# Supplementary material for: Bifidobacterium animalis subsp. lactis 832 Alleviates DSS-Induced Colitis in a Murine Model by Regulating Gut Microbiota and Phospholipid Metabolism
Source: Microorganisms. 2026 May 11;14(5):1090. doi: 10.3390/microorganisms14051090 (PMC13210333; doi:10.3390/microorganisms14051090)
Supplement: Supplementary file 1 [file microorganisms-14-01090-s001.zip]

Archive with 8 entries (7 files):
- microorganisms-4256083-supplementary/
- microorganisms-4256083-supplementary/Supplementary Figure.pdf
- microorganisms-4256083-supplementary/Supplementary Table S1.xlsx
- microorganisms-4256083-supplementary/Supplementary Table S2.xlsx
- microorganisms-4256083-supplementary/Supplementary Table S3.xlsx
- microorganisms-4256083-supplementary/Supplementary Table S4.xlsx
- microorganisms-4256083-supplementary/Supplementary Table S5.xlsx
- microorganisms-4256083-supplementary/Supplementary Table S6.xlsx
