# Supplementary material for: Bifidobacterium animalis subsp. lactis 832 Alleviates DSS-Induced Colitis in a Murine Model by Regulating Gut Microbiota and Phospholipid Metabolism
Source: Microorganisms. 2026 May 11;14(5):1090. doi: 10.3390/microorganisms14051090 (PMC13210333; doi:10.3390/microorganisms14051090)
Supplement: Supplementary file 1 [file microorganisms-14-01090-s001.zip › microorganisms-4256083-supplementary/Supplementary Table S1.xlsx]

## Sheet: Supplementray Table S1
Identification of Bifidobacterium animalis subsp. lactis strain 832 based on 16S rRNA gene sequence similarity.
Strain ID	Accession	Description	Sequence similarity	Sequence similarity
Sequence1	MT585531.1	Bifidobacterium animalis subsp. lactis strain 832	1	1
