# Supplementary material for: Bifidobacterium animalis subsp. lactis 832 Alleviates DSS-Induced Colitis in a Murine Model by Regulating Gut Microbiota and Phospholipid Metabolism
Source: Microorganisms. 2026 May 11;14(5):1090. doi: 10.3390/microorganisms14051090 (PMC13210333; doi:10.3390/microorganisms14051090)
Supplement: Supplementary file 1 [file microorganisms-14-01090-s001.zip › microorganisms-4256083-supplementary/Supplementary Table S2.xlsx]

## Sheet: Supplementary Table S2
Determination of key in vitro probiotic traits of B. lactis 832
Strains	Survival Rate in low pH value (%)	Survival Rate in bile salts (%)	Adhesion Rate (%)
B. lactis 832	78.99±0.15	59.31±0.12	40.92±0.09
