# Supplementary material for: Bifidobacterium animalis subsp. lactis 832 Alleviates DSS-Induced Colitis in a Murine Model by Regulating Gut Microbiota and Phospholipid Metabolism
Source: Microorganisms. 2026 May 11;14(5):1090. doi: 10.3390/microorganisms14051090 (PMC13210333; doi:10.3390/microorganisms14051090)
Supplement: Supplementary file 1 [file microorganisms-14-01090-s001.zip › microorganisms-4256083-supplementary/Supplementary Table S3.xlsx]

## Sheet: Supplementary Table S3
Statistics of Sample 16S rRNA Sequencing Information
Sample	Seq_num	Base_num	Mean_length
Control1	86604	35878478	414.282
Control2	78262	32396464	413.949
Control3	86381	35975952	416.48
Control4	74187	30961353	417.342
Control5	73325	30613246	417.501
Control6	89488	37390380	417.826
DSS1	71781	29824490	415.493
DSS2	69891	29150930	417.091
DSS3	71316	29802343	417.891
DSS4	68987	28509781	413.263
DSS5	71244	29773086	417.903
DSS6	66786	28027933	419.668
B. lactis 832 1	66369	27832934	419.366
B. lactis 832 2	73162	30460459	416.343
B. lactis 832 3	67219	28077280	417.699
B. lactis 832 4	69465	29104289	418.978
B. lactis 832 5	72708	30206286	415.447
B. lactis 832 6	71112	29683670	417.421
Total	1328287	553669354	7503.94
Median	71548.5	2.98134e+07	417.382
