# Supplementary material for: Bifidobacterium animalis subsp. lactis 832 Alleviates DSS-Induced Colitis in a Murine Model by Regulating Gut Microbiota and Phospholipid Metabolism
Source: Microorganisms. 2026 May 11;14(5):1090. doi: 10.3390/microorganisms14051090 (PMC13210333; doi:10.3390/microorganisms14051090)
Supplement: Supplementary file 1 [file microorganisms-14-01090-s001.zip › microorganisms-4256083-supplementary/Supplementary Table S4.xlsx]

## Sheet: Supplementary Table S4
Gut microbiota composition among Control, DSS and B. lactis 832 groups at the genus level
OTU ID	Control1	Control2	Control3	Control4	Control5	Control6	DSS1	DSS2	DSS3	DSS4	DSS5	DSS6	B. lactis 832 1	B. lactis 832 2	B. lactis 832 3	B. lactis 832 4	B. lactis 832 5	B. lactis 832 6
d__Bacteria; k__norank_d__Bacteria; p__Bacteroidota; c__Bacteroidia; o__Bacteroidales; f__Muribaculaceae; g__norank_f__Muribaculaceae	0.098975	0.258418	0.140605	0.253534	0.143263	0.282269	0.110738	0.039259	0.167939	0.014619	0.066216	0.192166	0.234083	0.13836	0.114635	0.139437	0.138144	0.197913
d__Bacteria; k__norank_d__Bacteria; p__Bacteroidota; c__Bacteroidia; o__Bacteroidales; f__Bacteroidaceae; g__Bacteroides	0.034177	0.012051	0.057776	0.057901	0.031483	0.079471	0.400083	0.270272	0.201721	0.322947	0.299887	0.259406	0.106104	0.031393	0.115371	0.088019	0.092868	0.168496
d__Bacteria; k__norank_d__Bacteria; p__Bacillota; c__Clostridia; o__Lachnospirales; f__Lachnospiraceae; g__Lachnospiraceae_NK4A136_group	0.067061	0.108098	0.131948	0.088414	0.119215	0.043767	0.067581	0.289865	0.186976	0.18667	0.14328	0.091952	0.121621	0.220165	0.201236	0.198829	0.107631	0.051023
d__Bacteria; k__norank_d__Bacteria; p__Bacillota; c__Clostridia; o__Clostridia_UCG-014; f__norank_o__Clostridia_UCG-014; g__norank_o__Clostridia_UCG-014	0.103033	0.024712	0.147357	0.061619	0.147896	0.098238	0.026921	0.014206	0.012985	0.000449	0.054076	0.003538	0.061062	0.012105	0.052495	0.055692	0.069288	0.034949
d__Bacteria; k__norank_d__Bacteria; p__Bacteroidota; c__Bacteroidia; o__Bacteroidales; f__Tannerellaceae; g__Parabacteroides	0.006771	0.019217	0.017528	0.014008	0.005083	0.011602	0.058871	0.030369	0.033674	0.053286	0.034985	0.064151	0.011997	0.005514	0.015337	0.014655	0.03353	0.051328
d__Bacteria; k__norank_d__Bacteria; p__Bacillota; c__Bacilli; o__Erysipelotrichales; f__Erysipelotrichaceae; g__Dubosiella	0.000216	0.114869	0.004274	0.001509	0.001473	0.033889	0.001616	0.026041	0.017439	0.000503	0.020743	0.003179	0.064582	0.057865	0.040606	0.023886	0.01399	0.023222
d__Bacteria; k__norank_d__Bacteria; p__Bacillota; c__Bacilli; o__Erysipelotrichales; f__Erysipelotrichaceae; g__Turicibacter	0.002568	0.02297	0.010991	0.035416	0.029705	0.037787	0.008782	0.002586	0.011979	0.008477	0.013128	0.015768	0.066163	0.034356	0.003197	0.047054	0.019576	0.013829
d__Bacteria; k__norank_d__Bacteria; p__Bacillota; c__Bacilli; o__Lactobacillales; f__Lactobacillaceae; g__Ligilactobacillus	0.067168	0.003556	0.002981	0.011656	0.005388	0.009932	0.003179	0.004436	0.002137	0.003771	0.003951	0.017187	0.015858	0.110415	0.024569	0.050628	0.002442	0.030944
d__Bacteria; k__norank_d__Bacteria; p__Bacillota; c__Bacilli; o__Lactobacillales; f__Lactobacillaceae; g__Limosilactobacillus	0.057488	0.055405	0.018911	0.034087	0.017924	0.020617	0.028232	0	0.000898	0.000844	0.013003	0.000467	0.028556	0.025718	0.013164	0.021821	0.010075	0.001401
d__Bacteria; k__norank_d__Bacteria; p__Pseudomonadota; c__Alphaproteobacteria; o__Rickettsiales; f__norank_o__Rickettsiales; g__norank_o__Rickettsiales	0.032974	0.025466	0.013416	0.062553	0.020671	0.066989	0.000233	0.000934	0.00361	0	0.001347	0.002407	0.014296	0.030818	0.022916	0.020043	0.007309	0.002101
d__Bacteria; k__norank_d__Bacteria; p__Verrucomicrobiota; c__Verrucomicrobiia; o__Verrucomicrobiales; f__Akkermansiaceae; g__Akkermansia	0.001616	0.009967	0.002784	0.000395	0.006034	0.006645	0.047521	0.003754	0.003448	0.012895	0.00898	0.00097	0.011117	0.013452	0.056572	0.009321	0.026472	0.102818
d__Bacteria; k__norank_d__Bacteria; p__Bacillota; c__Bacilli; o__Lactobacillales; f__Lactobacillaceae; g__Lactobacillus	0.069	0.004077	0.039798	0.046748	0.042887	0.031968	0.003646	0	0.000108	0	0.001078	7.18e-05	0.00634	0.017133	0.000449	0.016343	0.00361	0.000467
d__Bacteria; k__norank_d__Bacteria; p__Thermodesulfobacteriota; c__Desulfovibrionia; o__Desulfovibrionales; f__Desulfovibrionaceae; g__Desulfovibrio	0.003628	0.035362	0.005927	0.01083	0.016559	0.010327	0.003843	0.001634	0.009806	0.003017	0.010111	0.004203	0.022198	0.05386	0.021731	0.0294	0.007256	0.001688
d__Bacteria; k__norank_d__Bacteria; p__Bacillota; c__Clostridia; o__Lachnospirales; f__Lachnospiraceae; g__norank_f__Lachnospiraceae	0.016702	0.014206	0.013559	0.026616	0.014942	0.012572	0.004185	0.019432	0.004364	0.085253	0.001796	0.006483	0.001221	0.005873	0.009842	0.004921	0.005262	0.000664
d__Bacteria; k__norank_d__Bacteria; p__Pseudomonadota; c__Gammaproteobacteria; o__Burkholderiales; f__Sutterellaceae; g__Turicimonas	0.000575	0.02297	0.006627	0.008621	0.003179	0.01135	0.005478	0.033656	0.03292	0.000916	0.058745	0.00343	0.002712	0.000952	0.002784	0.000862	0.00889	0.011781
d__Bacteria; k__norank_d__Bacteria; p__Thermodesulfobacteriota; c__Desulfovibrionia; o__Desulfovibrionales; f__Desulfovibrionaceae; g__norank_f__Desulfovibrionaceae	0.002676	0.004149	0.020905	0.008908	0.034716	0.002371	0.002281	0.00282	0.001329	0.004418	0.001239	0.001922	0.003484	0.007633	0.032848	0.011404	0.050735	0.010596
d__Bacteria; k__norank_d__Bacteria; p__Bacteroidota; c__Bacteroidia; o__Bacteroidales; f__Marinifilaceae; g__Odoribacter	0.01144	0.001491	0.008225	0.003771	0.001958	0.001562	0	0.000323	0.001724	0	0	0.024317	0.02121	0.011063	0.00264	0.003017	0.068713	0.034213
d__Bacteria; k__norank_d__Bacteria; p__Campylobacterota; c__Campylobacteria; o__Campylobacterales; f__Helicobacteraceae; g__Helicobacter	0.00519	0.008603	0.004705	0.003071	0.004203	0.005496	0.041558	0.009141	0.019181	0.034321	0.012697	0.027101	0.001185	0.002712	0.000593	0.000988	0.003825	0.002927
d__Bacteria; k__norank_d__Bacteria; p__Bacteroidota; c__Bacteroidia; o__Bacteroidales; f__Rikenellaceae; g__Alistipes	0.002891	0.000934	0.001131	0.000233	0.000934	0.001221	0.000108	0.027801	0.043767	0.000736	0.03089	0.003143	0.001527	0.0007	0.003376	0.001706	0.017546	0.017798
d__Bacteria; k__norank_d__Bacteria; p__Bacteroidota; c__Bacteroidia; o__Bacteroidales; f__Rikenellaceae; g__Rikenellaceae_RC9_gut_group	0	0.000808	0.001042	0.000449	0.000952	0.001042	0.000808	0.001886	0.001257	0.000844	0.000216	0.02033	0.012572	0.003664	0.004292	0.008154	0.036063	0.040822
d__Bacteria; k__norank_d__Bacteria; p__Bacillota; c__Clostridia; o__Lachnospirales; f__Lachnospiraceae; g__Lachnoclostridium	0.013146	0.004795	0.007363	0.007202	0.006214	0.008351	0.002119	0.000467	0.002478	0.002029	0.002335	0.010901	0.008351	0.024048	0.007453	0.021228	0.004095	0.002029
d__Bacteria; k__norank_d__Bacteria; p__Bacillota; c__Clostridia; o__Lachnospirales; f__Lachnospiraceae; g__GCA-900066575	0.002317	0.002909	0.009052	0.004418	0.005567	0.00273	0.006986	0.002371	0.001886	0.024048	0.0007	0.007345	0.009914	0.009052	0.009824	0.019719	0.003987	0.006483
d__Bacteria; k__norank_d__Bacteria; p__Bacillota; c__Clostridia; o__Oscillospirales; f__Oscillospiraceae; g__Colidextribacter	0.015445	0.005909	0.01681	0.017708	0.0132	0.009141	0.00106	0.007866	0.004849	0.017564	0.000413	0.001634	0.000413	0.000736	0.003754	0.00167	0.00361	0.000916
d__Bacteria; k__norank_d__Bacteria; p__Bacillota; c__Bacilli; o__RF39; f__norank_o__RF39; g__norank_o__RF39	0.029202	0.010021	0.007274	0.009213	0.022018	0.009411	0.00106	0.000323	0.001239	0	0.007004	0.001688	0.003215	0.00264	0.010883	0.003664	0.001688	0.001401
d__Bacteria; k__norank_d__Bacteria; p__Bacillota; c__Clostridia; o__Peptostreptococcales-Tissierellales; f__Peptostreptococcaceae; g__Romboutsia	0.000198	0.003807	0.00167	0.004849	0.002389	0.004238	0.007202	0.002694	0.007345	0.003305	0.006501	0.003736	0.00907	0.012482	0.003502	0.020204	0.004795	0.004741
d__Bacteria; k__norank_d__Bacteria; p__Actinomycetota; c__Actinobacteria; o__Bifidobacteriales; f__Bifidobacteriaceae; g__Bifidobacterium	0	0.005226	0.000216	3.59e-05	3.59e-05	0.000808	0	0.000233	8.98e-05	0	0.000126	8.98e-05	0.013074	0.027227	0.012374	0.02491	0.006681	0.003879
d__Bacteria; k__norank_d__Bacteria; p__Bacillota; c__Clostridia; o__Clostridia_vadinBB60_group; f__norank_o__Clostridia_vadinBB60_group; g__norank_o__Clostridia_vadinBB60_group	0.002299	0.001724	0.001167	8.98e-05	0.001562	0.000503	0.001778	0.013452	0.009087	0.026742	0.00343	0.002891	0.003143	0.002191	0.001616	0.002568	0.010578	0.005083
d__Bacteria; k__norank_d__Bacteria; p__Bacillota; c__Clostridia; o__Oscillospirales; f__[Eubacterium]_coprostanoligenes_group; g__norank_f__[Eubacterium]_coprostanoligenes_group	0	0.002442	0.000108	0.001311	0.000341	0.000144	0.006735	0.01083	0.011656	0.002604	0.022377	0.007651	0.000216	0	0.000144	0.006142	0.001958	0.013344
d__Bacteria; k__norank_d__Bacteria; p__Bacillota; c__Clostridia; o__Lachnospirales; f__Lachnospiraceae; g__Blautia	0.001347	0.000898	0.001688	0.004023	0.001527	0.000575	0.005424	0.011548	0.003825	0.048347	0.003251	0.001024	1.8e-05	1.8e-05	0.002209	0.000575	0.000341	0.000144
d__Bacteria; k__norank_d__Bacteria; p__Bacillota; c__Clostridia; o__Oscillospirales; f__Ruminococcaceae; g__norank_f__Ruminococcaceae	0.003736	0.001724	0.003825	0.000808	0.002856	0.002191	0.017133	0.002694	0.004795	0.020923	0.000952	0.004077	0.008225	0.002047	0.002173	0.000575	0.002658	0.004203
d__Bacteria; k__norank_d__Bacteria; p__Pseudomonadota; c__Alphaproteobacteria; o__Rickettsiales; f__Mitochondria; g__norank_f__Mitochondria	0.000216	0.019684	0.013452	0.003664	0.004849	0.024335	0.001006	0	0.001509	1.8e-05	0.005334	0.000198	0.000521	0.000575	0.00167	0.000449	0.002478	0.000341
d__Bacteria; k__norank_d__Bacteria; p__Bacillota; c__Clostridia; o__Peptococcales; f__Peptococcaceae; g__norank_f__Peptococcaceae	0.01496	0.004562	0.01162	0.008638	0.008638	0.009339	0.003412	0.001473	0.00458	0.001993	7.18e-05	0.001078	0.000593	0.000952	0.001239	0.000718	0.000539	0.000377
d__Bacteria; k__norank_d__Bacteria; p__Patescibacteria; c__Saccharimonadia; o__Saccharimonadales; f__Saccharimonadaceae; g__Candidatus_Saccharimonas	7.18e-05	1.8e-05	0.000126	0	7.18e-05	8.98e-05	0.005352	0.008603	0.027478	0.001096	0.006268	7.18e-05	0.001778	0.004831	0.001167	0.003448	0.005567	0.00176
d__Bacteria; k__norank_d__Bacteria; p__Bacillota; c__Clostridia; o__Oscillospirales; f__Ruminococcaceae; g__Ruminococcus	0.000126	0.001778	0.000269	0.000395	0.005011	0.00088	0.007776	0.002299	0.007184	0.001006	0.007615	0.004759	0.00079	0.000557	0.004544	0.002371	0.005567	0.010003
d__Bacteria; k__norank_d__Bacteria; p__Deferribacterota; c__Deferribacteres; o__Deferribacterales; f__Deferribacteraceae; g__Mucispirillum	0	3.59e-05	0.000323	0.000395	0.001131	0.000413	0	0.01927	0.004957	0.000736	0.003017	0.027765	0.000772	8.98e-05	0.000251	7.18e-05	0.001221	0.001365
d__Bacteria; k__norank_d__Bacteria; p__Bacillota; c__Clostridia; o__Oscillospirales; f__Ruminococcaceae; g__Acutalibacter	0.003736	0.00352	0.012661	0.00167	0.002299	0.003538	0.001401	0.003969	0.003646	0.002227	0.001275	0.002407	0.002137	0.000664	0.001419	0.004454	0.005837	0.003143
d__Bacteria; k__norank_d__Bacteria; p__Bacillota; c__Clostridia; o__Lachnospirales; f__Lachnospiraceae; g__Lachnospiraceae_UCG-006	0.016666	0.001832	0.002191	0.004795	0.001024	0.003897	0.003035	0.000341	0.001419	0.000233	0.001473	0.002658	0.001868	0.004813	0.004185	0.005118	0.002442	0.000395
d__Bacteria; k__norank_d__Bacteria; p__Pseudomonadota; c__Alphaproteobacteria; o__Rhodospirillales; f__norank_o__Rhodospirillales; g__norank_o__Rhodospirillales	0	0.000449	0	0.000323	0.000647	0.000323	0.006914	0.009393	0.00889	0.007363	0.010075	0.00246	0.000682	0.000126	0.002838	0.000503	0.000395	0.000108
d__Bacteria; k__norank_d__Bacteria; p__Bacillota; c__Clostridia; o__Lachnospirales; f__Lachnospiraceae; g__Acetatifactor	5.39e-05	0.002083	0.0007	0	0.000449	8.98e-05	0	0.002191	0.000503	0.038505	0.000395	0.000611	0	0	0	0	7.18e-05	3.59e-05
d__Bacteria; k__norank_d__Bacteria; p__Pseudomonadota; c__Gammaproteobacteria; o__Enterobacterales; f__Enterobacteriaceae; g__Escherichia-Shigella	0.000162	0	0	1.8e-05	1.8e-05	0	0	0.020923	0.004921	0.003718	0.000449	0.000557	0	1.8e-05	0	0.000162	1.8e-05	1.8e-05
d__Bacteria; k__norank_d__Bacteria; p__Bacillota; c__Clostridia; o__Oscillospirales; f__Ruminococcaceae; g__[Eubacterium]_siraeum_group	0.000144	0.002442	8.98e-05	0.00158	0.017295	0.000611	7.18e-05	0	3.59e-05	0	0.000934	5.39e-05	0.002119	0.001113	1.8e-05	0	3.59e-05	0.000287
d__Bacteria; k__norank_d__Bacteria; p__Bacillota; c__Bacilli; o__Staphylococcales; f__Staphylococcaceae; g__Staphylococcus	5.39e-05	0	0	0	0	0	0	0	0	0	0	0.024515	0.000126	0	0	3.59e-05	0	0
d__Bacteria; k__norank_d__Bacteria; p__Bacillota; c__Clostridia; o__Lachnospirales; f__Lachnospiraceae; g__Tyzzerella	0	0	0	0	0	0	0	0	0	0	0	0.016074	0	0	0	0	0	0
d__Bacteria; k__norank_d__Bacteria; p__Bacillota; c__Bacilli; o__Lactobacillales; f__Streptococcaceae; g__Lactococcus	0	0	0	0	0	0	0	0	0	0	0	0.010291	0.000736	0.000108	0	0	0	0.000269
others	0.311974	0.176811	0.258903	0.198524	0.254396	0.149279	0.105871	0.100645	0.130368	0.063576	0.139635	0.123274	0.124351	0.121963	0.190083	0.135235	0.212209	0.140694
