# Supplementary material for: Bifidobacterium animalis subsp. lactis 832 Alleviates DSS-Induced Colitis in a Murine Model by Regulating Gut Microbiota and Phospholipid Metabolism
Source: Microorganisms. 2026 May 11;14(5):1090. doi: 10.3390/microorganisms14051090 (PMC13210333; doi:10.3390/microorganisms14051090)
Supplement: Supplementary file 1 [file microorganisms-14-01090-s001.zip › microorganisms-4256083-supplementary/Supplementary Table S5.xlsx]

## Sheet: Supplementary Table S5
Differentially expressed metabolites between Control and DSS groups
Metabolite	Vip_plsda	Vip_oplsda	DSS-log	Control-log	P_value	fdr	FC	DSS1	DSS2	DSS3	DSS4	DSS5	DSS6	Control1	Control2	Control3	Control4	Control5	Control6
metab_0	0.143715	0.158747	0.630224	0.634477	0.7457	0.8361	1.01285	2.82255	3.50614	3.21812	3.42581	3.36465	3.26988	3.42289	3.46352	3.55315	3.20907	3.04011	3.17383
metab_1	0.291226	0.270984	0.653791	0.648653	0.2334	0.4149	0.984883	3.40696	3.50845	3.46511	3.55244	3.61026	3.49175	3.48072	3.52959	3.42575	3.48817	3.31878	3.47559
metab_2	0.0592005	0.0293528	0.70612	0.70535	0.8908	0.9337	0.997796	3.89529	4.10458	4.04994	4.15056	4.12925	4.16884	4.14962	4.10413	4.27057	4.0143	3.96539	3.93888
metab_3	0.301871	0.276358	0.689131	0.684127	0.2317	0.4127	0.985597	3.83614	3.87118	3.80911	3.8905	3.98175	3.93969	3.82389	3.82609	3.93439	3.93021	3.73531	3.74102
metab_4	0.112526	0.089227	0.653405	0.650793	0.7386	0.831	0.99229	3.43962	3.51024	3.39391	3.49994	3.60333	3.56556	3.50734	3.42698	3.77073	3.53642	3.30028	3.31043
metab_5	0.0931832	0.0862625	0.660011	0.661434	0.8462	0.9052	1.0042	3.43453	3.5964	3.51042	3.61854	3.72708	3.5411	3.66606	3.54496	3.8159	3.60439	3.51385	3.37103
metab_6	0.383917	0.360514	0.695394	0.688153	0.2049	0.3812	0.979288	3.96789	3.90801	3.8092	4.08645	4.01761	3.96632	3.73318	3.90818	4.01536	3.9711	3.74767	3.8844
metab_7	0.578068	0.551399	0.741546	0.73054	0.06732	0.1814	0.969435	4.51913	4.55956	4.53003	4.30592	4.5598	4.61816	4.48166	4.36492	4.41758	4.53162	4.23621	4.22744
metab_8	0.474063	0.456151	0.785757	0.779163	0.05676	0.161	0.981982	5.05669	5.09722	5.04354	5.14629	5.17069	5.12356	4.93056	5.09906	5.00795	5.10049	4.88006	5.06684
metab_9	0.246178	0.226318	0.68106	0.690639	0.6823	0.7909	1.02817	3.91562	3.2443	4.6015	3.71767	3.14919	4.15971	4.15046	3.99271	3.93295	4.11195	3.87524	3.36572
metab_10	0.543834	0.533441	0.766487	0.75823	0.03359	0.1138	0.977277	4.84181	4.78586	4.78334	4.95777	4.87653	4.80315	4.58667	4.81087	4.75704	4.81053	4.6721	4.74726
metab_12	0.157059	0.097963	0.821579	0.823018	0.7632	0.8487	1.00391	5.63226	5.50481	5.47099	5.82892	5.66472	5.68331	5.50371	5.60108	5.61808	5.72604	5.6383	5.8278
metab_13	0.910575	0.909458	0.825231	0.810703	0.0002303	0.005362	0.961315	5.63591	5.74508	5.68355	5.57163	5.67901	5.80776	5.49563	5.46464	5.39569	5.49649	5.41935	5.52766
metab_14	0.498601	0.490548	0.771808	0.76552	0.0191	0.08012	0.982699	4.92887	4.81612	4.92067	4.95376	4.93858	4.92011	4.85994	4.85823	4.81985	4.84598	4.71767	4.86534
metab_15	0.359739	0.36476	0.654273	0.645324	0.31	0.4733	0.973797	3.38344	3.88205	3.52886	3.4283	3.38506	3.4583	3.37925	3.39025	3.55903	3.38499	3.30148	3.49785
metab_16	0.53702	0.526603	0.797198	0.790637	0.009306	0.05117	0.98216	5.25535	5.25161	5.25132	5.29786	5.29912	5.26135	5.10403	5.25541	5.17127	5.24352	5.09273	5.18573
metab_17	0.916369	0.905617	0.780677	0.763503	0.0007503	0.01159	0.953525	4.9677	5.15642	5.00311	4.94267	5.04192	5.09633	4.75763	4.84638	4.80425	4.92855	4.66318	4.80571
metab_18	0.521942	0.512189	0.800236	0.794279	0.006346	0.04052	0.983813	5.29823	5.28379	5.2876	5.34382	5.34997	5.31348	5.19589	5.28277	5.20808	5.27431	5.14358	5.25809
metab_19	0.669019	0.661245	0.767304	0.756712	0.006308	0.04037	0.97094	4.81909	4.84843	4.87087	4.83676	4.90573	4.83098	4.65804	4.76563	4.73943	4.76164	4.54237	4.79884
metab_20	0.591163	0.588918	0.771734	0.764101	0.002367	0.02277	0.979031	4.86146	5.00068	4.9109	4.87861	4.90133	4.92102	4.76062	4.81275	4.82907	4.84818	4.76167	4.84409
metab_21	0.438868	0.430746	0.796852	0.792322	0.01424	0.06686	0.987652	5.24768	5.25516	5.2398	5.2996	5.29366	5.24813	5.16558	5.23198	5.18894	5.22962	5.12817	5.25135
metab_22	0.398519	0.387741	0.787673	0.783332	0.04168	0.1311	0.988116	5.12912	5.08602	5.11312	5.19721	5.14328	5.1298	5.04545	5.13631	5.03399	5.12233	5.00648	5.08969
metab_23	0.49634	0.484975	0.782473	0.776774	0.007805	0.04598	0.984387	5.04834	5.02695	5.05228	5.07529	5.1148	5.04257	4.97798	5.01203	4.9849	5.03239	4.88884	4.99007
metab_24	0.502993	0.491168	0.800373	0.793511	0.04607	0.1403	0.981373	5.28196	5.36717	5.25332	5.32028	5.32155	5.34804	5.14857	5.29986	5.25084	5.26891	5.04509	5.2801
metab_25	0.551335	0.540757	0.772468	0.764998	0.01253	0.06171	0.97948	4.87697	4.88289	4.89342	4.97394	4.96618	4.93795	4.77844	4.85313	4.85335	4.87218	4.69722	4.86896
metab_26	0.435849	0.422015	0.772762	0.767082	0.05845	0.1644	0.984369	4.88495	4.92023	4.88827	5.00473	4.95064	4.90643	4.79399	4.89288	4.85832	4.9117	4.72492	4.91278
metab_27	0.316095	0.26077	0.731186	0.725912	0.4042	0.5619	0.985177	4.45106	4.17701	4.40268	4.41961	4.4659	4.39152	4.21477	4.40957	4.3654	4.4249	4.06399	4.43869
metab_28	0.3101	0.293439	0.798098	0.794976	0.1089	0.2513	0.99148	5.28472	5.25979	5.24596	5.30618	5.32074	5.27255	5.24551	5.26939	5.19288	5.29655	5.1499	5.26869
metab_29	0.603421	0.594095	0.744762	0.73496	0.0155	0.07014	0.972783	4.5462	4.53626	4.53064	4.55708	4.5981	4.57063	4.33946	4.49234	4.40104	4.50535	4.30035	4.5562
metab_30	0.373914	0.365177	0.741073	0.736317	0.08298	0.2085	0.986693	4.57798	4.48753	4.44335	4.52741	4.53684	4.48225	4.54779	4.45717	4.42916	4.4515	4.35862	4.44717
metab_31	0.560057	0.55345	0.760347	0.75297	0.005457	0.03693	0.979618	4.73043	4.72892	4.75072	4.79256	4.78033	4.77294	4.63109	4.70265	4.65391	4.70559	4.55667	4.72194
metab_32	0.536365	0.539883	0.753123	0.747101	0.0004358	0.008062	0.983276	4.64028	4.66973	4.68115	4.66702	4.66656	4.66098	4.54207	4.60107	4.55701	4.60029	4.57441	4.63868
metab_33	0.50378	0.495424	0.842547	0.837588	0.005252	0.03621	0.986743	5.95361	5.93663	5.92879	5.98657	5.98313	5.96237	5.86126	5.9067	5.86482	5.93155	5.79886	5.91663
metab_34	0.397183	0.382863	0.769451	0.764774	0.0516	0.1515	0.987093	4.87618	4.85063	4.86173	4.88155	4.93072	4.88564	4.7881	4.87523	4.80934	4.84901	4.71105	4.87816
metab_35	0.449962	0.439062	0.800923	0.79588	0.02468	0.09299	0.986286	5.30434	5.31798	5.28145	5.35881	5.34427	5.33215	5.20429	5.29082	5.23001	5.31544	5.16143	5.30054
metab_36	0.499331	0.492194	0.782401	0.776556	0.01185	0.05954	0.983989	5.06205	5.04305	5.02924	5.09264	5.06022	5.06911	4.93588	5.0285	4.95695	5.01752	4.88506	5.04119
metab_37	0.659762	0.652386	0.79141	0.771367	0.2586	0.4243	0.946201	5.29308	5.51314	5.29448	4.36574	4.77814	5.86909	5.05313	5.05522	4.77765	5.0363	4.58442	4.93811
metab_38	0.576551	0.570468	0.782759	0.775392	0.004631	0.03347	0.979858	5.04183	5.04238	5.03674	5.09347	5.0878	5.08224	4.90846	4.99154	4.95547	5.01174	4.86917	5.03558
metab_39	0.545215	0.535417	0.774371	0.767601	0.005492	0.03707	0.981407	4.9512	4.92532	4.8907	4.97989	4.9848	4.95699	4.80885	4.91254	4.83874	4.90511	4.78262	4.88591
metab_40	0.535537	0.524473	0.798029	0.79148	0.01126	0.05764	0.9822	5.26485	5.25887	5.20361	5.33527	5.33272	5.29336	5.15281	5.21073	5.19515	5.23228	5.09232	5.23799
Yuzu Lactone	0.555302	0.550872	0.785543	0.778802	0.004179	0.03173	0.981579	5.07903	5.09309	5.05181	5.14993	5.12273	5.12216	4.946	5.0187	4.96947	5.07593	4.98123	5.05988
metab_42	1.07202	1.07286	0.792392	0.772395	1.265e-06	0.0001069	0.946346	5.1322	5.21957	5.22121	5.12295	5.23503	5.26718	4.92043	4.92467	4.8733	4.92647	4.90773	4.97203
metab_43	0.466577	0.458107	0.705607	0.698883	0.02782	0.1005	0.980868	4.06942	4.00014	4.08515	4.13287	4.10186	4.07213	4.00867	4.04646	3.98098	4.00085	3.89598	4.06359
metab_44	0.775251	0.774369	0.754807	0.740994	0.002424	0.023	0.962015	4.64035	4.7309	4.65014	4.65646	4.67815	4.75727	4.48466	4.5373	4.46217	4.55854	4.35777	4.64474
metab_45	0.433292	0.421866	0.769451	0.764251	0.03354	0.1136	0.985659	4.85934	4.85839	4.8486	4.92728	4.8914	4.90037	4.76423	4.86555	4.80543	4.86517	4.71322	4.85298
metab_46	0.522643	0.511809	0.780893	0.774298	0.01239	0.0613	0.981937	5.02957	5.01148	4.98776	5.07425	5.06071	5.0641	4.91551	5.00396	4.93718	4.99694	4.83799	4.99258
metab_47	0.550129	0.545288	0.792532	0.785828	0.006502	0.0411	0.981738	5.17357	5.19064	5.18213	5.25503	5.21309	5.19676	5.05574	5.13951	5.07913	5.16223	5.0263	5.17692
metab_48	0.631713	0.623936	0.83302	0.825361	0.00242	0.02299	0.979511	5.77684	5.81812	5.78617	5.82724	5.82738	5.80985	5.63163	5.72612	5.70618	5.77007	5.58361	5.71915
metab_49	0.573647	0.567355	0.79872	0.791901	0.002856	0.0254	0.981478	5.28417	5.26152	5.25696	5.32652	5.31997	5.29701	5.16179	5.2237	5.17868	5.23348	5.10917	5.25313
metab_50	0.267119	0.180659	0.764251	0.767898	0.6421	0.7598	1.01018	4.84033	4.75717	4.66186	5.13386	4.75538	4.71791	4.56069	4.98928	4.84859	4.98725	4.7264	5.05066
metab_51	0.485562	0.473706	0.796921	0.791269	0.01775	0.07639	0.984615	5.25491	5.23891	5.2208	5.31253	5.29079	5.27208	5.15899	5.22746	5.1731	5.2392	5.0783	5.22755
metab_52	0.309839	0.305166	0.810501	0.80767	0.08413	0.2107	0.992313	5.46441	5.38142	5.47003	5.52667	5.49633	5.44539	5.39794	5.45362	5.40059	5.42928	5.41725	5.43333
metab_53	0.716194	0.725961	0.765743	0.755341	0.0003045	0.006354	0.971434	4.83429	4.79982	4.8182	4.87035	4.80575	4.85874	4.63274	4.72299	4.61725	4.69541	4.73144	4.75589
metab_54	0.586889	0.583946	0.788875	0.781324	0.005285	0.03629	0.979417	5.13661	5.12138	5.10614	5.22136	5.13912	5.1767	4.98843	5.0812	5.01741	5.09261	4.96895	5.11436
metab_55	0.597712	0.592988	0.801335	0.79393	0.003089	0.02648	0.979921	5.32476	5.30326	5.30644	5.37087	5.34697	5.32025	5.17925	5.26914	5.17437	5.27517	5.14576	5.28873
metab_56	0.567327	0.558164	0.809829	0.803116	0.004848	0.03444	0.981848	5.44137	5.43716	5.40114	5.48792	5.48533	5.47226	5.31023	5.39849	5.32772	5.42047	5.27445	5.39714
metab_57	0.500254	0.488969	0.797475	0.79141	0.02002	0.08234	0.983501	5.26241	5.24815	5.23371	5.32545	5.30523	5.2657	5.11095	5.21871	5.18235	5.27079	5.09781	5.23447
metab_58	0.611678	0.603994	0.795811	0.788027	0.002984	0.02605	0.978853	5.25328	5.22564	5.21321	5.26989	5.28007	5.25436	5.08806	5.17776	5.15361	5.1868	5.02986	5.19173
metab_59	0.613432	0.609347	0.795602	0.788027	0.001327	0.01625	0.979413	5.22273	5.24183	5.21881	5.28384	5.27235	5.23407	5.102	5.16637	5.12892	5.17519	5.05544	5.20069
metab_60	0.517094	0.507132	0.817036	0.811106	0.01391	0.06612	0.983999	5.56903	5.5329	5.52612	5.58804	5.57964	5.57594	5.43924	5.51722	5.45235	5.5254	5.36063	5.54155
metab_61	0.362186	0.359557	0.771661	0.767972	0.04047	0.1286	0.989819	4.91203	4.86384	4.87234	4.94975	4.93928	4.92958	4.79621	4.85731	4.86459	4.87273	4.85601	4.91668
metab_62	0.526604	0.51724	0.764251	0.756788	0.02317	0.08926	0.979422	4.7332	4.75307	4.78751	4.88306	4.84082	4.86972	4.66318	4.74494	4.72648	4.77341	4.60233	4.76063
metab_63	0.413042	0.400498	0.848189	0.844353	0.02788	0.1006	0.989752	6.04965	6.01967	6.01588	6.08721	6.07442	6.05195	5.96666	6.02499	5.96884	6.04485	5.90487	6.01814
metab_64	0.535173	0.530969	0.824191	0.818358	0.004822	0.03433	0.984306	5.64224	5.66633	5.68764	5.67718	5.68803	5.66247	5.54027	5.62973	5.56699	5.61945	5.49576	5.64092
metab_65	0.487791	0.48082	0.785187	0.779236	0.01959	0.08138	0.983719	5.0766	5.0803	5.03991	5.14084	5.11957	5.13193	4.9595	5.0127	5.00707	5.07248	4.93894	5.09932
metab_66	0.468815	0.460718	0.785259	0.780101	0.009482	0.0519	0.98588	5.10431	5.06445	5.07722	5.09934	5.12282	5.12298	5.03128	5.02964	5.03301	5.07208	4.93396	5.06321
metab_67	0.395744	0.381901	0.757016	0.752433	0.03835	0.1243	0.987275	4.71042	4.68217	4.6834	4.74736	4.74989	4.71608	4.62161	4.69669	4.63758	4.71486	4.57438	4.68749
metab_68	0.586369	0.589995	0.741546	0.733037	0.005006	0.03521	0.976301	4.49932	4.49937	4.52062	4.57439	4.49483	4.49951	4.37422	4.47029	4.30599	4.44199	4.38082	4.47544
metab_69	0.262479	0.259659	0.776846	0.77364	0.2484	0.4243	0.991168	4.90214	5.07385	5.00302	4.98628	4.94503	4.98136	4.89241	4.98967	4.91583	4.98311	4.83651	5.00842
2,4-Dihydroxycinnamic Acid	0.527162	0.517394	0.823735	0.817698	0.01096	0.05681	0.983757	5.62834	5.64871	5.63861	5.7124	5.69825	5.65653	5.53741	5.60085	5.59599	5.62632	5.45904	5.61459
4-Methoxybenzyl Propanoate	0.269491	0.257601	0.770999	0.76812	0.1688	0.3349	0.992044	4.86515	4.94908	4.85503	4.94909	4.92575	4.87068	4.82553	4.87814	4.85642	4.93074	4.79526	4.89193
metab_72	0.472324	0.470238	0.730378	0.72362	0.03745	0.1224	0.981029	4.35839	4.36092	4.38906	4.42418	4.38335	4.33567	4.26159	4.32497	4.22473	4.3045	4.20792	4.42619
metab_73	0.274263	0.268528	0.771367	0.768712	0.1242	0.274	0.992664	4.86248	4.92158	4.90169	4.95051	4.91683	4.89007	4.81895	4.87685	4.87649	4.90614	4.81853	4.92625
metab_74	0.524177	0.51361	0.774736	0.767675	0.01953	0.08126	0.980618	4.95757	4.94539	4.82756	5.00631	4.99865	4.98124	4.80112	4.88041	4.85454	4.90489	4.78468	4.91394
metab_75	0.402609	0.393177	0.765221	0.760724	0.03084	0.1076	0.987562	4.81278	4.75199	4.80572	4.86317	4.87221	4.83849	4.74467	4.78901	4.71966	4.81077	4.72497	4.79372
metab_76	0.579081	0.573964	0.772762	0.765445	0.002394	0.02291	0.979903	4.92185	4.89337	4.91622	4.95663	4.95385	4.91162	4.81186	4.87729	4.79	4.85887	4.74415	4.88012
metab_77	0.509706	0.497815	0.783189	0.777064	0.0103	0.05474	0.983235	5.05005	5.03318	5.03514	5.09495	5.12327	5.08265	4.9734	5.03379	4.98234	5.02122	4.88241	5.01541
metab_78	0.52634	0.515084	0.795393	0.789016	0.01178	0.05935	0.982644	5.22901	5.23244	5.20195	5.26491	5.27754	5.25377	5.11419	5.18863	5.16988	5.20824	5.03091	5.19726
Methyl 12-Hydroxyoctadecanoate	0.63074	0.62818	0.803047	0.79379	0.01689	0.07426	0.974972	5.43619	5.27351	5.23309	5.50303	5.38872	5.29069	5.18986	5.24831	5.17081	5.21267	5.19614	5.29966
metab_80	0.241343	0.254894	0.643156	0.63759	0.469	0.6201	0.983515	3.41861	3.64952	3.27109	3.50269	3.24526	3.29468	3.38836	3.33731	3.33711	3.23597	3.4872	3.26002
metab_81	0.338551	0.345236	0.65089	0.63799	0.5283	0.6704	0.962313	3.49822	3.57701	3.11417	4.01053	3.6222	3.03493	2.88317	2.97772	3.47784	3.48367	3.74061	3.50648
metab_82	0.370538	0.395043	0.673482	0.681241	0.228	0.4088	1.02288	3.59351	3.58909	3.69285	3.77331	3.87215	3.76989	3.83706	3.71509	3.64545	3.98786	3.78742	3.82679
metab_83	0.343986	0.310513	0.673574	0.66238	0.5183	0.6613	0.967707	3.72611	3.73821	3.90294	3.83516	3.91535	3.17791	3.67545	3.32298	3.68998	4.0792	3.09736	3.71064
metab_84	0.345883	0.321499	0.694605	0.701741	0.3614	0.523	1.02076	3.8817	3.86743	4.06551	4.07631	4.10274	3.70844	4.03862	3.94981	4.1708	4.00983	3.82745	4.19371
metab_85	0.232086	0.155047	0.72746	0.730459	0.7458	0.8361	1.00853	4.38727	4.03795	4.14497	4.55294	4.52856	4.38091	4.41381	4.39609	4.4523	4.54025	4.02373	4.43017
metab_86	0.330883	0.328325	0.737749	0.74398	0.3901	0.5497	1.01769	4.45809	4.23906	4.61803	4.47053	4.66172	4.35313	4.51964	4.66594	4.52625	4.67303	4.27616	4.6168
metab_88	0.513581	0.488525	0.716671	0.704322	0.2085	0.3855	0.965304	4.30475	4.01339	4.29104	4.20104	4.1311	4.30853	4.12421	4.12344	3.90496	4.3529	3.67429	4.19298
metab_89	0.496655	0.495944	0.734079	0.724522	0.1077	0.2495	0.973309	4.22201	4.53127	4.47436	4.57812	4.42371	4.29758	4.36744	4.37922	4.25347	4.31303	4.15088	4.35692
metab_90	0.0932206	0.0227602	0.725503	0.725585	0.9926	0.9954	1.00023	4.05899	4.26558	4.41841	4.4482	4.32114	4.37652	4.06756	4.44473	4.17927	4.64498	3.99273	4.56674
metab_91	0.223121	0.061124	0.764774	0.763353	0.8583	0.9133	0.996056	4.9137	4.71637	4.88338	4.93363	4.86271	4.59607	4.86268	4.91727	4.92182	4.84703	4.38171	4.86505
metab_92	0.105265	0.0724521	0.728273	0.729732	0.767	0.8511	1.00414	4.15612	4.40959	4.53664	4.42011	4.24269	4.32665	4.4328	4.38414	4.35502	4.30524	4.39222	4.32972
metab_93	0.367468	0.375428	0.711892	0.719248	0.3056	0.4694	1.0212	4.15954	4.03221	4.1114	4.25513	4.2182	4.12854	4.07463	4.49703	4.11047	4.42784	4.086	4.23906
metab_95	0.723271	0.746986	0.656386	0.623042	0.2452	0.4243	0.90518	3.81936	3.92846	3.97775	2.94025	2.91629	3.61825	2.92834	3.79652	3.77379	2.89584	2.87833	2.91707
metab_96	0.890139	0.860869	0.763128	0.735918	0.08589	0.2137	0.926606	4.65415	4.87586	4.81903	4.83813	4.88614	4.70333	4.62122	4.7554	4.62306	4.65732	3.56575	4.44329
metab_97	1.3937	1.39599	0.75074	0.70079	0.006402	0.04079	0.867904	4.54287	4.88652	4.56112	4.69133	4.86289	4.25282	4.21233	4.07213	4.22359	3.7986	3.39788	4.41858
metab_98	1.21394	1.22015	0.72957	0.688598	0.01151	0.05846	0.889347	4.85537	4.24117	4.11187	4.60098	4.34321	4.03844	4.1122	3.61988	4.09752	3.94249	3.5987	3.9194
metab_100	1.59376	1.60729	0.801952	0.752125	0.0003183	0.006575	0.8713	5.39992	5.59091	5.10648	5.33937	5.42951	5.16375	4.70068	4.58322	5.05379	4.39396	4.37643	4.79889
metab_101	0.600806	0.559901	0.731105	0.710202	0.3063	0.4699	0.94229	3.97473	4.97596	3.78303	4.61346	4.3357	4.62154	4.4799	4.36808	3.77138	4.52999	3.79879	3.83757
metab_102	1.42374	1.39597	0.780749	0.732635	0.005372	0.03663	0.874305	5.12878	4.90019	4.64657	5.18946	5.38699	4.96446	4.14469	4.69562	4.06722	4.91134	4.09463	4.50582
metab_103	1.09353	1.0874	0.729651	0.693463	0.02305	0.08926	0.901741	4.23422	4.7012	4.29044	4.52991	4.51147	3.92611	4.02071	4.18857	3.85228	3.90673	3.45007	4.20622
metab_104	1.06319	1.04343	0.787885	0.758155	0.0258	0.09555	0.92095	5.15742	5.25663	4.84493	5.1875	5.20414	5.1682	4.84867	4.88202	4.92195	4.78445	4.02164	4.92252
metab_107	0.758759	0.762463	0.722798	0.70079	0.1079	0.2498	0.939047	4.22879	4.36954	4.14196	4.51698	3.88828	4.54742	4.03574	4.13522	4.19449	3.88567	3.56957	4.30477
metab_108	1.17819	1.18157	0.730136	0.687261	0.02595	0.09585	0.884492	4.37762	4.72327	4.47555	4.35378	4.42966	3.8718	4.11693	3.73611	4.20279	3.87459	3.17021	4.10158
metab_110	0.919431	0.884751	0.767749	0.740126	0.08523	0.2126	0.92569	4.90625	4.96824	4.7034	5.02299	4.94566	4.60128	4.56587	4.66755	4.73799	4.6331	3.62552	4.75036
metab_111	0.663887	0.597503	0.733278	0.706803	0.3622	0.5239	0.927454	4.94495	4.44844	3.12733	4.55086	4.62446	4.76813	4.20169	4.34119	4.5706	4.25768	3.14309	4.03209
metab_112	1.45994	1.42451	0.810837	0.751972	0.04207	0.1319	0.850064	5.4715	5.63749	5.18388	5.4806	5.48965	5.54891	4.70722	5.14234	5.14468	5.00559	2.94818	4.94415
metab_113	1.22129	1.20902	0.814714	0.783332	0.003922	0.03061	0.917677	5.54801	5.69009	5.38495	5.61263	5.67256	5.2541	4.87895	5.26904	5.33818	5.20053	4.70851	5.03651
metab_114	1.16859	1.14106	0.841234	0.808751	0.03086	0.1076	0.915797	5.99986	6.0593	5.65642	5.99295	6.03897	5.88279	5.35485	5.73597	5.76578	5.57921	4.53758	5.65177
metab_115	1.04401	1.02635	0.805433	0.779236	0.0171	0.07468	0.930599	5.34692	5.47941	5.2066	5.43461	5.43103	5.43566	5.04346	5.21622	5.16081	5.10102	4.40277	5.1632
metab_116	1.0272	1.00798	0.806926	0.780965	0.02154	0.08626	0.931251	5.38176	5.50933	5.23051	5.43483	5.47548	5.43656	5.09964	5.19983	5.20044	5.14493	4.39099	5.20004
metab_117	1.26958	1.25944	0.744684	0.699578	0.01509	0.06911	0.879693	4.44013	4.73471	4.35141	4.57383	4.5732	4.65493	4.2192	4.36492	4.09402	3.89653	3.18094	4.28537
metab_118	1.07093	1.05373	0.82112	0.794	0.01979	0.08193	0.928698	5.60999	5.77112	5.40048	5.63635	5.65474	5.67314	5.27377	5.39054	5.40415	5.32202	4.5528	5.39752
metab_119	1.05663	1.04549	0.785472	0.758685	0.01041	0.05512	0.928459	5.02908	5.12844	5.01864	5.19545	5.1086	5.13009	4.57333	4.8655	4.90957	4.85306	4.2496	4.97331
metab_120	1.08385	1.06791	0.869877	0.84609	0.01396	0.06621	0.938387	6.39694	6.50742	6.21781	6.43152	6.45308	6.46111	6.05931	6.17923	6.19525	6.09794	5.39368	6.17073
metab_121	1.31272	1.32205	0.73054	0.684666	0.005868	0.0387	0.876856	4.40325	4.51333	4.1473	4.37347	4.31736	4.50964	3.6138	4.19524	4.17791	3.48146	3.46393	4.09402
metab_122	1.23902	1.22864	0.795185	0.758609	0.0105	0.05537	0.903817	5.2192	5.42252	4.92782	5.27265	5.26047	5.34026	4.88735	4.89662	5.02511	4.712	4.03983	4.85478
metab_123	1.12197	1.10457	0.836704	0.808818	0.01509	0.06911	0.927208	5.85517	5.95244	5.65747	5.87893	5.93697	5.91508	5.51114	5.59118	5.63295	5.52403	4.75254	5.62361
metab_124	1.17654	1.14697	0.752356	0.706888	0.0594	0.1663	0.879244	4.78114	4.76712	4.31842	4.53087	4.66385	4.86064	4.16648	4.51718	4.4701	4.12449	2.87764	4.39419
metab_125	0.839436	0.796504	0.728435	0.696444	0.2005	0.3756	0.912664	4.69601	4.45951	4.41896	4.61301	4.64573	3.27254	3.81455	4.22278	4.04854	4.27067	3.20952	4.26176
metab_126	1.02301	1.00555	0.788098	0.760196	0.02936	0.1041	0.925666	5.09011	5.2032	4.99955	5.21544	5.17174	5.15393	4.92506	4.90348	4.97069	4.80134	4.03133	4.90789
metab_127	0.825147	0.77452	0.75618	0.728435	0.171	0.3378	0.924957	4.76455	4.78167	4.05834	4.8136	4.88339	4.92302	4.52415	4.63479	4.43977	4.49889	3.3621	4.64398
metab_128	1.05257	1.03485	0.857995	0.833912	0.02163	0.08653	0.937369	6.21816	6.30391	6.03045	6.23351	6.24181	6.24057	5.90506	5.9798	6.00852	5.9078	5.13586	5.99209
metab_129	1.11086	1.11362	0.745231	0.707485	0.03277	0.1118	0.898509	4.6144	4.85602	4.46186	4.49153	4.83081	4.11888	4.37027	4.36877	4.2471	3.63524	3.61772	4.35242
metab_130	0.729672	0.706731	0.733759	0.710287	0.1662	0.3314	0.935477	4.35944	4.61739	4.10503	4.21064	4.44641	4.76188	4.19583	4.29822	4.37731	4.13857	3.35412	4.42978
metab_131	1.06919	1.04877	0.817367	0.788734	0.02926	0.1039	0.924735	5.52809	5.64731	5.37132	5.55652	5.65089	5.64904	5.27292	5.36748	5.35634	5.1824	4.36836	5.3428
metab_132	1.20273	1.18057	0.867644	0.835944	0.0254	0.09467	0.918563	6.38731	6.49033	6.12295	6.3962	6.42612	6.41397	5.97403	6.08252	6.11855	5.96148	4.90923	6.07793
metab_133	1.19038	1.17015	0.899821	0.871456	0.02261	0.08869	0.927666	6.93941	7.06925	6.69378	6.96159	6.97928	6.99647	6.54107	6.65139	6.69156	6.54287	5.55289	6.64928
metab_134	1.00796	0.992669	0.848374	0.826464	0.01626	0.07228	0.942673	6.05397	6.15916	5.88647	6.11092	6.10157	6.00303	5.79921	5.85863	5.86389	5.75678	5.14435	5.81198
metab_135	1.25476	1.23573	0.78739	0.74904	0.01102	0.05696	0.899006	5.06832	5.06072	4.86587	5.24202	5.25711	5.27714	4.72824	4.76919	4.86702	4.67585	3.85733	4.76803
metab_136	1.27164	1.24226	0.866996	0.829304	0.03818	0.124	0.903804	6.37511	6.51936	6.07293	6.41663	6.4119	6.37333	5.84773	6.06828	6.11692	5.94177	4.52017	6.00246
metab_137	1.28074	1.24512	0.867939	0.826723	0.06084	0.169	0.895265	6.36889	6.5558	6.09824	6.44292	6.43219	6.3695	5.90848	6.03994	6.13644	5.93864	4.16982	6.06743
metab_138	1.45864	1.43274	0.839729	0.789087	0.02498	0.09381	0.871322	6.01921	6.07769	5.62801	5.93828	5.94422	5.87652	5.19304	5.52931	5.70924	5.33456	3.79172	5.35969
metab_139	1.16719	1.14929	0.812512	0.779236	0.0211	0.08516	0.912814	5.47893	5.66198	5.28314	5.48373	5.51893	5.5391	5.08486	5.19926	5.25122	5.1347	4.18382	5.23486
metab_140	1.31845	1.31253	0.759894	0.717254	0.005019	0.03523	0.886808	4.6356	4.97076	4.62585	4.78429	4.84302	4.65948	4.29154	4.25167	4.49925	4.24103	3.55221	4.4519
metab_141	1.18533	1.17965	0.738463	0.696007	0.02537	0.09465	0.886059	4.38713	4.737	4.38828	4.30887	4.70997	4.32664	4.19373	3.86651	4.36795	3.84665	3.20188	4.31832
metab_142	1.20498	1.19499	0.769746	0.733037	0.01103	0.05696	0.902354	4.88377	5.05413	4.63344	4.95187	4.87442	4.90998	4.47514	4.58488	4.6517	4.40055	3.72192	4.61198
metab_143	1.02099	0.999909	0.900531	0.879268	0.02817	0.1014	0.945347	6.91987	7.06805	6.72625	6.98714	7.01916	6.99475	6.62579	6.74429	6.74734	6.67427	5.88289	6.76231
metab_144	1.04099	1.02071	0.913337	0.892039	0.02635	0.09675	0.945487	7.15905	7.32292	6.93757	7.22448	7.25391	7.24721	6.85123	6.96944	6.98018	6.89281	6.10823	6.99318
metab_145	1.13953	1.11908	0.774809	0.740284	0.02001	0.08233	0.908155	4.92264	5.05401	4.77216	4.93065	5.02442	5.02039	4.53215	4.70655	4.73577	4.63329	3.71712	4.67018
metab_146	1.14213	1.12357	0.787106	0.754195	0.01764	0.07623	0.91278	5.15928	5.22292	4.88627	5.19027	5.13779	5.15536	4.72662	4.86365	4.87368	4.79308	3.93773	4.8714
metab_147	1.23877	1.22464	0.78476	0.747256	0.01063	0.0558	0.901021	5.0342	5.25536	4.83283	5.11942	5.15061	5.16036	4.66445	4.79391	4.76706	4.62671	3.8572	4.82016
metab_148	0.780364	0.770334	0.723127	0.696793	0.1365	0.2906	0.927438	4.15914	4.67978	4.43297	4.28014	4.58584	3.57926	3.98323	3.88003	4.21569	4.11709	3.51622	4.13904
metab_149	0.864305	0.855524	0.731024	0.700963	0.1191	0.2669	0.917864	4.36301	4.74469	4.48766	4.52993	4.61669	3.55621	3.99664	3.97344	4.141	4.15923	3.49317	4.3729
metab_150	1.0687	1.05658	0.813381	0.787956	0.009205	0.05086	0.932813	5.49566	5.59236	5.31633	5.55602	5.52665	5.55416	5.16068	5.26194	5.30771	5.19805	4.61187	5.28445
metab_151	1.08474	1.04926	0.717754	0.676511	0.0598	0.167	0.887941	4.41031	4.16088	3.72331	4.23824	4.45035	4.34326	3.62569	4.1322	4.07087	3.65439	2.89419	4.11041
metab_152	1.0659	1.0485	0.879211	0.856245	0.01694	0.07438	0.940657	6.5548	6.65472	6.39289	6.59454	6.62344	6.61202	6.24371	6.34605	6.35151	6.27034	5.53531	6.34733
metab_153	1.21787	1.19685	0.740442	0.693903	0.03396	0.1147	0.875805	4.51381	4.5194	4.34694	4.43009	4.62982	4.5688	3.92912	3.58888	4.22842	4.54509	3.04839	4.31294
metab_154	1.09467	1.07899	0.812178	0.784189	0.01473	0.06827	0.926216	5.47018	5.57766	5.30462	5.51388	5.53743	5.53242	5.13378	5.22354	5.29747	5.16015	4.43607	5.25393
metab_155	1.12298	1.10588	0.820464	0.79134	0.01618	0.07206	0.923584	5.61638	5.72816	5.37264	5.65753	5.65234	5.6597	5.20893	5.35668	5.394	5.26795	4.4996	5.3799
metab_156	1.07953	1.06052	0.859859	0.834739	0.01982	0.082	0.934797	6.21887	6.33488	6.031	6.26692	6.30039	6.30258	5.91302	6.00576	6.01405	5.93402	5.14157	6.00432
metab_157	1.01977	0.999912	0.947287	0.928498	0.02601	0.09598	0.952272	7.82802	7.97258	7.61676	7.8942	7.91414	7.91673	7.54035	7.64256	7.65127	7.57304	6.81921	7.6655
metab_158	1.08845	1.07225	0.827111	0.800098	0.01644	0.07273	0.929146	5.7181	5.83769	5.50354	5.72794	5.75966	5.74848	5.39356	5.4907	5.4764	5.37141	4.65276	5.4792
metab_159	0.870122	0.829191	0.755265	0.728841	0.09963	0.2369	0.928389	4.87378	4.56423	4.31137	4.70909	4.7336	4.96035	4.31176	4.71556	4.38744	4.52173	3.6149	4.58418
metab_160	1.13514	1.11708	0.78533	0.752356	0.0184	0.07821	0.912549	5.07889	5.19193	4.91361	5.0989	5.17208	5.14402	4.79763	4.81961	4.80928	4.74189	3.89151	4.86199
Cyclophosphamide	1.19084	1.17067	0.907573	0.879784	0.02225	0.0879	0.929267	7.07693	7.20678	6.85151	7.10883	7.12758	7.12685	6.69425	6.79369	6.82286	6.68589	5.69603	6.79937
metab_162	1.20951	1.18206	0.712734	0.664266	0.03137	0.1088	0.869022	4.39515	4.29572	4.14258	3.44309	4.34769	4.33879	3.43117	3.4023	3.35373	4.34896	3.38113	3.77777
metab_163	1.66567	1.66354	0.757851	0.696968	0.0002979	0.006266	0.841515	4.76625	5.01188	4.25326	4.74428	4.81469	4.76489	3.73465	3.93708	4.17606	4.12533	3.6846	4.20362
metab_164	1.19241	1.15433	0.750586	0.702344	0.07152	0.1888	0.872166	4.63038	4.68668	4.34295	4.67267	4.71187	4.74043	4.20259	4.30925	4.26867	4.22857	2.63001	4.59406
Cadaverine	1.06557	1.08484	0.618989	0.657343	0.01306	0.06356	1.12156	3.08011	3.21718	3.24359	3.14604	3.12207	3.14711	3.89997	3.75769	3.05671	3.70688	3.42448	3.4121
metab_168	1.14537	1.13029	0.767898	0.731024	0.02943	0.1043	0.901852	4.9122	4.88385	4.62289	4.85147	4.86975	5.0188	4.48632	4.40955	4.64338	4.40624	3.54117	4.81232
metab_170	0.983564	0.975105	0.878177	0.860518	0.005599	0.0375	0.954074	6.54963	6.5559	6.41315	6.54156	6.60489	6.65672	6.23688	6.31216	6.34209	6.28497	5.88706	6.45348
metab_171	1.13921	1.12201	0.808481	0.777427	0.01626	0.07228	0.918292	5.41154	5.56827	5.23094	5.47517	5.4684	5.44765	5.03544	5.1832	5.19075	5.09247	4.26767	5.17303
metab_172	1.09103	1.07505	0.858417	0.832956	0.01836	0.0781	0.933902	6.20696	6.23767	6.04915	6.19546	6.28648	6.3337	5.82958	5.89264	5.99017	5.88802	5.13343	6.10899
metab_173	0.644435	0.660831	0.804071	0.793162	0.03361	0.1138	0.970572	5.39807	5.55909	5.26823	5.30039	5.25974	5.42663	5.30444	5.20209	5.32795	5.04795	5.13741	5.2472
metab_175	1.12852	1.10413	0.783761	0.746011	0.05011	0.1486	0.900354	4.97765	5.098	4.9679	4.99131	5.19319	5.23776	4.74612	4.73176	4.85547	4.67247	3.48123	4.94647
metab_176	1.00824	1.0053	0.854488	0.835437	0.003992	0.03087	0.950106	6.19196	6.10534	6.06998	6.14958	6.17212	6.22955	5.83269	5.87801	5.95352	5.83735	5.49663	6.07659
metab_177	1.0817	1.06103	0.861295	0.8355	0.02463	0.09284	0.933131	6.25924	6.35271	6.03267	6.29888	6.29708	6.35568	5.92184	6.04787	6.03397	5.95904	5.10074	6.02126
metab_178	1.2403	1.20474	0.778658	0.730378	0.0649	0.1769	0.873777	5.05948	4.96359	4.86336	4.90301	5.06725	5.186	4.54208	4.63578	4.68708	4.63777	2.88537	4.86106
metab_179	1.31295	1.30839	0.786893	0.748343	0.003634	0.0291	0.898477	5.18567	5.13786	4.92305	5.0449	5.16922	5.27291	4.53564	4.76051	4.73839	4.5614	4.04699	4.97141
metab_180	1.10213	1.08529	0.830781	0.802295	0.0229	0.08926	0.925515	5.77084	5.79466	5.57409	5.75429	5.83629	5.90514	5.39068	5.45669	5.51009	5.38946	4.61331	5.69963
metab_181	1.23255	1.19589	0.818028	0.772248	0.08477	0.2118	0.882015	5.53263	5.66568	5.40891	5.53375	5.60093	5.72076	5.17178	5.18397	5.30659	5.12986	3.23399	5.48694
metab_182	1.21896	1.19792	0.823996	0.787319	0.02865	0.1026	0.904728	5.68989	5.75772	5.43026	5.62488	5.73683	5.77092	5.22774	5.31181	5.40956	5.19457	4.12901	5.49542
metab_183	1.00781	0.993453	0.78951	0.762978	0.0231	0.08926	0.92925	5.08644	5.26093	4.92246	5.03098	5.349	5.30272	4.74153	4.78261	4.95346	4.83883	4.29439	5.15493
metab_184	1.48044	1.48942	0.772835	0.722058	0.002759	0.025	0.867262	4.86882	4.9964	4.78697	4.88988	4.91174	5.11037	3.93898	3.97757	4.62558	4.41631	3.88893	4.79327
metab_185	1.34384	1.31536	0.845842	0.801541	0.03802	0.1237	0.886893	6.10674	6.02513	5.7757	5.97491	6.06361	6.1287	5.46748	5.48344	5.75525	5.55769	3.95844	5.77043
metab_187	1.20715	1.18445	0.712734	0.663324	0.04045	0.1286	0.866619	4.11912	4.1711	3.91018	4.16058	4.25638	4.35023	3.70338	3.65258	3.89347	3.69889	2.53284	4.15746
L-Ornithine	2.42175	2.40468	0.65696	0.791059	0.0007874	0.01195	1.46397	3.14754	3.34144	5.17666	3.19655	3.17258	3.19762	5.25256	4.90333	5.27631	4.81221	5.49658	5.34697
L-Lysine	2.10141	2.07639	0.796088	0.871398	0.0002501	0.005666	1.2254	5.37865	5.19255	6.14782	5.11687	4.69201	4.98961	6.53037	6.32349	6.35611	6.20066	6.67648	6.53286
metab_191	2.41362	2.40065	0.696618	0.812579	0.0001021	0.003099	1.38309	3.57935	3.71648	5.05225	4.21924	3.62134	3.64639	5.61986	5.38616	5.43915	5.24816	5.67421	5.60193
metab_193	1.18606	1.17031	0.786325	0.747722	0.02922	0.1038	0.898318	4.98778	5.21255	4.89911	5.00292	5.31058	5.26924	4.82917	4.44395	4.80961	4.72605	3.71881	5.03799
metab_194	1.82259	1.81309	0.710456	0.778368	0.0001029	0.003118	1.21021	4.08434	4.22149	4.07257	4.15032	4.12633	4.15138	5.34404	4.8002	4.84431	4.49874	5.23461	5.29579
metab_195	1.12403	1.11547	0.709185	0.664736	0.04923	0.1467	0.879097	4.27834	4.14581	3.64198	4.11658	4.09742	4.43169	3.12275	3.68471	4.04696	3.55352	3.07273	4.24697
metab_196	0.765096	0.753913	0.641573	0.614159	0.1147	0.2597	0.920734	3.70981	2.94812	3.29372	3.53951	3.46529	3.32986	3.19621	2.83628	3.5614	3.0684	2.81513	3.20169
metab_197	0.982911	0.974829	0.72583	0.696094	0.02582	0.09558	0.9185	4.4396	4.30405	3.89691	4.19725	4.41285	4.66452	4.14138	3.96335	4.02203	3.90368	3.60672	4.16684
metab_198	0.502925	0.486909	0.656673	0.640581	0.3387	0.5013	0.953337	3.4191	3.30469	3.34429	4.12154	3.20958	3.81972	3.22163	3.26495	3.52934	3.37602	3.1716	3.661
metab_200	0.962333	0.941145	0.831037	0.809021	0.02576	0.09547	0.942011	5.7019	5.90733	5.56204	5.82651	5.85781	5.8089	5.48556	5.62245	5.59378	5.55945	4.86235	5.52762
metab_201	0.909276	0.883488	0.819741	0.797475	0.05078	0.1499	0.941103	5.51639	5.7417	5.42108	5.6365	5.67423	5.62835	5.37015	5.47751	5.34036	5.4562	4.57421	5.41732
metab_202	1.1128	1.09105	0.855459	0.828982	0.01595	0.07142	0.931269	6.11776	6.26722	5.99086	6.19566	6.23557	6.20494	5.79518	5.95816	5.87292	5.95023	5.05409	5.83792
metab_203	2.2034	2.22002	0.662663	0.760724	3.405e-07	3.826e-05	1.3237	3.54902	3.68615	3.53725	3.61498	3.591	3.61605	4.78304	4.83891	4.77212	4.87286	4.31402	5.0032
Spermidine	3.48523	3.51046	0.631342	0.852236	1.913e-11	1.762e-08	1.8652	3.22931	3.36641	3.21755	3.29526	3.27129	3.29633	6.12988	6.22043	6.13533	6.18982	5.7129	6.31018
metab_205	1.19359	1.15488	0.63799	0.690196	0.04035	0.1284	1.16592	3.21802	3.35511	3.66622	3.28397	3.25999	3.28504	3.92715	3.24318	4.12255	3.23953	4.587	4.27918
metab_206	1.19701	1.17499	0.812312	0.77561	0.03105	0.108	0.904207	5.47819	5.489	5.35985	5.46468	5.54555	5.60677	5.02084	5.11224	5.19848	5.1059	3.96386	5.39058
metab_207	1.04982	1.02335	0.799892	0.769673	0.04047	0.1286	0.920121	5.15948	5.39499	5.17953	5.3346	5.41842	5.36102	4.98977	5.13244	5.00912	5.06954	4.01703	5.08375
metab_208	1.08731	1.08419	0.853637	0.83512	1.79e-05	0.0008143	0.951458	6.12167	6.10791	6.1638	6.07924	6.24055	6.12068	5.7873	5.87929	5.76543	5.91991	5.7647	5.9285
metab_209	0.732087	0.721671	0.859318	0.849604	0.003016	0.02622	0.97433	6.22718	6.22237	6.21317	6.27525	6.28161	6.18078	6.01509	6.18724	6.10402	6.14436	5.92799	6.05861
metab_210	0.835158	0.795664	0.835944	0.814114	0.1336	0.2864	0.942603	5.79537	5.80984	5.71197	5.87889	5.95705	5.96847	5.69838	5.70653	5.74218	5.65263	4.51401	5.79259
metab_211	0.596852	0.564542	0.770705	0.756788	0.1639	0.3281	0.962025	4.8655	5.03724	4.76571	4.9261	5.00749	4.78862	4.55019	4.91906	4.91785	4.85792	4.20942	4.8204
metab_212	0.0547767	0.00596707	0.745309	0.745153	0.9866	0.9911	0.999562	4.5039	4.07418	4.69921	4.44628	4.73971	4.91488	4.34507	4.65268	4.35903	4.68689	4.48341	4.8362
metab_213	1.92765	1.92026	0.706718	0.781181	4.116e-05	0.001545	1.23276	3.91681	4.05395	4.64404	3.98278	3.9588	3.98385	5.24563	5.0425	4.98402	4.69167	5.17445	5.11369
metab_214	1.21696	1.20102	0.85248	0.823865	0.004277	0.03213	0.925817	6.05727	6.23319	5.90967	6.21197	6.22049	6.08566	5.69608	5.81542	5.84508	5.80885	5.11955	5.71108
metab_215	1.12845	1.10411	0.782831	0.748343	0.025	0.09383	0.908588	5.20659	4.93336	4.92382	4.65839	5.38436	5.28114	4.27875	4.89159	4.66068	4.78206	4.10634	4.89243
metab_216	0.723448	0.712106	0.709948	0.729732	0.1085	0.2506	1.0579	4.05663	4.19378	4.17479	4.12261	4.09862	4.12368	4.71317	4.0818	4.03322	4.57742	4.69584	4.09941
metab_218	0.888479	0.871292	0.644242	0.612996	0.03907	0.126	0.910211	3.21924	3.33261	3.24041	3.75566	3.41752	3.48301	3.01332	2.98447	3.03805	3.60284	2.96915	3.00205
Agmatine	1.33056	1.33714	0.628491	0.684037	0.01116	0.05732	1.17841	3.20063	3.33772	3.18887	3.26658	3.2426	3.26764	4.0964	4.27852	3.17723	3.82769	3.39413	4.20946
metab_220	1.04731	1.0296	0.765147	0.736635	0.01511	0.06913	0.923284	4.81862	4.85962	4.70653	4.90086	4.84125	4.81114	4.4943	4.63461	4.57123	4.5863	3.84161	4.58829
metab_221	1.04219	1.01763	0.775829	0.744997	0.03913	0.1261	0.917673	4.99443	4.82182	4.91662	4.96174	5.08445	5.02839	4.56786	4.61328	4.79448	4.7061	3.75626	4.91425
metab_222	0.923534	0.905118	0.788875	0.767379	0.01875	0.07924	0.94233	5.10978	5.22979	4.9977	5.20642	5.20059	5.15454	4.90339	4.97058	4.96613	4.99295	4.3576	4.92757
metab_223	0.916921	0.897567	0.810569	0.790496	0.01899	0.07983	0.946569	5.42606	5.5051	5.30899	5.54455	5.51658	5.49061	5.19011	5.27742	5.27994	5.32743	4.68913	5.27484
metab_224	0.727201	0.714856	0.819346	0.808008	0.008021	0.04679	0.969627	5.58421	5.60004	5.60898	5.6135	5.64773	5.52751	5.34372	5.58168	5.47563	5.51795	5.25795	5.38236
2-[2-(4-Acetamidoanilino)-2-Oxoethyl]Sulfanylacetic Acid	2.28824	2.27803	0.700877	0.807603	0.0002171	0.005155	1.34784	3.72412	3.86126	5.19884	3.79009	3.76611	3.79116	5.52591	5.28445	5.42026	5.13467	5.6687	5.49303
metab_226	0.666418	0.621565	0.699491	0.721316	0.2109	0.3887	1.0644	3.82582	3.96296	4.59275	3.89179	3.86781	3.89286	4.28081	3.85099	4.59289	3.84734	4.75453	4.25515
metab_227	0.796467	0.759903	0.841422	0.822037	0.1279	0.2791	0.948998	5.91296	5.9091	5.81146	5.92733	6.06394	6.02102	5.79551	5.79204	5.86782	5.74591	4.75065	5.87742
metab_228	1.7796	1.77245	0.824451	0.766115	0.0001647	0.004281	0.852159	5.61935	5.78213	5.42443	5.76796	5.77373	5.68403	4.72894	4.97742	5.10775	5.0243	4.22799	4.95231
metab_229	0.562076	0.49987	0.775319	0.760573	0.3325	0.4952	0.959887	5.00382	4.9317	4.92164	4.94326	5.00466	4.95997	4.79676	4.98915	5.09592	4.79507	3.82798	5.06964
metab_230	1.51714	1.51048	0.705436	0.754807	0.0001819	0.004572	1.14994	3.98501	4.12216	4.21119	4.05099	4.027	4.05206	4.96224	4.32787	4.68098	4.51912	4.9559	4.67143
metab_231	1.39965	1.3833	0.850952	0.816573	0.0005333	0.009341	0.911403	5.95035	6.2054	5.84948	6.17496	6.22391	6.16546	5.46448	5.60305	5.66412	5.82976	5.19501	5.57319
metab_232	0.13839	0.112164	0.735359	0.730782	0.8272	0.8931	0.987153	4.06244	4.1996	4.05067	5.05093	4.10444	5.15441	4.60114	4.58531	4.03903	4.88001	4.06644	4.10522
metab_233	2.0213	1.99721	0.651569	0.755417	0.002436	0.02308	1.34769	3.15626	3.29334	4.80365	3.2222	3.19823	3.22327	4.70275	4.45483	4.73162	4.1948	5.22912	4.85083
metab_234	1.16372	1.16258	0.735599	0.700098	0.006027	0.03931	0.903829	4.59784	4.00407	4.56253	4.57505	4.51502	4.3874	3.87911	4.03375	4.21606	4.2273	4.01445	3.70907
metab_235	2.12101	2.08517	0.695832	0.801061	0.003535	0.02861	1.34334	4.46945	3.35918	5.41074	3.76661	3.48982	3.2891	5.42293	5.08884	5.27785	4.96058	5.80008	5.40053
metab_236	0.43461	0.412824	0.772908	0.766115	0.1212	0.2697	0.981331	4.9219	4.77742	4.89927	4.94216	5.04762	4.98063	4.71866	4.88228	4.86165	4.97883	4.72798	4.8445
metab_237	1.01427	0.999508	0.875929	0.857393	0.004245	0.03201	0.951804	6.49522	6.52845	6.4032	6.56031	6.57979	6.52248	6.15108	6.32468	6.29657	6.34012	5.81668	6.27465
metab_238	0.417027	0.410767	0.710625	0.698101	0.3965	0.5551	0.9647	4.07243	3.54232	4.52177	4.49952	4.2223	3.95499	4.0757	3.87328	3.8865	4.28514	3.92657	3.89283
metab_240	1.11938	1.10611	0.894427	0.873844	0.00163	0.01843	0.946945	6.8154	6.8344	6.75817	6.88643	6.92445	6.83082	6.41279	6.59858	6.58896	6.63881	6.10516	6.53222
metab_241	0.786652	0.770247	0.791831	0.777717	0.007224	0.04388	0.961864	5.20446	5.05322	5.23976	5.11514	5.32307	5.21838	4.8814	5.05984	5.00177	5.1648	4.88496	4.97356
metab_242	2.00811	1.99608	0.713407	0.797129	0.0003891	0.007492	1.26361	3.91728	4.05443	5.11481	3.98326	3.95928	3.98433	5.25953	5.19963	5.1059	5.0117	5.62964	5.39906
metab_243	2.53347	2.5576	0.706632	0.819149	1.93e-10	1.046e-07	1.36806	3.99766	4.13481	3.98589	4.06364	4.28476	4.06471	5.7299	5.58276	5.56722	5.5541	5.46225	5.6657
metab_244	2.07872	2.07408	0.695569	0.780101	3.907e-06	0.0002539	1.26912	3.8803	4.01745	4.05177	3.94628	3.92229	3.94734	5.28682	4.87444	5.0483	4.54612	5.27786	5.1292
metab_246	1.92684	1.90363	0.799616	0.717004	0.002249	0.02217	0.794118	5.21564	5.36628	5.0162	5.44608	5.51028	5.26653	3.93862	4.83997	4.20492	4.65839	3.10314	4.52807
metab_247	1.63177	1.60969	0.723866	0.784118	0.002417	0.02299	1.18347	4.08141	4.21857	5.04965	4.14739	4.12341	4.14846	5.12293	4.80058	5.0386	4.74708	5.57713	5.21325
metab_248	1.51019	1.49802	0.733438	0.782759	0.001216	0.01541	1.14752	4.22922	4.36638	5.01947	4.2952	4.27121	4.29627	4.98136	4.92929	4.9926	4.95132	5.4437	5.084
metab_249	1.57629	1.56427	0.866346	0.824841	0.0002949	0.006247	0.894505	6.32108	6.34108	6.23039	6.40907	6.44509	6.3602	5.54576	5.79047	5.89236	5.99598	5.17362	5.68754
metab_250	2.04931	2.04544	0.819017	0.743667	1.143e-05	0.0005826	0.812232	5.55602	5.61511	5.28067	5.72581	5.72538	5.64773	4.34505	4.31617	4.90782	4.86621	4.48293	4.33377
metab_251	1.72246	1.70528	0.860218	0.806316	0.001217	0.01542	0.864597	6.2535	6.22055	6.10991	6.31415	6.3487	6.24013	5.09614	5.68748	5.66403	5.85369	4.63314	5.47797
metab_252	0.216422	0.0369055	0.725258	0.725013	0.9866	0.9911	0.999304	4.14222	4.27938	4.84669	4.2082	4.18422	4.20927	4.23712	4.1674	4.11881	4.16375	4.98002	4.185
metab_253	1.07829	1.07987	0.689753	0.645619	0.05159	0.1515	0.878562	3.12221	3.72918	4.09016	4.20144	4.15143	4.0778	3.17623	3.31979	3.5642	3.34679	3.1262	4.00069
metab_254	2.05127	2.0239	0.770115	0.848866	0.000683	0.0109	1.23947	5.0453	4.93311	5.84927	4.74229	4.26836	4.50085	6.039	5.92689	5.9574	5.86428	6.48795	6.08911
metab_255	1.58891	1.61912	0.690107	0.622214	0.0008959	0.01288	0.818159	4.05414	3.83239	3.88788	3.80058	3.74977	4.06786	3.00032	2.97147	3.48332	2.96782	2.95031	3.76407
metab_257	1.18939	1.1577	0.708761	0.66736	0.01174	0.05922	0.886971	4.03807	4.29301	4.39394	3.68673	4.27541	3.9939	3.50522	3.66033	3.61723	4.16128	3.45518	3.49395
Prenyl Glucoside	0.323808	0.343068	0.705179	0.691258	0.6494	0.7649	0.960707	3.68411	3.82125	5.70221	3.75009	3.7261	3.75115	3.73816	4.08666	4.34404	3.84151	3.73514	3.72689
metab_259	1.2048	1.18873	0.764998	0.731669	0.002483	0.02341	0.910807	4.75406	4.81422	4.73138	4.8784	4.99553	4.75279	4.11224	4.64189	4.51336	4.5501	4.06218	4.46521
metab_260	0.230411	0.170321	0.853211	0.855761	0.7005	0.8034	1.00685	6.11411	6.05149	6.10017	6.12289	6.21574	6.18655	6.25924	6.3096	6.24737	6.24941	5.66208	6.31483
metab_261	1.19591	1.18481	0.88666	0.863799	0.0005774	0.009788	0.941071	6.67784	6.66151	6.65732	6.74158	6.78518	6.69325	6.20729	6.43939	6.40334	6.47778	5.97438	6.34534
metab_262	0.999913	1.00589	0.833784	0.853759	0.01109	0.05717	1.05515	5.8	5.70932	5.82836	5.80357	5.87504	5.90074	6.22941	6.26848	6.20197	6.22214	5.64573	6.28032
metab_263	1.29724	1.28797	0.895367	0.869701	0.0002537	0.005703	0.934247	6.84019	6.80773	6.82078	6.90462	6.93592	6.84696	6.27227	6.54018	6.51606	6.59904	6.08659	6.43281
metab_264	1.29299	1.28386	0.885757	0.859258	0.0003909	0.007511	0.931958	6.68099	6.61048	6.6742	6.74546	6.74653	6.66437	6.07048	6.38935	6.34837	6.44134	5.90588	6.23648
metab_265	0.278951	0.277111	0.70774	0.699144	0.6917	0.7971	0.975622	4.48073	3.92569	4.66308	3.85452	3.83053	3.85558	3.84259	3.81372	3.76513	3.81006	4.95216	3.83132
metab_266	2.03036	2.00327	0.815976	0.728191	0.00175	0.01923	0.783988	5.489	5.45922	5.57119	5.6256	5.83777	5.29405	4.25487	5.04736	4.47877	4.97045	3.21138	4.1225
metab_267	0.549418	0.512077	0.838156	0.827628	0.1938	0.367	0.971982	5.87053	5.80926	5.79061	5.90905	5.94447	6.01162	5.61932	5.87604	5.90443	5.95916	5.2094	5.77336
metab_268	3.75878	3.78822	0.784332	0.435048	3.202e-08	5.9e-06	0.338773	5.18272	4.51932	5.17254	5.39614	5.04167	5.20524	2.06478	2.04805	2.2799	1.31484	1.29818	1.3351
metab_269	0.683032	0.705025	0.742096	0.72583	0.0821	0.2073	0.955108	4.77918	4.37177	4.82488	4.57804	4.27661	4.30167	4.28867	4.40937	4.44629	4.25614	4.23861	4.2774
metab_270	3.39303	3.40641	0.821972	0.592399	6.919e-09	1.992e-06	0.516587	5.81793	5.10995	5.65627	5.7142	5.86708	5.65759	2.93554	3.11823	3.0723	3.10345	2.44265	2.80218
metab_271	2.31102	2.28496	0.808143	0.686904	0.002038	0.02101	0.711549	5.42903	5.45233	5.4324	5.53438	5.41508	5.3114	2.86909	4.71013	4.25081	5.04685	3.22374	3.07552
metab_272	0.745699	0.713468	0.831614	0.815644	0.08803	0.2172	0.957656	5.72375	5.71544	5.70777	5.85571	5.86477	5.84732	5.49509	5.71421	5.72088	5.75344	4.94344	5.61967
metab_273	2.03876	2.02406	0.79162	0.692847	0.003711	0.02953	0.757371	5.35349	4.95866	5.22325	5.15135	5.21272	5.23534	2.92996	4.38854	4.22962	4.72432	2.87996	4.42465
metab_274	2.8739	2.90374	0.677607	0.829497	4.888e-07	5.031e-05	1.53005	3.22128	3.50261	4.02709	3.91813	3.9029	3.98647	5.79979	5.98898	5.80659	5.85293	5.19313	5.87453
metab_275	1.09929	1.10565	0.745543	0.716421	0.003105	0.02653	0.920937	4.1668	4.74367	4.60719	4.79683	4.46987	4.61461	4.22085	4.19197	4.2496	4.18832	4.17079	4.20958
metab_277	2.10626	2.09589	0.770999	0.665206	0.001432	0.01705	0.739698	5.02247	4.53563	5.20526	4.63626	4.90375	5.11094	3.29448	3.26562	3.27035	4.93935	3.27573	3.71166
metab_278	1.5519	1.56944	0.772542	0.723127	0.000161	0.004207	0.870607	4.95612	4.52201	5.03203	5.30143	4.9346	4.79337	4.28138	4.2525	4.41527	4.26676	4.23132	4.27011
metab_279	0.506768	0.465115	0.79141	0.778874	0.2896	0.4529	0.966062	5.0636	5.18077	5.22423	5.266	5.35808	5.02579	4.92123	5.31972	5.14601	5.43177	4.43689	4.80204
metab_280	0.292618	0.218218	0.666331	0.658488	0.6473	0.7636	0.977185	3.93627	2.93009	3.80827	3.71917	3.79461	3.63829	3.21569	3.7991	3.50693	3.79504	3.3868	3.62794
metab_281	0.561833	0.555675	0.857815	0.850707	0.02768	0.1002	0.981153	6.23084	6.10367	6.30061	6.21551	6.23816	6.1575	5.97317	6.15445	6.08204	6.21827	6.03219	6.08879
metab_282	2.06674	2.10729	0.6289	0.730055	9.826e-05	0.003003	1.34286	3.20484	3.34193	3.19308	3.27079	3.24681	3.27185	4.4612	4.69175	4.57139	4.74431	4.17787	3.58177
metab_283	2.31344	2.32366	0.746245	0.834929	6.152e-09	1.815e-06	1.27607	4.58783	4.48184	4.87596	4.57809	4.51937	4.40418	5.84587	5.89638	5.75985	5.88513	5.77323	5.8685
metab_285	1.52112	1.5192	0.76812	0.720655	0.0001162	0.003399	0.87518	4.78997	4.91625	4.74881	4.97243	4.8168	4.93327	4.07965	4.39644	4.49145	4.42004	3.90369	4.24217
metab_286	0.593304	0.519871	0.729165	0.751356	0.3623	0.5239	1.06445	4.73673	4.21859	5.13775	4.50401	3.73194	3.82985	4.69877	4.12711	4.65388	4.10611	5.36544	4.89575
metab_287	2.6409	2.64825	0.683767	0.812713	8.879e-08	1.285e-05	1.436	3.77814	3.91528	3.76637	3.84411	3.82013	3.84518	5.61624	5.31801	5.26666	5.20651	5.99296	5.57907
metab_288	1.75243	1.73698	0.727866	0.795045	0.001815	0.01962	1.2058	4.10963	4.24678	5.20374	4.17561	4.15162	4.17667	5.14383	5.04957	5.05452	5.09497	5.83851	5.24628
metab_289	2.78865	2.80137	0.701309	0.837146	6.691e-08	1.081e-05	1.45841	4.04821	3.98963	3.95201	4.17912	3.89448	4.09714	6.06818	5.98795	5.92022	5.89521	5.27064	6.09806
metab_290	2.65575	2.67532	0.708676	0.832445	1.819e-07	2.264e-05	1.40992	4.05174	4.18889	4.03997	4.11772	4.09373	4.18509	5.97995	5.94307	5.83495	5.8464	5.16191	6.02771
metab_291	0.930101	0.934243	0.837146	0.85558	0.02246	0.08835	1.05074	5.87078	5.64259	5.98985	5.89918	5.94757	5.88728	6.15772	6.33007	6.2585	6.33114	5.69392	6.25387
metab_292	2.30678	2.31909	0.797614	0.697752	5.775e-07	5.752e-05	0.75564	5.37739	4.85582	5.59513	5.30226	5.41877	5.09935	3.96101	4.02859	3.88354	4.1841	3.91095	3.94973
metab_293	1.21069	1.19777	0.75997	0.717671	0.02569	0.09539	0.887674	5.03584	4.05446	5.11172	4.65707	4.84355	4.82361	3.97136	4.5245	4.25137	4.68939	3.9213	3.96008
metab_294	2.86249	2.86039	0.811709	0.642267	4.001e-05	0.001507	0.618023	5.60245	4.88636	5.76831	5.61912	5.60195	5.41141	2.98913	2.96028	3.19762	4.68322	3.52004	2.97787
metab_295	1.03026	1.03586	0.835627	0.855822	0.006202	0.04003	1.05574	5.84416	5.68003	5.9811	5.87623	5.87703	5.83693	6.12484	6.30757	6.23931	6.34316	5.77515	6.26186
metab_296	0.444377	0.461003	0.732394	0.721481	0.2772	0.4408	0.969545	4.17047	4.30763	4.8123	4.661	4.21247	4.23752	4.22453	4.19565	4.39455	4.39183	4.17447	4.21325
metab_297	1.18424	1.15886	0.782042	0.729246	0.1293	0.2807	0.862881	5.11187	4.88001	5.38621	5.12666	5.12193	4.69963	2.67624	4.84052	4.67641	5.27771	5.04986	3.64694
metab_298	2.32661	2.3382	0.817764	0.720986	7.346e-07	7.013e-05	0.7644	5.63842	5.20164	5.84922	5.66051	5.64918	5.44108	4.1605	4.13162	4.44108	4.56746	4.11044	4.14922
metab_299	1.08163	1.11745	0.65485	0.701568	0.0812	0.2061	1.14586	3.4666	3.60372	3.45483	3.53256	3.50858	3.53363	3.52064	4.78986	3.44319	4.787	3.47059	4.16728
metab_300	0.68712	0.712945	0.733518	0.716921	0.06903	0.1844	0.95401	4.68106	4.31896	4.76227	4.24778	4.2238	4.24885	4.23586	4.20698	4.16804	4.24517	4.1858	4.22458
metab_301	3.24105	3.26984	0.822103	0.610341	1.313e-06	0.00011	0.545664	5.62482	5.35556	5.99101	5.66015	5.67244	5.5314	3.16444	2.97181	2.4863	3.27152	2.51363	4.05137
metab_302	2.00647	2.01163	0.825036	0.745699	0.0006538	0.01063	0.803659	5.84962	5.19064	5.98302	5.74842	5.79432	5.54095	3.71918	4.76973	4.4987	5.02054	4.99638	4.40229
metab_303	1.1017	1.11081	0.82393	0.848435	0.009135	0.05059	1.06829	5.71443	5.34224	5.84896	5.66861	5.72046	5.71	5.9067	6.2371	6.16186	6.27683	5.6453	6.0935
metab_304	3.29455	3.33995	0.61574	0.831934	3.619e-06	0.0002416	1.85134	3.38306	2.99324	2.20171	3.4024	4.03982	2.74867	5.91977	5.98561	5.83605	5.95102	5.11718	5.93446
metab_305	1.37849	1.37912	0.781037	0.733598	0.009972	0.05357	0.875992	5.12283	4.75036	5.49506	5.11577	4.76906	4.98409	4.04568	4.60843	4.59713	5.00964	3.96938	4.26102
metab_307	1.45674	1.46877	0.752509	0.705179	0.0005042	0.008985	0.87457	4.82687	4.1883	4.98218	4.55287	4.81518	4.56796	4.1052	4.07632	4.02774	4.07267	4.05514	4.09393
metab_308	1.6044	1.59281	0.797129	0.729489	0.01918	0.08034	0.828398	5.36991	4.72613	5.59406	5.50592	5.10052	5.31091	3.46223	4.89967	4.66272	5.1322	4.575	3.45095
metab_309	2.74629	2.75095	0.813448	0.671265	3.243e-07	3.666e-05	0.670116	5.56149	5.09166	5.71731	5.42525	5.62212	5.63166	3.46916	4.17767	3.65626	3.91556	3.52401	3.40349
metab_310	2.19349	2.21253	0.808549	0.721068	1.393e-06	0.0001151	0.783993	5.49987	4.96212	5.78482	5.55703	5.51569	5.28949	4.28065	4.25177	4.20318	4.32749	4.23058	4.26937
metab_311	1.29017	1.27507	0.785472	0.744997	0.009342	0.05132	0.893571	4.75501	4.6624	5.55207	5.20373	5.36	5.07683	4.32203	4.57691	4.46184	4.99429	4.51513	4.48643
metab_312	2.04413	1.99646	0.788946	0.661245	0.03783	0.1233	0.695787	5.39138	4.56328	5.51091	5.23446	5.22847	4.97514	3.7678	4.18765	4.17796	4.57653	0.429972	4.36395
metab_313	0.959375	0.984887	0.740126	0.715502	0.01027	0.05464	0.932622	4.6672	4.31013	4.85476	4.52838	4.37877	4.24002	4.22703	4.19815	4.14956	4.1945	4.17697	4.21575
metab_314	1.89993	1.89242	0.849235	0.784974	0.0002803	0.006006	0.839789	6.1201	5.79058	6.24831	6.09874	6.21753	5.92939	4.45914	5.37124	5.21187	5.61075	4.99319	4.92602
metab_315	1.27324	1.30168	0.760498	0.796297	0.004963	0.03502	1.10397	4.855	4.68387	4.53494	4.74766	4.92102	4.82591	5.0275	5.44029	5.45668	5.57457	4.75884	5.2803
metab_316	1.81659	1.81874	0.81077	0.742568	0.001148	0.01494	0.828091	5.69682	4.58739	5.72113	5.685	5.61176	5.50665	4.45458	4.4257	4.37711	5.06458	4.40452	4.44331
metab_318	2.15861	2.17343	0.611829	0.714246	6.192e-12	6.711e-09	1.35199	3.04096	3.17801	3.0292	3.10688	3.08292	3.10795	4.19255	4.2321	4.11454	4.1437	4.15441	4.23942
metab_319	2.35429	2.37284	0.63266	0.747101	4.931e-12	5.69e-09	1.39307	3.24164	3.37873	3.22987	3.30759	3.28361	3.30865	4.62233	4.66754	4.49774	4.60529	4.51251	4.61154
metab_320	0.708942	0.707625	0.907304	0.897462	0.02374	0.09055	0.974428	7.1101	6.90918	7.25733	7.07957	7.11124	7.00263	6.70277	6.96199	6.88718	7.05503	6.93035	6.84252
metab_321	2.33416	2.34712	0.643946	0.763128	5.604e-05	0.001974	1.40852	3.35447	3.49158	3.34271	3.42043	3.39645	3.4215	5.27709	4.92272	4.80998	4.80535	3.83004	5.13118
metab_322	2.64657	2.66892	0.686904	0.818754	3.328e-06	0.0002271	1.44654	3.49453	3.80181	4.68234	3.56049	4.07462	3.56156	5.533	5.63362	5.53664	5.64822	5.56308	5.61355
metab_323	2.70562	2.7244	0.661907	0.799547	2.183e-11	1.916e-08	1.47675	3.54099	3.67812	3.52922	3.60696	3.58298	3.60803	5.43889	5.3549	5.10351	5.29099	5.24117	5.38762
metab_324	0.710344	0.709684	0.861833	0.850156	0.03625	0.1197	0.969243	6.32313	6.07336	6.48111	6.27848	6.29434	6.20054	5.84874	6.15607	6.07082	6.27107	6.1219	6.02074
metab_326	2.95771	2.9773	0.677789	0.8327	1.231e-12	2.519e-09	1.54253	3.71181	3.84895	3.70004	3.77778	3.7538	3.77885	5.92822	5.85552	5.6608	5.75016	5.73135	5.89187
metab_327	1.19768	1.20512	0.749582	0.714497	0.003702	0.02948	0.905587	4.83398	4.31934	4.73678	4.69635	4.65345	4.47008	3.93177	4.10932	4.33279	4.377	4.38879	3.95312
metab_328	0.40352	0.37943	0.73472	0.721811	0.487	0.6359	0.9641	4.20992	3.95385	5.01064	4.61937	4.43223	4.34853	3.7994	4.34982	4.38098	4.77424	4.53017	3.78812
metab_329	2.82974	2.84919	0.715669	0.849112	1.708e-12	2.861e-09	1.44542	4.14627	4.28343	4.1345	4.21225	4.18826	4.21332	6.17317	6.13038	5.90769	6.02985	6.02481	6.12583
metab_330	1.63695	1.64284	0.748885	0.694078	6.434e-06	0.0003752	0.855717	4.56964	4.52545	4.73216	4.58608	4.81181	4.42756	3.91196	3.90133	4.20354	3.88353	3.8619	3.90069
metab_331	1.10776	1.13058	0.755265	0.724604	0.006228	0.04012	0.917306	4.91284	4.34517	5.07241	4.52114	4.5394	4.76284	4.26207	4.3445	4.2542	4.33558	4.33697	4.29284
metab_332	0.615763	0.599254	0.746634	0.729732	0.1869	0.3582	0.953493	4.47479	4.32077	5.11048	4.40441	4.74069	4.42612	4.23767	4.20879	4.52188	4.73868	4.27046	4.2264
metab_333	3.08919	3.11052	0.701309	0.860458	1.29e-13	1.025e-09	1.55252	3.97718	4.11433	3.96541	4.04316	4.01917	4.04423	6.33443	6.29513	6.09379	6.23862	6.23937	6.31182
metab_334	1.944	1.95498	0.808346	0.866346	1.03e-06	9.079e-05	1.16918	5.30523	5.18215	5.70868	5.52299	5.33467	5.54034	6.22905	6.41408	6.26471	6.47582	6.40518	6.31787
metab_335	0.199655	0.086296	0.737829	0.739889	0.7716	0.8548	1.00582	4.38783	4.52499	4.55598	4.45382	4.42983	4.45488	4.44189	4.41301	4.36442	4.40936	4.90245	4.43061
metab_336	0.294709	0.237547	0.720407	0.726156	0.5596	0.6969	1.01646	4.12495	4.26211	4.57846	4.19093	4.16695	4.192	4.17901	4.15013	4.19298	4.60912	4.64072	4.16773
metab_337	1.12617	1.12943	0.873088	0.848435	0.009009	0.05017	0.936282	6.54872	6.16909	6.78673	6.46056	6.47637	6.35425	5.67631	6.11676	6.04258	6.33432	6.23708	5.91404
metab_338	1.92323	1.93826	0.79796	0.857091	5.472e-06	0.0003306	1.17348	5.11678	5.01651	5.62242	5.3751	5.25941	5.29097	5.9786	6.2674	6.1133	6.39289	6.2814	6.14431
metab_339	1.23887	1.23509	0.755875	0.715	0.01197	0.05986	0.891064	4.91033	4.30418	5.12702	4.233	5.1369	4.49062	4.22108	4.19219	4.14361	4.18854	4.17101	4.2098
metab_340	1.05424	1.0765	0.754195	0.724767	0.01248	0.06156	0.920479	4.52881	4.66645	4.79355	5.20747	4.52106	4.35199	4.339	4.31012	4.26153	4.30646	4.28894	4.32772
metab_341	1.30524	1.30648	0.872389	0.841485	0.003196	0.02701	0.920669	6.4924	6.1561	6.77284	6.46538	6.50879	6.32909	5.53143	5.99983	5.94376	6.24919	6.12522	5.80281
metab_342	1.20911	1.2455	0.732394	0.767898	0.005759	0.03819	1.10455	4.3411	4.47825	4.38449	4.40708	4.38309	4.40815	4.71321	5.03195	5.0837	5.25041	4.69502	4.38388
metab_344	0.564473	0.580418	0.728678	0.717088	0.08231	0.2076	0.967616	4.19196	4.32911	4.44247	4.66956	4.23395	4.25901	4.24601	4.21713	4.16854	4.21348	4.19595	4.23474
metab_345	1.45906	1.46088	0.863561	0.824451	0.002417	0.02299	0.900222	6.33551	6.00955	6.60777	6.35615	6.36855	6.14916	5.11241	5.77728	5.65584	6.02977	5.91272	5.5629
metab_346	1.82771	1.8217	0.804616	0.740205	0.0001637	0.004261	0.836526	5.41622	5.27372	5.61842	5.15642	5.41334	5.38549	4.20419	4.66876	4.08271	4.94457	4.72805	4.36098
metab_347	1.59849	1.62023	0.795254	0.840106	0.000186	0.00462	1.12956	5.17176	4.8805	5.37808	5.39673	5.30428	5.3165	5.60912	6.00092	5.88077	6.20584	6.06267	5.76309
metab_348	2.76176	2.77568	0.684217	0.825815	1.938e-06	0.0001513	1.48604	3.89607	3.35988	4.47936	3.97025	4.00707	3.28595	5.5847	5.76435	5.48252	5.85731	5.74801	5.73878
metab_350	1.08885	1.10285	0.743667	0.718834	7.167e-05	0.002367	0.932188	4.51008	4.35072	4.6595	4.63114	4.50237	4.59689	4.26762	4.23874	4.19015	4.23508	4.21756	4.25634
metab_352	1.4035	1.41296	0.81298	0.766785	0.01191	0.05972	0.880749	5.62603	4.89305	6.0443	5.59779	5.4162	5.43005	4.47729	4.67542	4.91721	5.31224	5.22104	4.46602
metab_353	2.47929	2.4966	0.581039	0.719745	8.732e-13	2.011e-09	1.51014	2.76094	2.8979	2.74919	2.82681	2.80286	2.82788	4.29723	4.22099	4.29556	4.22921	4.14536	4.28058
metab_354	3.13489	3.15472	0.624591	0.813448	4.306e-12	5.668e-09	1.71429	3.16326	3.30035	3.1515	3.22921	3.20523	3.23027	5.71054	5.53632	5.36375	5.42271	5.38884	5.62448
metab_355	0.459825	0.382226	0.784475	0.775319	0.4112	0.5683	0.975039	4.95508	5.35334	5.49378	4.72042	4.88917	5.11882	5.03356	5.0222	4.9688	5.03948	5.16159	4.54231
metab_356	3.45048	3.47057	0.565376	0.810165	1.875e-11	1.762e-08	2.03999	2.62239	2.75928	2.63138	2.68823	2.66429	2.6893	5.78241	5.47899	5.23858	5.28854	5.36939	5.59721
metab_357	0.681411	0.622635	0.685563	0.709524	0.2381	0.4199	1.07147	3.66454	3.80168	4.45375	3.73051	3.70653	3.73158	4.23888	3.79877	3.95687	3.68606	4.93043	4.12651
metab_360	3.20414	3.20518	0.654465	0.847264	3.912e-06	0.0002539	1.7179	4.02521	2.85808	4.38895	3.71187	3.46434	2.62879	6.03595	6.12517	5.8553	6.08921	6.06401	6.03986
metab_361	0.634987	0.624931	0.721398	0.737193	0.1319	0.284	1.04572	4.18654	4.32369	4.34754	4.25252	4.22853	4.25358	4.24059	4.32957	4.16312	4.73047	4.87856	4.41703
metab_362	1.11382	1.09389	0.629002	0.57461	0.05502	0.1579	0.84613	3.65639	3.05032	2.38365	3.51157	3.18344	3.75135	2.65069	2.99592	2.5687	2.99867	2.39935	2.91837
metab_363	2.18681	2.19633	0.609167	0.715836	9.103e-09	2.271e-06	1.36921	3.0161	3.15315	3.00434	3.08202	3.05805	3.08309	4.2655	4.16643	3.9715	4.09136	4.31128	4.38159
metab_365	1.90338	1.90952	0.706718	0.775028	8.931e-08	1.285e-05	1.21198	4.04033	4.17748	4.02856	4.10631	4.08232	4.10738	5.02084	4.89805	4.76741	4.83053	5.10651	5.11616
metab_366	1.21518	1.25068	0.796644	0.76537	0.002205	0.02202	0.917316	5.55378	5.07402	5.4291	5.29575	5.03063	5.18203	4.64955	4.77478	4.96228	4.73378	5.08141	4.75182
metab_367	0.226678	0.17168	0.697578	0.693727	0.8145	0.8841	0.988956	4.3983	3.6464	4.27763	4.11518	3.55125	3.91585	3.56331	4.01696	3.87105	3.70024	4.16131	4.32903
metab_368	1.61516	1.61293	0.724931	0.649821	0.008208	0.0475	0.804318	4.82751	3.92324	3.30943	4.77288	4.33662	4.67653	3.37523	3.34636	3.29779	3.83079	3.57495	3.36396
metab_369	0.358802	0.353658	0.765743	0.756332	0.5342	0.6756	0.974125	5.24327	4.03966	5.15008	5.05341	4.72294	4.77659	4.50001	4.63895	4.51709	4.79154	4.95186	4.83697
metab_370	1.15736	1.18882	0.685652	0.73448	0.06963	0.1855	1.14991	3.30758	3.44468	4.86764	3.37353	4.19169	3.90857	4.07642	4.56613	4.69439	4.7556	3.92767	4.53878
metab_371	1.60447	1.62772	0.782258	0.73416	4.216e-06	0.0002679	0.874431	5.12931	5.06485	5.02751	5.18426	5.02755	4.91091	4.33775	4.3993	4.64035	4.2284	4.532	4.39178
metab_372	0.100819	0.133791	0.673297	0.676511	0.8367	0.8992	1.00943	3.5312	3.66833	3.51943	3.59717	4.36477	3.59823	3.58524	3.55637	3.99884	3.75225	3.53519	4.05731
metab_373	0.847098	0.870654	0.780893	0.759063	0.05938	0.1663	0.941247	5.16587	4.73048	5.50575	5.24313	4.90417	4.67805	4.62566	4.8285	4.58356	4.77766	4.78004	4.85628
metab_374	2.10022	2.09235	0.737272	0.595276	0.01867	0.07899	0.658597	4.71998	4.22719	4.42865	4.87388	4.26553	4.25327	3.00769	1.32579	3.93003	4.15458	3.86817	1.34258
metab_375	0.542652	0.565727	0.738305	0.722798	0.2793	0.4426	0.957085	5.01438	4.22843	4.76262	4.54768	4.13327	4.15832	4.14533	4.11645	4.06786	4.50437	4.4454	4.41498
metab_376	0.687105	0.725087	0.766338	0.743039	0.2709	0.4339	0.93697	5.22411	4.29255	5.51697	5.07725	4.02883	4.89271	4.04089	4.34532	4.55695	4.8087	4.67637	4.77406
metab_377	0.213056	0.208186	0.702086	0.699491	0.2625	0.4243	0.992567	3.98548	4.12263	3.97371	4.05146	4.02747	4.05253	4.03953	4.01065	3.96207	4.007	3.98948	4.02826
metab_378	0.945899	1.00391	0.683407	0.63266	0.2223	0.4018	0.860879	5.06012	3.12123	4.19748	4.48562	3.02615	3.05118	3.0382	3.22531	2.9608	3.00569	4.24458	3.27903
metab_379	0.661189	0.701826	0.7348	0.716921	0.1285	0.2798	0.950564	4.73916	4.25489	4.8672	4.3762	4.15973	4.18478	4.17179	4.14291	4.09432	4.18126	4.43536	4.24056
metab_381	0.438846	0.421251	0.85132	0.857755	0.174	0.3418	1.01737	6.09218	5.90449	6.25194	6.07543	5.98088	6.2981	6.14976	6.07251	6.22451	6.17575	6.3101	6.31056
metab_383	0.800126	0.83172	0.798513	0.781827	0.02993	0.1055	0.955182	5.61943	5.12341	5.37604	5.34749	5.09247	5.1695	4.94192	4.90714	5.13005	5.04473	5.20831	5.07139
metab_384	2.3942	2.40348	0.638689	0.755951	1.1e-09	5.068e-07	1.40245	3.30181	3.43892	3.29005	3.36777	3.34379	3.36883	4.80413	4.5308	4.72702	4.51391	4.85455	4.77692
metab_385	1.61266	1.6115	0.630428	0.702172	0.002308	0.02248	1.23456	3.21956	3.35665	3.2078	3.28551	3.26153	3.28658	4.47609	4.29022	3.95565	3.41233	4.49577	3.59332
metab_386	0.391787	0.329399	0.730378	0.743745	0.5129	0.6566	1.0384	4.55011	3.99461	4.75278	4.54715	3.5298	4.87577	4.54217	4.08456	4.47091	4.37198	5.02203	4.76584
metab_388	0.192596	0.00176852	0.676145	0.676694	0.9603	0.976	1.0016	3.62513	3.76226	4.02594	3.6911	3.66711	3.69216	3.67917	3.6503	3.60172	3.64664	4.25389	3.6679
metab_389	0.200672	0.0868197	0.741388	0.745699	0.8843	0.9298	1.01219	4.79228	4.68596	4.69389	4.58152	3.65235	4.67086	4.34372	3.63553	5.20772	5.36289	5.19428	3.66317
metab_391	0.85975	0.882729	0.824971	0.809223	0.008873	0.04975	0.958121	5.82645	5.5499	5.89446	5.78224	5.52031	5.52619	5.36658	5.48415	5.39882	5.45898	5.42819	5.53389
metab_392	0.352706	0.368719	0.674677	0.66605	0.3317	0.4945	0.975054	3.58008	3.71721	4.15689	3.64605	3.62207	3.64712	3.63413	3.70941	3.55667	3.6016	3.58407	3.72121
metab_393	0.858452	0.88984	0.773713	0.754119	0.02151	0.0862	0.946953	5.16019	4.71357	5.24515	4.98505	4.71124	4.8185	4.71499	4.72358	4.70707	4.59816	4.70783	4.60968
metab_394	0.226651	0.141767	0.784332	0.779885	0.8401	0.9015	0.98781	5.26067	5.15605	5.16384	5.08533	4.64311	5.20615	4.79444	4.08203	5.56895	5.73167	5.57377	4.39215
metab_395	1.95521	1.9431	0.674586	0.76552	0.001461	0.01723	1.29541	3.31597	3.45308	4.77304	3.38192	3.35795	4.08042	4.80562	4.63955	4.74728	4.66843	5.19694	4.91201
metab_397	0.828539	0.852412	0.766413	0.746868	0.03288	0.112	0.946901	4.94355	4.70974	5.19134	4.9933	4.60628	4.59686	4.45863	4.69487	4.54028	4.63493	4.54822	4.62241
metab_398	2.26439	2.23644	0.737749	0.536811	0.04665	0.1415	0.546676	4.72346	4.92624	3.81696	4.52924	3.93372	4.87523	0.668234	0.645716	4.99683	5.01837	2.66059	0.659403
metab_399	1.54945	1.55993	0.684127	0.73488	9.546e-06	0.0005011	1.15632	3.78215	3.91929	3.77038	3.84812	3.82414	3.84919	4.59152	4.55588	4.13247	4.37957	4.39049	4.53525
metab_400	0.156502	0.0287413	0.746712	0.746245	0.9873	0.9915	0.99869	4.83398	4.64634	4.85718	4.63423	3.79521	4.71659	4.12548	3.77839	5.1778	5.39722	5.17448	3.79599
metab_401	0.591621	0.633886	0.71433	0.695744	0.2355	0.4169	0.948086	4.53982	4.06353	4.59772	4.12029	3.86747	3.89252	3.87953	3.85065	3.80206	3.847	4.52928	3.86825
metab_403	0.858814	0.891414	0.786538	0.76723	0.02568	0.09536	0.948016	5.29539	4.91341	5.42188	5.26192	4.87016	4.94182	4.73589	4.89312	4.81865	4.79836	4.91502	4.94505
metab_404	1.08646	1.06868	0.703635	0.742254	0.04573	0.1396	1.11593	3.93073	4.06788	4.35597	3.9967	3.97272	3.99777	5.07788	4.77663	3.90731	3.95225	4.6667	4.76085
metab_405	0.549548	0.552914	0.680245	0.643551	0.5741	0.708	0.897598	4.65173	4.63527	2.31122	3.99147	2.36474	4.77664	2.37675	2.34799	4.7533	4.81627	3.52479	2.58604
metab_406	0.145089	0.0344636	0.753583	0.755189	0.945	0.9674	1.0045	4.89886	4.89559	4.78561	4.70499	4.10252	4.63361	4.11458	4.0857	5.22268	5.42045	5.19838	4.1033
metab_407	0.80705	0.856406	0.714497	0.685652	0.139	0.294	0.920373	4.50839	4.05857	4.85416	4.13169	3.75646	3.78151	3.76852	3.73964	3.69106	3.73599	4.40065	3.75724
metab_408	0.671854	0.575751	0.708081	0.728516	0.2857	0.4495	1.05991	4.63872	4.29196	3.7316	4.16757	3.78536	4.0179	4.73724	4.47651	4.54138	3.92435	3.74737	4.68476
metab_409	1.36946	1.36853	0.790848	0.750894	0.001593	0.01822	0.895133	5.34023	4.8943	5.13276	5.3613	5.29418	5.04501	4.36465	4.888	4.31677	4.87287	4.74686	4.62038
metab_410	0.291997	0.159464	0.759441	0.753123	0.833	0.8972	0.982515	5.12546	4.96915	5.0645	4.11304	4.20831	4.99885	3.93871	3.90983	5.33151	5.55859	5.31813	3.92744
metab_411	2.07003	2.03032	0.747878	0.616686	0.01413	0.06659	0.68255	4.99211	4.95044	2.6469	5.25984	5.03214	4.69497	2.71259	4.10952	2.63528	3.99954	2.66263	2.70134
metab_412	1.25859	1.24687	0.75732	0.719	0.003809	0.03002	0.897648	4.82431	4.35871	4.8323	4.82215	4.96376	4.51215	4.22985	4.36855	3.97341	4.56213	4.24228	4.0396
metab_413	0.354552	0.235958	0.706035	0.693375	0.8461	0.9052	0.964233	4.80763	4.50153	4.87224	3.50623	2.16474	4.63727	3.99593	2.14804	4.99334	5.26	5.0517	2.16552
metab_414	0.9489	0.94421	0.74351	0.719331	0.01133	0.05789	0.933921	4.33628	4.35681	4.71515	4.70287	4.83261	4.29637	4.27371	4.24483	4.19624	4.24118	4.22365	4.26244
metab_416	0.308238	0.322065	0.643749	0.632761	0.6082	0.7345	0.967676	3.85939	3.02305	3.94445	3.47451	3.0399	3.07695	3.42616	2.99194	2.87981	3.45905	3.41762	3.58368
metab_417	0.667855	0.644125	0.702344	0.685383	0.07434	0.1939	0.952216	3.83658	3.9885	4.30974	3.88495	4.20146	4.01163	3.7024	4.03625	3.9217	3.97006	3.67794	3.77058
metab_418	0.497768	0.506309	0.656386	0.64286	0.1809	0.3511	0.960657	3.88506	3.65771	3.49474	3.35463	3.33066	3.47356	3.34271	3.31384	3.45486	3.59736	3.32153	3.33144
metab_419	2.519	2.52793	0.651762	0.776774	3.459e-09	1.159e-06	1.42927	3.43528	3.5724	3.42351	3.50124	3.47726	3.50231	5.16505	4.84588	4.88976	4.79877	4.93379	5.25426
metab_420	2.5722	2.58819	0.653791	0.797337	0.0002125	0.005086	1.50342	3.38091	3.51802	3.81988	3.44687	3.42289	3.44794	5.26871	4.13716	5.79944	5.88306	5.92432	4.61294
metab_421	2.19466	2.18386	0.655523	0.762378	0.0001082	0.003232	1.35812	3.57162	3.45989	4.06001	3.35897	3.33499	3.36004	5.26029	4.45731	5.01181	4.30533	5.20123	4.48226
metab_422	2.46568	2.46736	0.644832	0.769599	4.309e-07	4.616e-05	1.43029	3.36421	3.50132	3.35244	3.43016	3.40619	3.43123	5.15443	4.71586	4.73536	4.42268	5.21219	5.0559
metab_423	0.562515	0.569974	0.789228	0.800786	0.1568	0.3189	1.0322	5.10554	4.93858	5.48422	5.11343	5.22412	5.06617	5.02215	5.4264	5.39579	5.51996	5.15861	5.40208
metab_424	1.57054	1.58641	0.711385	0.65089	0.000339	0.006872	0.838601	4.3651	4.29401	4.00479	4.32585	4.07312	3.80712	3.79125	3.71098	3.30445	3.34937	3.33185	3.37062
metab_425	2.49023	2.50375	0.679428	0.795532	7.165e-09	2.006e-06	1.38757	3.66666	3.8038	4.03478	3.73263	3.70865	3.7337	5.12588	5.31225	5.18708	5.31943	5.04936	5.47379
metab_427	1.54571	1.53458	0.7406	0.685473	0.0009694	0.01351	0.854319	4.43266	4.75668	4.57445	4.09702	4.63958	4.51992	4.05049	3.91727	3.77864	3.54881	4.21428	3.57007
metab_429	1.03486	1.04021	0.66792	0.700531	0.01801	0.07716	1.09932	3.581	3.71813	3.56923	3.64697	3.76522	3.64804	3.80314	4.20534	3.95136	4.11491	3.58499	4.44644
metab_430	1.1772	1.17936	0.811106	0.784974	0.0004029	0.007668	0.930934	5.50895	5.3305	5.40131	5.61715	5.56726	5.41264	4.95369	5.23417	4.88711	5.16812	5.13784	5.18917
metab_431	0.627043	0.668259	0.682777	0.662096	0.1924	0.3655	0.941315	4.17334	3.65177	4.00732	4.04578	3.35782	3.66504	3.36988	3.58422	3.29244	3.64542	3.96195	3.70492
metab_433	1.72488	1.72025	0.783332	0.721975	0.0002627	0.005805	0.842271	5.06025	5.13513	4.49202	5.36029	5.2549	5.12667	4.27678	4.54464	4.05255	4.28061	4.07996	4.39615
metab_434	0.339006	0.243076	0.711048	0.718668	0.6179	0.7417	1.02198	4.2258	4.27456	4.35843	4.35282	3.80358	3.82863	3.81564	4.32008	4.42653	4.55521	3.76558	4.50944
metab_435	1.24763	1.24687	0.780173	0.746945	0.001182	0.0152	0.911695	5.04934	4.87415	4.98053	5.22357	5.15691	4.88329	4.31771	4.74522	4.35466	4.75812	4.67397	4.65371
metab_436	1.73291	1.74963	0.699231	0.760347	2.684e-05	0.001114	1.18886	3.9526	4.08975	3.94083	4.01858	3.99459	4.01964	4.62823	4.89374	4.73701	4.96247	4.3387	4.99668
metab_437	1.32444	1.32614	0.790778	0.751895	0.003165	0.02683	0.897817	5.259	4.95751	5.2181	5.22078	5.28377	5.12095	4.54155	4.91154	4.07021	4.83499	4.68634	4.84441
metab_438	1.45258	1.46764	0.70105	0.750971	0.001723	0.01904	1.15209	3.9737	4.11086	3.96193	4.03968	4.0157	4.04075	4.73005	4.85202	3.95029	4.79541	4.60774	4.88038
metab_439	1.94045	1.95898	0.691965	0.76671	3.376e-06	0.0002295	1.23571	3.87009	4.00724	3.85832	3.93607	3.91208	3.93713	4.50143	4.96923	4.8706	5.0531	4.59969	5.06824
metab_441	0.322791	0.308568	0.832189	0.836514	0.26	0.4243	1.01173	5.79223	5.64121	5.89659	5.76047	5.70392	5.97446	5.81374	5.76619	5.89383	5.84166	5.91981	5.94482
metab_442	0.449959	0.348359	0.686368	0.698622	0.407	0.5644	1.03604	4.1218	3.85817	4.0596	4.14486	3.22599	3.73099	3.95746	4.05849	3.75005	3.89124	4.01935	4.30156
metab_443	0.303297	0.288919	0.682145	0.668106	0.6692	0.7812	0.959843	4.09092	4.27454	3.10019	4.0773	3.15391	4.16051	3.59409	3.13711	4.37142	4.57089	3.11594	3.1547
metab_444	0.455162	0.466089	0.661813	0.651569	0.1508	0.3106	0.970195	3.4625	3.59962	3.91827	3.52846	3.50448	3.52953	3.51654	3.48766	3.43909	3.48401	3.46649	3.50526
metab_445	1.32261	1.30392	0.649432	0.699838	0.00565	0.03777	1.15862	3.41134	3.54845	3.39957	3.4773	3.45332	3.47836	4.19016	3.4365	4.08899	3.66704	4.24257	4.43338
metab_446	0.714928	0.635854	0.660771	0.635081	0.1827	0.3536	0.926516	3.29637	4.02472	3.17369	3.25139	3.98527	3.7435	3.23947	3.21061	3.23446	3.79184	3.18944	3.2282
metab_447	0.200111	0.246333	0.811374	0.807332	0.6297	0.7502	0.989045	5.72925	5.41676	5.82084	5.40588	5.21858	5.27117	5.41257	5.28284	5.35961	5.24708	5.69416	5.50698
metab_448	0.768146	0.792464	0.684217	0.658393	0.118	0.2652	0.927211	3.89004	4.1075	3.50129	4.14284	3.39345	3.96455	3.67645	3.37664	3.5562	3.37299	3.35546	3.98601
metab_449	1.29066	1.3227	0.725912	0.677059	0.01554	0.07017	0.868981	4.69241	4.53622	3.92779	4.57494	3.9156	4.274	4.21567	3.46886	3.90266	3.46521	3.44769	4.02251
metab_450	0.897696	0.904	0.732635	0.758079	0.05394	0.1557	1.07404	4.40106	4.30079	4.89729	4.24678	4.45795	4.1126	4.38607	4.86392	4.80142	4.97206	4.4552	4.89364
metab_451	2.34193	2.35895	0.650696	0.761251	1.666e-08	3.698e-06	1.37334	3.42421	3.56133	3.41245	3.49017	3.46619	3.49124	4.70425	4.82664	4.80886	4.85588	4.4373	4.99524
metab_452	1.46838	1.50619	0.712481	0.656577	0.001639	0.0185	0.850168	4.42799	4.24969	4.07411	4.48103	3.51331	4.20264	3.53571	3.68594	3.50395	3.49284	3.47532	3.51409
metab_453	0.744966	0.686203	0.688776	0.716754	0.2055	0.3818	1.08368	4.03973	3.71743	4.33746	3.94183	3.62228	3.64733	4.05904	3.60546	4.17686	3.77399	4.7293	4.90739
metab_454	1.43133	1.40307	0.813181	0.763503	0.01928	0.08063	0.872275	5.59217	5.52022	4.93047	5.89624	5.68138	5.40083	4.74368	5.02758	4.75021	5.00167	3.85714	5.42459
metab_455	0.838722	0.809785	0.796505	0.819544	0.1166	0.2626	1.06484	5.82035	4.96493	5.26938	5.09232	4.64392	5.76039	5.70833	5.44784	5.60184	5.57681	5.84504	5.42138
metab_456	2.58627	2.5955	0.691081	0.819544	2.463e-05	0.001042	1.43223	3.76407	4.47444	3.7523	3.83004	3.80606	3.83111	5.7123	5.17696	5.49268	5.72686	5.05973	6.4296
metab_458	0.476108	0.488646	0.718419	0.708081	0.1748	0.3428	0.970915	4.08503	4.22219	4.63861	4.15101	4.12703	4.15208	4.13909	4.11021	4.06162	4.10655	4.08903	4.12781
metab_459	0.378537	0.351834	0.750508	0.737908	0.5619	0.6991	0.965227	4.13182	4.31225	5.2774	4.1978	4.76191	5.09791	4.47455	4.46332	5.32008	4.24398	4.13581	4.1746
metab_460	0.394765	0.431442	0.729813	0.741939	0.4525	0.6064	1.0348	4.29404	4.61282	3.49162	4.51246	4.7479	4.5517	4.71975	4.5577	4.61968	4.41795	4.42174	4.38123
metab_461	2.91828	2.93719	0.634779	0.800029	6.168e-10	3.072e-07	1.60278	3.26256	3.39966	3.2508	3.32852	3.30454	3.32958	5.44511	5.41731	5.22056	5.27824	4.95748	5.54353
metab_462	0.424961	0.412332	0.66792	0.647089	0.5642	0.7004	0.940356	4.22789	4.29799	2.95412	3.88725	3.00783	3.55702	3.01988	2.99103	4.28338	4.34709	2.96987	3.00862
metab_463	0.303216	0.204652	0.662663	0.653213	0.6581	0.7719	0.972492	3.17895	3.94562	3.20623	3.24489	4.04244	3.97789	3.63505	3.46313	4.05551	3.44109	3.18294	3.2217
metab_464	0.42095	0.460227	0.653502	0.636388	0.4628	0.6149	0.950328	4.37568	3.26553	3.81432	3.19439	3.17042	3.19546	3.18247	3.15361	3.65025	3.14996	3.66933	3.1712
metab_465	0.101925	0.0047283	0.767675	0.768342	0.9214	0.9528	1.00185	5.10412	4.7277	4.98423	4.90493	4.67681	4.74495	4.92834	4.80091	4.75999	4.70092	5.03126	4.97415
metab_466	0.61386	0.664982	0.66764	0.688776	0.2362	0.4177	1.06353	3.52538	3.52205	3.37317	3.74587	4.15743	3.58685	3.98095	4.13805	3.47127	4.33972	3.44902	3.92765
metab_467	0.937221	0.955536	0.676694	0.634679	0.1359	0.2897	0.8832	3.25757	4.08521	4.94036	3.40658	3.484	3.32459	3.3116	3.28274	3.23417	3.27908	3.26157	3.50095
metab_468	0.357544	0.28602	0.822233	0.831806	0.6683	0.7804	1.02624	5.91142	5.72918	5.77027	5.58875	5.10773	5.73789	5.58673	4.8179	6.361	6.48349	6.52104	4.9667
metab_469	0.438573	0.379639	0.755494	0.768934	0.4471	0.6017	1.03813	5.36678	4.34463	5.17021	4.5592	4.04306	4.68621	4.90766	4.58881	4.72714	4.81685	5.29723	4.90486
metab_471	0.302499	0.0638181	0.832253	0.829432	0.8686	0.9195	0.992409	5.49232	5.97702	6.15804	4.99546	6.02912	6.12534	5.88536	6.00861	6.22358	5.8603	5.59444	4.93774
metab_472	0.733245	0.704049	0.792392	0.817565	0.32	0.4833	1.07115	4.67911	5.37565	6.78505	4.41634	4.90403	5.03856	5.61063	5.67446	5.73251	5.71324	5.52087	5.17074
metab_473	0.7873	0.79779	0.845656	0.831998	0.02117	0.08533	0.963888	6.159	5.87837	6.08198	6.1268	5.9744	5.83519	5.6441	5.87818	5.59941	5.84183	5.81831	5.9678
metab_474	1.67124	1.68736	0.659821	0.722963	5.94e-05	0.002069	1.20034	3.51906	3.65619	3.50729	3.58503	3.56105	3.58609	4.15189	4.38393	4.27827	4.5095	3.84385	4.53561
metab_475	2.64283	2.64612	0.678154	0.808751	1.446e-07	1.945e-05	1.44397	3.56139	3.6963	4.18324	3.92788	3.60115	3.6262	5.47732	5.5209	5.12052	5.3308	5.44397	5.73334
metab_476	1.68001	1.66793	0.723291	0.787531	0.002756	0.02499	1.1966	4.42673	4.43368	4.42774	3.91037	3.58824	4.94407	5.28318	5.10786	4.82288	5.10212	5.46359	5.00567
Ataluren	0.459036	0.364572	0.871456	0.859559	0.5236	0.6663	0.968779	6.09777	6.82685	6.25838	5.67612	6.88258	6.88611	6.53481	6.63264	6.75352	6.40939	5.51133	5.57903
metab_478	0.752974	0.685317	0.810434	0.782759	0.3086	0.4719	0.926963	5.13237	5.76332	5.39142	4.53811	5.9525	5.99887	5.41551	5.50624	5.72979	5.37043	3.91597	4.44703
metab_479	1.3464	1.34446	0.744293	0.696706	0.007182	0.04369	0.873407	4.38749	4.58124	4.14128	4.8819	4.5734	4.73417	3.79583	4.45113	3.88327	3.77708	3.62587	4.3097
metab_481	0.4885	0.402379	0.703463	0.690993	0.4426	0.5973	0.964709	4.3092	3.81933	3.8639	4.48127	4.08668	3.74923	3.73624	4.23686	3.65878	3.7339	3.68618	4.40155
metab_483	0.763858	0.722385	0.748808	0.724276	0.1988	0.3733	0.93316	4.07372	4.45805	5.47331	4.08773	4.73487	4.81874	4.25316	4.4485	4.46065	4.24275	4.33172	4.06453
metab_484	0.903285	0.922888	0.778224	0.761402	0.0008907	0.01284	0.954409	5.03424	5.01683	5.05627	4.98427	4.9335	4.97825	4.81642	4.74103	4.66114	4.67505	4.96481	4.77822
Gamma-Aminobutryic Acid	0.160389	0.112047	0.825296	0.827563	0.6755	0.7855	1.00615	5.61586	5.72379	5.9848	5.69251	5.49393	5.61753	5.79472	5.64567	5.65897	5.63745	5.90384	5.6954
metab_486	0.164642	0.00680849	0.794488	0.795185	0.9588	0.9751	1.00191	4.93623	5.30218	5.80206	5.24771	4.83067	5.26272	5.35869	4.94582	5.64694	5.04817	5.54075	4.90178
Aminohydroxybutyric Acid	0.517666	0.473736	0.850156	0.858297	0.1351	0.2886	1.02203	6.2354	6.04956	6.2332	6.09396	5.83627	6.04478	6.32729	6.10607	6.20623	6.00429	6.33521	6.31644
metab_488	0.163417	0.180751	0.736237	0.732474	0.681	0.7899	0.989433	4.51396	4.51071	4.31261	4.4854	4.34465	4.52155	4.40082	4.19408	4.03139	4.47477	4.5814	4.7255
metab_489	0.350318	0.273794	0.719828	0.735439	0.6561	0.7701	1.04522	5.2259	3.72323	4.8204	4.21491	3.16262	4.32776	4.61071	3.14581	4.29691	4.56824	5.27901	4.72856
L-Carnitine	0.130299	0.122119	0.850401	0.848312	0.8543	0.9108	0.994413	5.90549	6.08934	6.9328	5.84611	5.87831	5.86265	6.13136	6.00673	6.16833	5.87296	6.1225	6.01049
metab_491	1.15218	1.12555	0.769303	0.722963	0.1218	0.2707	0.878049	4.7449	4.8069	5.70528	4.53251	4.77561	4.7089	4.30771	4.53522	3.58305	3.99593	5.63103	3.64923
metab_492	0.0684774	0.0601243	0.864689	0.864214	0.9194	0.9523	0.998735	6.48699	6.29844	6.27277	6.44532	6.21388	6.22006	6.26588	6.26285	6.10701	6.2674	6.53337	6.45214
metab_493	0.743422	0.77078	0.677698	0.658584	0.03272	0.1117	0.945493	3.93859	3.65312	4.02249	3.81038	3.55797	3.58302	3.57003	3.54116	3.49258	3.53751	3.51998	3.67177
metab_494	1.92254	1.90656	0.788168	0.857152	0.001265	0.01581	1.20564	5.46433	5.45892	5.54269	4.47103	4.69845	5.20704	6.61894	5.8483	6.35317	5.85859	6.59883	5.90321
Glycyl-Threonine	0.962384	0.99851	0.798513	0.774006	0.03037	0.1066	0.934758	5.49512	5.57404	5.01703	5.26317	5.04793	5.32982	5.18638	4.77777	4.83647	4.59313	5.21368	5.04842
metab_496	2.45035	2.45874	0.659441	0.779669	7.32e-07	7.013e-05	1.40842	3.51456	3.65169	3.50279	3.58053	3.55654	3.58159	5.17604	4.98447	4.47727	4.8564	5.34276	5.28871
metab_497	0.440653	0.383519	0.686904	0.673666	0.5257	0.6681	0.962206	4.38788	3.46094	4.04892	4.26416	3.76968	3.24465	3.45791	4.02438	3.29521	3.71155	3.75561	4.05548
metab_498	0.298465	0.0558	0.75929	0.753506	0.8856	0.9307	0.983983	3.70149	5.34068	4.89757	3.5947	5.39295	5.54259	5.18427	5.26889	5.63715	4.82028	3.53273	3.5715
metab_499	0.472484	0.270256	0.830589	0.820267	0.6612	0.7746	0.972444	5.48886	5.93985	6.21384	4.85931	6.04561	6.07192	5.81151	5.99829	6.16158	5.8109	5.64539	4.23733
metab_500	0.60134	0.621463	0.694605	0.67385	0.2531	0.4243	0.941519	3.69787	3.83501	4.89638	3.76384	3.73986	3.76491	3.75192	3.72304	3.67446	3.71939	3.70186	3.74064
metab_501	1.57893	1.62739	0.673666	0.744058	0.01236	0.06123	1.2233	3.4038	3.54092	3.53575	3.46976	4.26502	4.08965	4.9524	4.86774	4.8346	4.58151	4.59989	3.44656
metab_502	0.18516	0.0303211	0.676785	0.677424	0.9722	0.9828	1.00187	4.35043	3.55101	4.02036	3.64993	3.45587	3.48092	4.05627	3.57846	3.44413	3.48753	3.8041	4.1794
metab_504	2.56226	2.57255	0.669503	0.795254	8.067e-08	1.218e-05	1.42729	3.60408	3.74122	3.59232	3.67005	3.75595	3.67112	5.31215	5.2587	4.8807	4.96188	5.4711	5.55983
metab_505	0.818941	0.810672	0.777499	0.755875	0.08455	0.2114	0.941695	5.20583	4.76944	5.15867	5.18484	4.95305	4.67323	4.3742	4.99413	4.38389	4.95275	4.56216	4.93223
metab_506	2.55483	2.57047	0.673205	0.796297	2.022e-08	4.186e-06	1.41595	3.75401	3.78023	3.63132	3.70906	3.68508	3.71013	5.25406	5.42657	5.00905	5.31087	4.97121	5.56595
metab_508	0.239435	0.245258	0.693375	0.687172	0.5619	0.6991	0.982215	3.77096	3.9081	4.44916	3.83693	3.81295	3.838	3.82501	4.11275	3.74755	3.88975	3.77495	3.84438
metab_510	0.965211	0.961623	0.742254	0.71071	0.0684	0.1833	0.914456	4.71998	4.5011	4.7771	4.76874	4.47691	3.90114	3.88814	4.36629	3.81068	4.39847	3.83809	4.52006
metab_511	0.644185	0.682024	0.688064	0.709524	0.208	0.3848	1.06373	3.82622	3.96337	3.81445	3.8922	3.86821	3.89326	3.88027	3.85139	4.38252	4.92564	3.83022	3.869
metab_514	0.113009	0.123574	0.770336	0.76723	0.9156	0.9495	0.991416	5.47149	4.9903	5.1433	5.18452	3.79716	4.77175	4.44251	3.85126	5.19253	5.54843	5.74031	4.32984
metab_516	0.463356	0.0486895	0.848805	0.844601	0.9092	0.9456	0.988779	5.70573	6.46433	6.73921	4.20284	6.57068	6.67679	6.35881	6.52995	6.85245	6.30691	5.93434	3.96773
metab_518	0.496963	0.510955	0.722387	0.71071	0.1943	0.3678	0.967267	4.11633	4.25349	4.76989	4.18231	4.15832	4.18338	4.17039	4.14151	4.09292	4.13785	4.12033	4.15911
metab_519	0.482878	0.495901	0.736397	0.725993	0.1815	0.352	0.971011	4.30072	4.43788	4.88647	4.3667	4.34272	4.36777	4.35478	4.3259	4.27731	4.32224	4.30472	4.3435
metab_520	0.865143	0.865137	0.709609	0.682686	0.06092	0.1691	0.925315	4.29185	4.18056	3.9824	4.27915	4.08438	3.92541	3.82829	3.99841	3.46999	3.82561	4.31026	3.46532
metab_521	0.108944	0.0751742	0.699231	0.701827	0.8126	0.8826	1.00749	4.10533	4.11741	3.77061	4.03877	3.96434	4.01893	4.01008	3.83472	3.78543	3.83789	4.26466	4.4632
T-4-Aminocrotonic Acid (Taca)	0.0688212	0.0932401	0.824061	0.823279	0.823	0.8903	0.997883	5.75466	5.65497	5.72837	5.68384	5.54935	5.64089	5.70504	5.59206	5.60147	5.52815	5.76748	5.74972
metab_523	0.0560824	0.0901513	0.870053	0.869349	0.8691	0.9199	0.998129	6.52572	6.46113	6.44919	6.42956	6.26382	6.35447	6.44031	6.27168	6.35913	6.22525	6.64373	6.47043
metab_524	0.433229	0.401025	0.805229	0.814913	0.3367	0.4992	1.02674	5.82496	5.21101	5.55248	5.18595	5.16016	5.38238	5.62442	5.20621	5.43948	5.46384	5.90568	5.5405
metab_525	0.97117	0.943697	0.719165	0.680336	0.1379	0.2924	0.89429	4.65635	3.80217	4.58774	4.68348	4.25071	3.45054	3.42099	4.23577	3.34355	4.19165	3.37095	4.17446
3-Carboxypropyl Trimethylammonium	0.862157	0.857608	0.893318	0.880013	0.006682	0.04169	0.965406	6.92274	6.71307	6.59292	6.94655	6.92628	6.82875	6.70803	6.68781	6.47258	6.54734	6.53768	6.56321
N-Methyl-D-Aspartic Acid	0.277286	0.299538	0.911211	0.908002	0.3491	0.5114	0.99161	7.22961	7.19272	7.06569	7.22603	7.09334	7.09711	7.08578	7.0491	6.92001	7.00268	7.25776	7.22821
metab_528	1.4266	1.44606	0.801815	0.756484	0.004747	0.03394	0.882309	4.85168	5.52719	5.64914	5.27576	5.53811	5.17298	4.75313	4.48821	4.97335	4.26583	4.67828	5.09183
metab_529	0.46221	0.438911	0.714246	0.728678	0.3695	0.5303	1.04188	4.43261	4.07289	4.59356	4.24144	4.10667	3.62796	4.2143	4.60195	4.28179	4.07729	4.85179	4.09632
Citrulline	0.59078	0.542621	0.876507	0.887561	0.1754	0.3437	1.02973	6.69041	6.62071	6.7349	6.6457	6.05633	6.40356	6.72529	6.65394	6.57272	6.49801	7.06019	6.80141
metab_531	0.0473671	0.0445525	0.670895	0.669967	0.876	0.9246	0.997288	3.60104	3.73817	3.80571	3.66701	3.64302	3.66807	3.65508	3.95698	3.57763	3.62255	3.60503	3.64381
metab_533	2.52788	2.51199	0.708931	0.83302	0.0001665	0.004304	1.41108	4.42107	3.75738	5.37658	3.79217	3.66223	3.68728	6.07458	5.68618	5.61541	5.62842	6.06836	5.77695
metab_534	0.771169	0.723496	0.715335	0.689841	0.2172	0.396	0.929389	4.68681	3.76139	4.21587	4.61451	4.18185	3.69129	3.6783	4.22223	3.60084	3.77379	3.62825	4.4708
metab_535	0.859117	0.824525	0.772248	0.74398	0.1612	0.3243	0.924172	5.09208	4.48626	5.35994	5.10842	4.95088	4.51788	3.962	5.0435	4.67294	4.9752	3.91194	4.70934
metab_536	0.600842	0.606249	0.784974	0.794418	0.0303	0.1064	1.0263	5.06394	5.15322	5.24381	5.05385	5.01106	5.04202	5.27646	5.32315	5.24064	5.29728	5.0613	5.17459
metab_538	0.732202	0.763478	0.659536	0.68993	0.2292	0.4099	1.09282	3.77269	3.6019	3.45301	3.53074	3.50676	3.53181	3.51882	3.48995	4.62241	4.77589	3.46877	3.50755
metab_539	1.37361	1.37688	0.778441	0.723948	0.03465	0.1161	0.858513	5.2521	5.25693	4.00157	5.45434	5.09966	4.95899	4.68785	4.37594	3.87243	3.91736	3.89983	5.02504
metab_540	0.266822	0.219231	0.718502	0.711976	0.7733	0.8558	0.98156	4.41571	4.08667	4.94322	3.98572	3.96174	3.98679	3.9738	3.94492	3.89634	3.94127	5.19535	3.96252
metab_541	0.767315	0.803139	0.697229	0.718668	0.06824	0.1829	1.06332	3.94048	4.03306	3.88414	3.96188	3.95735	4.10097	4.40865	4.56057	4.03518	4.51285	3.93772	3.93868
metab_543	1.43646	1.47647	0.801472	0.742647	0.03958	0.127	0.849559	5.72961	5.18924	5.25423	5.65205	5.14732	5.01488	4.38146	4.80589	3.17259	4.31707	5.1989	5.29981
metab_544	1.50924	1.51725	0.697665	0.761702	0.02052	0.08369	1.19875	3.88092	4.08613	3.86915	3.9469	4.17723	3.94797	4.71733	3.9061	5.15438	5.28729	5.59117	4.00757
2,5-Dichloro-N-[[3-(4-Fluorophenyl)-2-Oxo-1,3-Oxazolidin-5-Yl]Methyl]Benzamide	1.11634	1.14933	0.808684	0.774079	0.04664	0.1415	0.909325	5.84575	5.26884	5.42755	5.7687	5.29258	5.01985	4.85707	5.03984	4.22972	4.80648	5.28518	5.44724
metab_546	0.583023	0.493756	0.782616	0.761101	0.482	0.6315	0.942118	4.18892	5.60523	4.93239	4.2549	5.62707	5.76271	4.90501	5.2418	5.83011	4.21044	4.19291	4.2317
metab_547	1.07087	1.08513	0.739968	0.707826	0.01751	0.07586	0.912792	4.93436	4.16481	4.70154	4.58984	4.48273	4.09471	4.08171	4.06204	4.00425	4.13758	4.03165	4.29932
metab_548	0.474065	0.484014	0.73456	0.729084	0.003748	0.02972	0.98464	4.4235	4.47525	4.41998	4.45944	4.38008	4.40514	4.39215	4.36327	4.31468	4.35961	4.34208	4.38087
metab_549	0.66332	0.688553	0.65887	0.682867	0.2084	0.3854	1.07277	3.8183	3.55462	3.32645	3.32157	3.33123	4.00054	4.02316	3.8762	4.01975	4.24806	3.27647	3.46418
1-(Hydroxymethyl)-5,5-Dimethyl-2,4-Imidazolidinedione	0.578998	0.531916	0.854002	0.865282	0.1806	0.3507	1.03059	6.30761	6.24163	6.34164	6.2497	5.68541	6.04377	6.34613	6.26336	6.18636	6.11084	6.68499	6.40644
L-Methionine S-Oxide	0.205666	0.16343	0.796852	0.800648	0.5862	0.7175	1.01045	5.40784	5.31513	5.30544	5.28266	5.02219	5.25233	5.29875	5.1902	5.37147	5.0774	5.66889	5.30759
metab_552	2.14367	2.15018	0.779163	0.852724	3.713e-07	4.048e-05	1.22138	5.04089	5.23151	5.27317	4.81147	4.9647	4.76522	6.22808	6.0442	6.11455	6.01192	6.25785	6.08579
Diphenylsulfone	0.507466	0.399388	0.689841	0.711892	0.5936	0.7236	1.06545	3.63229	3.54852	5.78336	3.47736	3.45338	3.47843	4.18298	3.43657	4.38543	4.24646	5.20324	3.45417
metab_554	0.330061	0.000540621	0.636688	0.63749	0.9809	0.9875	1.0024	3.55025	3.05757	2.90879	3.78747	2.9625	3.72801	2.97455	4.23309	2.89716	2.94205	2.92454	4.06817
metab_555	1.09123	1.01858	0.781899	0.73464	0.167	0.3324	0.876485	4.75909	5.54569	4.87869	3.99701	5.58117	5.55077	4.74113	5.10594	5.3455	4.43583	3.57513	3.36518
metab_557	1.07716	0.999616	0.744058	0.700271	0.1187	0.2661	0.883	3.76755	5.07074	4.21716	3.83352	5.20451	5.18809	3.8216	4.414	4.48451	3.78907	3.77154	3.81033
metab_558	0.504339	0.12829	0.772688	0.762904	0.8559	0.9119	0.973198	5.04026	5.23057	5.92173	2.42982	5.44448	5.48268	5.06785	5.4264	5.60145	5.36544	4.8894	2.4067
metab_559	1.18842	1.10809	0.796366	0.739018	0.1809	0.3512	0.852768	5.03875	5.6876	5.34986	3.92899	5.79562	5.74181	4.62795	5.40695	5.4707	5.18794	3.08275	3.12151
metab_561	0.327453	0.224945	0.717171	0.710202	0.7709	0.8543	0.980304	4.12758	4.3074	5.01742	3.95191	3.92793	3.95298	3.93999	3.91111	3.86253	3.90746	5.23368	3.92871
metab_562	0.121846	0.0587105	0.715251	0.711554	0.8635	0.9163	0.989501	3.85657	3.99372	3.8448	3.92255	4.76347	4.76208	3.91062	4.56149	4.77157	3.87809	3.86057	3.89935
metab_563	0.338959	0.282617	0.712313	0.702431	0.7142	0.8133	0.972089	3.84032	3.97747	5.42383	3.9063	3.88232	3.90737	3.89438	3.8655	3.81691	3.86184	4.91727	3.8831
metab_564	0.564232	0.455297	0.783832	0.764475	0.4514	0.6056	0.947824	4.94064	5.51646	4.88588	4.03882	5.59556	5.49561	4.75044	5.35192	5.05647	5.44544	4.14424	4.13397
metab_565	1.06061	0.982422	0.779741	0.744606	0.09818	0.2344	0.90681	4.87159	5.25386	5.44615	3.96695	5.27014	5.32154	4.70512	4.72108	4.6772	4.59597	4.67858	3.94375
metab_566	1.60289	1.59087	0.704665	0.63266	0.003145	0.02673	0.809641	4.17059	4.10833	3.20477	4.58101	4.35042	3.98042	3.27056	3.24169	3.19313	3.56842	3.22052	3.25929
metab_567	0.108004	0.0714511	0.841172	0.84186	0.8976	0.9385	1.00185	5.94463	6.06453	5.63913	6.01139	5.97694	5.98342	5.91721	6.08572	5.97534	6.08003	5.66791	5.96337
metab_568	0.619855	0.576706	0.717837	0.736715	0.3121	0.4754	1.05495	3.91177	4.11318	4.47086	3.90526	4.43829	4.49352	4.25028	4.3911	3.81588	4.63393	5.19263	4.43944
metab_569	0.39236	0.302997	0.724849	0.741309	0.5993	0.7283	1.0476	4.90448	4.52556	4.69183	4.62434	2.61735	4.47611	4.40746	4.26742	4.59602	4.11038	5.24208	4.45067
2-Keto-D-Gluconic Acid	0.747601	0.763079	0.794279	0.811441	0.08614	0.2141	1.04802	5.19843	5.21719	5.37898	4.98407	5.1187	5.46676	5.35991	5.7321	5.02442	5.76459	5.53264	5.45696
metab_572	0.657809	0.565706	0.695307	0.671728	0.3247	0.4883	0.933805	3.82865	4.3838	3.22025	3.84204	4.27915	4.19692	3.53129	3.446	3.20861	4.09895	4.39109	3.49989
metab_573	0.552406	0.496787	0.775756	0.755799	0.4063	0.5637	0.946044	4.58183	5.37638	4.32181	4.82573	5.3803	5.3161	5.09026	5.20762	5.09823	4.85869	3.67929	4.2576
Thr Thr	1.17288	1.24505	0.784189	0.736157	0.09794	0.2339	0.874705	5.66742	5.39409	5.26566	5.11694	4.03118	5.02914	4.93723	3.47413	4.85091	4.04041	5.15992	4.21767
metab_576	0.715033	0.750438	0.731266	0.759214	0.2905	0.4539	1.08162	3.87988	4.85045	3.8999	3.94586	4.78164	4.95705	5.09716	5.08383	5.37194	4.1813	3.88387	4.84421
metab_577	1.12675	1.13477	0.681603	0.710879	0.0001371	0.003792	1.08807	3.75438	3.89152	3.74261	3.82035	3.79636	3.82142	4.28732	4.06866	3.95854	4.18298	4.07664	4.25765
metab_578	0.986068	0.961106	0.76849	0.732313	0.1213	0.2699	0.903657	4.92237	5.33268	3.92782	5.09535	5.00208	4.92653	4.33711	4.83662	3.98773	4.40545	3.8007	5.0293
metab_579	2.74413	2.78499	0.770852	0.891537	1.348e-05	0.0006623	1.38571	4.80564	5.31752	4.91093	3.98191	5.10587	5.27962	7.08663	7.05651	6.88489	6.78501	6.721	6.20601
Creatine	0.598617	0.613615	0.891872	0.87691	0.3621	0.5238	0.961154	6.96641	7.01976	6.78532	6.82551	6.27034	6.90899	6.97262	6.22358	7.15737	5.97902	7.10793	5.74926
metab_581	1.12163	1.16951	0.757775	0.702947	0.1731	0.3406	0.856296	5.09417	4.88615	4.68427	4.87718	3.87984	4.92718	4.90209	3.39185	5.06097	2.9474	5.00545	2.96864
metab_582	0.474182	0.410519	0.717671	0.700704	0.4614	0.6139	0.952607	3.70846	3.8456	4.75186	4.08037	4.59982	4.33282	4.40638	3.73363	3.68505	4.8337	3.71245	3.75123
metab_583	0.166445	0.0522878	0.767898	0.764101	0.8768	0.9251	0.989506	4.76429	4.91841	5.08787	3.98955	5.28239	5.11858	5.01351	5.52103	5.32419	4.94559	4.0817	3.96635
metab_584	0.737746	0.663047	0.754425	0.723866	0.3293	0.4923	0.917539	3.89328	5.24327	3.99459	4.25953	5.37944	5.31364	3.94733	5.27316	4.80214	3.9148	3.89727	3.93606
metab_585	0.421026	0.442187	0.695657	0.710879	0.4678	0.619	1.04467	3.76261	3.89975	4.19189	3.82858	3.8046	4.28355	4.04016	5.19553	3.97442	4.05202	3.76661	3.80539
metab_586	1.22027	1.22153	0.816175	0.787956	0.0008453	0.01248	0.925752	5.5429	5.63557	5.63494	5.28481	5.47617	5.7179	5.16927	5.07878	4.87478	5.20821	5.31383	5.18011
metab_587	1.08441	1.08536	0.814048	0.835944	0.001479	0.01737	1.06108	5.47324	5.45172	5.41378	5.5862	5.5388	5.63878	5.8762	5.80091	5.59968	5.83916	5.88096	6.12928
metab_588	0.126174	0.0779537	0.770631	0.767675	0.8022	0.875	0.991832	4.81732	5.11417	4.33801	4.98401	5.10081	5.02955	4.50242	5.12542	4.73996	5.16917	4.83787	4.76494
(2R,4R)-4-Aminopyrrolidine-2,4-Dicarboxylic Acid	0.494066	0.434972	0.843731	0.852114	0.2616	0.4243	1.02275	6.10959	5.75129	5.89459	6.32051	5.96336	5.82901	6.17236	6.07716	5.85326	5.99125	6.18702	6.40381
metab_590	0.676303	0.724921	0.704665	0.730136	0.2681	0.4308	1.07526	3.61249	4.09538	4.62314	3.61839	4.28744	4.15741	4.33492	5.00855	4.35757	4.78401	3.55641	4.19173
metab_591	0.578567	0.618139	0.72534	0.702431	0.3791	0.5395	0.936703	5.05715	4.77079	4.76428	3.80972	3.72574	3.75079	4.39671	4.23005	3.66034	3.70527	4.52383	3.72652
Gemcitabine	0.773994	0.763492	0.825621	0.805841	0.1394	0.2948	0.947655	5.87464	5.57688	6.21184	5.18973	5.66492	5.63786	5.30987	5.41148	5.85356	5.46898	5.41558	4.90822
metab_593	0.872078	0.905632	0.765743	0.722798	0.3236	0.487	0.886359	5.58524	4.69888	6.37371	3.67154	3.94481	4.71468	3.65962	3.63074	5.61913	4.32839	4.80837	3.64834
metab_596	0.817431	0.786904	0.737113	0.713742	0.07781	0.2001	0.93586	4.12103	4.25818	4.8774	4.18701	4.90075	4.41213	4.17508	4.33549	4.09762	4.14255	4.12502	4.16381
metab_597	1.11421	1.11157	0.643946	0.690196	0.04813	0.1444	1.14537	3.37291	2.95028	3.43497	3.59441	3.49262	3.58445	4.01348	3.65505	3.06557	4.09826	4.10523	4.46391
metab_598	0.910391	0.945282	0.614053	0.651375	0.08345	0.2093	1.11857	2.98444	3.12149	2.97269	3.12511	3.41884	3.05143	3.05655	3.67828	2.96105	3.99596	3.29075	3.90278
Ethyl Acrylate	0.901575	0.884644	0.812579	0.835373	0.07217	0.1898	1.06369	5.55152	5.40963	5.56367	5.53027	5.42708	5.48575	6.43731	5.38574	6.0233	5.58618	6.15905	5.48048
metab_600	0.301741	0.310935	0.827434	0.834929	0.6466	0.763	1.02045	5.58122	6.02722	4.82631	5.78677	5.95901	6.14581	5.9849	5.91438	5.98996	5.9271	5.09231	6.12206
metab_601	0.989265	0.942436	0.731024	0.690993	0.1134	0.2578	0.891855	4.43984	4.56279	3.5405	4.5827	4.5982	4.57611	3.60631	4.55447	3.52886	4.61401	3.55626	3.59504
metab_602	0.576127	0.530866	0.852419	0.837525	0.3141	0.4772	0.960778	5.78041	6.41883	5.75878	6.00326	6.41069	6.34159	5.90207	6.21102	5.89686	6.14842	4.97803	6.13473
metab_603	0.818299	0.807794	0.697926	0.731428	0.2224	0.4019	1.1003	3.62382	3.76095	5.16387	3.68978	3.99877	3.69085	4.5366	4.36655	5.10571	4.21568	4.4363	3.66659
metab_604	1.10972	1.12256	0.779741	0.741152	0.05831	0.1641	0.898049	5.41211	4.59914	5.15434	4.76528	4.62474	5.57809	4.04692	4.96496	3.96946	4.81089	4.70124	4.56514
metab_605	0.485855	0.522725	0.712734	0.692935	0.493	0.641	0.944725	4.9754	4.61036	4.51508	3.62975	3.60577	3.63082	3.79093	3.58896	3.863	3.5853	4.93361	3.82441
metab_607	0.435602	0.389639	0.780029	0.765445	0.5395	0.6799	0.960406	3.96889	4.998	5.57799	5.07657	5.37546	5.16069	4.98981	5.14955	3.80189	5.08757	4.73247	5.19869
metab_608	0.332645	0.278232	0.751972	0.741467	0.627	0.7483	0.970961	4.35678	4.61819	5.25509	3.97716	4.6319	5.05211	5.00125	4.79215	4.81167	4.61135	3.91518	3.95397
metab_609	1.23391	1.23887	0.772395	0.811441	0.03108	0.1081	1.11319	4.29077	4.96748	5.65483	4.35675	5.23208	5.02284	5.33425	5.34424	5.7267	5.42685	5.60466	5.4337
metab_610	0.990384	0.980779	0.660771	0.687975	0.003312	0.02759	1.0827	3.68089	3.41735	3.50388	3.64704	3.50304	3.72159	3.90067	3.92701	3.8251	3.66148	4.10446	3.83054
metab_611	0.761926	0.719414	0.724358	0.69688	0.2062	0.3826	0.924436	3.97268	4.01684	4.96573	3.62091	4.65248	4.57831	4.21278	4.14237	4.30899	3.93364	3.66346	3.59771
metab_612	0.145192	0.0678809	0.751356	0.748266	0.8399	0.9015	0.991381	4.75461	4.8342	3.8037	4.84658	4.80568	4.80023	4.50803	4.82751	4.6754	4.85676	4.22679	4.50959
metab_613	1.16884	1.10603	0.708251	0.768564	0.1764	0.345	1.18525	5.16161	5.05557	5.17615	3.13102	3.10314	3.01924	5.54163	4.70407	4.40484	3.95765	5.40586	5.20219
metab_614	0.283917	0.24637	0.746323	0.75297	0.5569	0.6949	1.01879	4.36344	4.73662	4.37051	5.01398	4.47838	4.49274	4.48471	4.44254	4.61398	4.60188	4.7309	5.09815
metab_615	0.445608	0.482838	0.752202	0.76671	0.4859	0.6347	1.04127	4.75496	4.9067	3.53757	4.85843	4.93097	4.92046	4.76032	5.22486	4.87866	5.20577	4.28367	4.71148
metab_616	0.303631	0.287731	0.673758	0.684127	0.5711	0.7055	1.03066	3.48499	3.60869	4.09472	4.06712	3.51355	3.5386	3.52561	3.98508	4.53466	3.66772	3.76742	3.51433
metab_617	0.228491	0.223371	0.799616	0.796019	0.4631	0.615	0.990196	5.35502	5.48289	5.27239	5.21377	5.32052	5.18003	5.33755	5.31237	5.04245	5.32039	5.15196	5.34904
metab_618	1.73173	1.71847	0.766562	0.670524	0.04109	0.1297	0.760636	4.86349	4.95592	5.05248	4.71564	4.87968	4.58774	3.60321	4.10837	1.37734	4.75525	4.41141	3.84025
metab_619	1.52423	1.52459	0.675778	0.74186	0.01321	0.06395	1.20829	3.68971	3.82685	3.67794	3.75568	3.7317	3.75675	5.26037	4.32596	3.6663	4.51897	5.23688	4.1048
metab_620	1.73734	1.70496	0.752356	0.821251	0.007723	0.04564	1.20885	5.21447	4.93377	5.5343	4.01483	3.99084	4.23815	5.82443	5.44824	5.47841	5.35361	6.0793	5.56941
metab_621	0.581603	0.541517	0.718834	0.697578	0.3263	0.4896	0.940954	3.95394	4.36562	3.60895	4.57513	4.65703	4.24151	3.67477	3.94502	3.59731	4.53554	3.62472	4.52657
metab_622	0.786301	0.761954	0.708761	0.683497	0.1078	0.2497	0.929752	3.68368	4.3207	4.49302	4.10761	4.32738	3.75072	3.73773	3.70885	3.66027	4.24723	3.68767	3.90921
Gloxazone	1.25285	1.30101	0.785045	0.82171	0.0152	0.06928	1.10538	4.51379	5.12275	4.73314	5.16526	5.56056	5.47977	5.8658	5.75841	5.71725	5.62584	5.44348	5.38741
metab_624	1.02348	0.928031	0.523876	0.622732	0.3849	0.5451	1.3648	4.06485	0.857842	1.99262	3.5929	1.295	2.24553	5.02048	1.61626	0.684298	2.31294	5.34503	4.19222
Aceneuramic Acid	1.13774	1.15529	0.800305	0.75473	0.1291	0.2805	0.881633	5.72881	5.29738	6.39014	4.11377	5.0241	5.32796	4.81251	4.07296	5.57386	4.38682	4.9542	4.30719
Didesethylflurazepam	0.383966	0.291677	0.819412	0.808886	0.7343	0.8279	0.971776	6.05824	5.5731	6.85378	3.97648	5.35715	5.76907	5.5932	5.09122	6.28067	5.2116	5.80391	4.65879
metab_628	3.16553	3.19789	0.604658	0.805501	4.741e-09	1.506e-06	1.78241	2.92266	3.05968	2.9109	2.98857	3.27082	2.98964	5.74769	5.73208	5.37819	5.18666	5.19406	5.10415
metab_629	0.308901	0.33486	0.847202	0.838786	0.6096	0.7354	0.977627	6.32751	5.99607	6.90548	5.61446	5.77323	5.58624	5.83955	5.80579	6.62665	5.77816	5.76632	5.57622
metab_630	0.627476	0.648974	0.724685	0.703205	0.2619	0.4243	0.940534	4.02836	4.16552	5.37653	4.09434	4.07036	4.09541	4.08242	4.05354	4.00495	4.04988	4.03236	4.07114
metab_631	0.640126	0.545805	0.821055	0.801198	0.4675	0.6188	0.947359	5.84465	5.81856	6.41944	4.28388	5.59096	5.78265	5.57989	5.02392	6.16939	5.22625	5.67215	4.29298
metab_632	2.47737	2.49332	0.725258	0.830909	6.982e-08	1.119e-05	1.33929	4.26176	4.39892	4.24999	4.32774	4.30376	4.32881	6.16217	5.91099	5.86566	5.5231	5.5221	5.66822
metab_633	1.48346	1.48419	0.663701	0.589838	0.01002	0.05371	0.800277	3.16916	3.28008	4.5265	3.39952	3.82751	3.45716	2.77696	3.35248	2.96686	2.74448	2.72699	2.7657
3-Hydroxypyridine-2-Methanol	0.720078	0.734512	0.793721	0.778947	0.05291	0.1536	0.960146	5.20898	5.2006	5.57573	4.99255	5.14708	5.19129	4.98089	4.93446	5.2578	4.8964	5.0461	4.94968
metab_635	0.35607	0.383889	0.838471	0.833338	0.2435	0.4243	0.986257	5.91445	5.8717	6.13825	5.80302	5.81629	5.81759	5.82979	5.67728	5.82433	5.74498	5.83306	5.96605
metab_636	0.455576	0.48039	0.811508	0.821775	0.3323	0.495	1.02829	5.36042	5.505	5.375	5.44534	5.61356	5.57429	6.03172	6.11049	5.40105	5.53841	5.21374	5.50845
metab_637	0.510932	0.37316	0.682235	0.701482	0.6183	0.742	1.0572	4.92412	3.14677	2.99796	5.1828	3.34826	3.26538	3.92082	3.71619	4.36293	4.49982	4.08907	3.58305
metab_638	0.512948	0.53261	0.826981	0.817235	0.2187	0.3978	0.973924	5.89438	5.88428	5.62705	6.01229	5.41835	5.44519	5.67287	5.47267	5.46494	5.47709	5.55983	5.74045
metab_639	1.2976	1.28553	0.730782	0.767007	0.0006597	0.01066	1.10685	4.38373	4.59203	4.42197	4.37249	4.17136	4.33755	4.94003	4.63255	4.63772	4.81392	5.12708	4.93555
Nepsilon-Acetyl-L-Lysine	0.210354	0.222813	0.846523	0.843918	0.4968	0.6438	0.993027	5.98031	6.07061	6.09763	6.11694	5.942	5.92985	6.02017	6.01535	5.8453	5.85493	5.97859	6.17066
metab_641	0.092689	0.138284	0.694078	0.697317	0.8688	0.9197	1.00938	3.54476	4.44288	3.59438	4.26858	4.20086	3.6118	4.1128	4.19537	3.69728	4.49198	3.54876	3.83864
metab_642	0.767782	0.692135	0.668852	0.642465	0.1453	0.303	0.924966	3.32413	3.98762	3.31236	3.39222	4.3249	3.65096	3.37816	3.34929	3.30073	3.34564	3.60001	3.36689
metab_643	1.04383	1.05016	0.708676	0.669875	0.05919	0.1659	0.893752	4.15519	4.20925	4.71549	3.48051	3.9266	4.19362	3.46859	3.59375	4.1384	3.43607	3.96275	3.45732
metab_644	1.71978	1.68969	0.798305	0.852114	0.0008081	0.01215	1.15686	5.5412	5.3139	5.41875	5.32007	4.65991	5.45672	6.23021	5.92898	5.84513	5.87639	6.59453	6.20654
metab_645	0.40786	0.360048	0.730298	0.716337	0.4807	0.6306	0.961134	3.74447	4.61572	4.03366	4.50672	4.77427	4.56835	4.05616	4.40014	3.72106	4.70888	3.79104	4.54432
metab_646	0.793483	0.806109	0.703205	0.675228	0.1423	0.2988	0.922203	3.71319	4.36544	4.90191	3.77916	3.75518	3.78023	3.76724	3.73836	3.68978	3.73471	3.71718	3.75596
metab_647	0.22686	0.216686	0.67108	0.666518	0.4747	0.6249	0.986717	3.59199	3.72913	3.58023	3.65796	3.63398	3.94188	3.81293	3.61716	3.56858	3.61351	3.59599	3.63476
metab_648	0.306845	0.33166	0.80058	0.805501	0.3456	0.5078	1.01354	5.12496	5.41323	5.34036	5.32292	5.47618	5.22855	5.43399	5.3437	5.24753	5.57811	5.26564	5.47385
metab_650	0.984867	0.922288	0.770705	0.810165	0.1938	0.367	1.11454	5.65919	5.55609	5.67092	4.15071	3.81665	4.5373	6.03176	5.18268	4.96158	4.85783	6.02423	5.69586
metab_651	0.203231	0.122256	0.727866	0.721728	0.8282	0.8938	0.982735	3.73652	3.87366	3.72475	4.8398	4.9069	4.97986	4.53255	4.95657	3.82559	3.81909	3.74051	4.73849
metab_653	0.50872	0.456036	0.782042	0.763053	0.6388	0.7572	0.948753	5.46296	5.03945	5.93724	3.9613	4.80308	5.11944	5.77675	3.19719	5.78985	4.15308	5.77482	4.07671
metab_654	0.81339	0.79945	0.74904	0.719165	0.1866	0.358	0.919106	3.97317	4.44944	4.51256	4.96733	5.2531	4.5094	4.45937	4.29587	3.80834	3.99499	3.83574	5.03089
metab_655	1.6872	1.63818	0.682416	0.508799	0.1919	0.3649	0.584055	1.04836	1.17487	5.01617	4.93539	5.40769	5.29529	1.09785	5.00448	1.02709	1.068	4.07502	1.08748
metab_657	2.38106	2.40351	0.68097	0.788098	1.582e-08	3.556e-06	1.35344	3.74725	3.88439	3.73548	3.81322	3.78924	3.81429	5.22405	5.20674	5.19559	5.28683	4.75014	5.17088
metab_658	0.500152	0.489194	0.665675	0.651181	0.2248	0.4049	0.958138	3.60245	3.71176	3.54301	3.80233	3.46586	3.65824	3.71903	3.63426	3.15437	3.72699	3.18176	3.46001
metab_659	0.0624303	0.0202652	0.767972	0.76849	0.9204	0.9525	1.00144	4.92911	4.94529	4.69753	4.76957	4.76378	5.05888	4.80205	4.84987	4.75013	4.78038	5.05879	4.96901
metab_660	0.0842051	0.0823651	0.73432	0.732072	0.8951	0.9371	0.993671	4.79037	4.98333	4.47735	4.39242	4.21591	3.68235	4.46829	4.41938	4.42542	4.4969	4.55254	4.0149
metab_661	0.670928	0.625072	0.72403	0.743588	0.1691	0.3352	1.05678	4.27567	4.5061	4.58569	4.46032	3.99659	3.95796	4.87482	4.34577	4.29202	4.2009	4.65584	4.87642
metab_662	0.684418	0.648014	0.743353	0.717338	0.2858	0.4497	0.929044	3.98797	4.82161	4.42559	4.6632	4.88169	4.45056	4.49235	4.52434	3.49368	4.69799	3.3589	4.72685
metab_663	0.16284	0.200629	0.7344	0.740047	0.7978	0.8718	1.01605	4.3167	4.66585	3.56593	4.61778	4.72093	4.6614	4.80216	4.84038	3.55428	4.83851	4.47392	4.46735
metab_664	0.314412	0.34987	0.838786	0.830653	0.5784	0.7109	0.978301	5.60087	5.76178	6.95054	5.75642	5.5203	5.80259	5.83415	5.75314	5.61605	5.67443	5.75506	5.99552
metab_665	0.141421	0.159457	0.830011	0.833083	0.8053	0.8769	1.00833	5.9354	5.96279	4.90467	5.9376	5.81423	6.01097	5.59254	6.03421	5.92227	5.98809	5.68414	5.63387
metab_666	0.535866	0.219543	0.63488	0.646404	0.8838	0.9293	1.035	2.55876	3.7902	4.6056	0.664788	4.18725	4.07603	4.04913	3.66075	4.56673	3.99396	3.10826	1.19995
metab_667	0.774468	0.79389	0.788239	0.808211	0.1126	0.2568	1.05621	4.64223	5.58898	5.04894	5.1242	4.98354	5.45538	5.27002	5.67929	5.18813	5.60296	5.23125	5.6057
metab_668	0.914939	0.900921	0.739097	0.707144	0.1011	0.2394	0.913247	4.26925	4.69304	4.21241	4.6499	4.69309	4.38682	4.02856	4.61088	3.4891	4.04404	3.70745	4.69187
Pro Asn	1.00834	0.999394	0.785615	0.807467	0.00476	0.03401	1.06172	5.13913	5.2367	5.32073	4.98052	4.97456	4.97212	5.59683	5.39589	5.15627	5.38286	5.50082	5.48081
metab_671	0.377347	0.327086	0.72214	0.707996	0.5743	0.7081	0.960459	3.6782	3.81534	3.87355	4.74272	4.75711	4.77773	3.73225	4.73014	3.65479	4.20612	3.72697	4.57979
metab_672	0.362738	0.387275	0.752816	0.762378	0.4497	0.604	1.02704	5.0738	4.9971	4.39178	4.41178	4.69489	4.38874	4.69804	4.89182	4.54394	5.21031	4.65946	4.71189
metab_675	1.29929	1.33143	0.746401	0.789792	0.01711	0.07475	1.12803	4.8612	4.80854	3.70757	4.48057	4.57949	5.02492	4.97863	5.2883	5.36231	5.32141	5.06989	4.95889
metab_676	0.626403	0.610382	0.814647	0.796921	0.2683	0.431	0.952769	5.00496	5.13803	5.54497	5.72148	5.89833	5.84928	5.23811	5.82086	4.85094	5.0007	5.00507	5.67422
metab_677	0.650856	0.69079	0.746634	0.72689	0.2177	0.3964	0.945852	4.72867	4.97241	4.93426	4.28796	4.1611	4.39423	4.56218	4.25572	4.4083	3.80743	4.68316	4.27584
metab_678	1.11497	1.14909	0.72214	0.683587	0.02365	0.09032	0.89518	4.00592	4.64821	4.75283	4.5202	3.84705	3.87211	3.85911	3.83024	3.78165	3.82658	3.80906	3.84784
metab_679	0.468794	0.462671	0.710879	0.694781	0.403	0.5607	0.95482	3.65977	3.79691	4.12051	4.68953	3.87418	4.69099	4.08515	4.31699	3.63636	3.98607	3.66377	4.02587
metab_680	0.105593	0.107327	0.824321	0.826334	0.8369	0.8994	1.00546	5.2247	5.79707	5.9112	5.58787	5.96895	5.54943	5.97946	5.66598	5.48866	5.62353	5.47508	5.99297
metab_681	0.903292	0.907578	0.785686	0.814314	0.172	0.3392	1.08149	4.5169	5.26423	5.60521	4.58288	5.22585	5.43696	5.68599	5.65956	6.0976	5.75053	5.37354	4.55968
metab_682	0.627776	0.645365	0.820924	0.83531	0.1914	0.3644	1.03967	5.34835	5.7072	6.18158	5.25537	5.73348	5.50157	5.89394	6.07434	5.94795	5.9481	5.56661	5.63132
metab_683	0.0494575	0.0393834	0.807806	0.808211	0.9705	0.9816	1.00111	4.95502	5.56066	5.60288	5.37484	5.73059	5.323	5.64987	5.54915	5.15134	5.42386	5.1553	5.65074
metab_684	1.08384	1.08045	0.727379	0.770557	0.1082	0.2503	1.12863	4.04479	4.18194	5.49376	4.11077	4.08678	4.11184	5.18645	5.03021	5.60638	4.8488	4.04878	4.65435
metab_686	0.650197	0.651056	0.741309	0.755646	0.07568	0.1962	1.041	4.31606	4.40343	4.62717	4.52756	4.57821	4.61972	4.45393	4.74453	4.51107	4.66967	4.92804	4.87375
metab_687	1.50891	1.52119	0.633973	0.700184	0.005253	0.03621	1.21452	3.16591	3.38702	3.60376	3.23185	3.20788	3.23292	4.23114	4.36934	4.42868	3.76486	4.08148	3.20866
Urocanic Acid	0.805061	0.805332	0.851442	0.864511	0.01234	0.06116	1.03556	5.97759	6.01574	6.1881	6.10218	6.15234	6.18043	6.1514	6.3356	6.17766	6.26595	6.5115	6.48004
4-Guanidinobutanoic Acid	0.428956	0.160125	0.825621	0.81882	0.7646	0.8497	0.981732	5.59916	6.11232	5.76486	4.61294	5.99838	6.06946	5.9474	6.08246	5.48698	5.86244	5.71931	4.43773
metab_690	0.213673	0.202926	0.760196	0.754807	0.6445	0.7614	0.985075	4.60274	4.81573	4.82805	4.78707	4.91602	4.59326	4.93123	4.67324	4.05279	4.90911	4.59671	4.95171
metab_691	0.69025	0.645123	0.668665	0.694166	0.2827	0.4465	1.07699	3.67396	4.52286	3.42237	3.38814	3.58098	3.38921	4.32925	3.54771	3.96933	4.01553	4.44195	3.36495
(+/-)-Norepinephrine (+)Bitartrate	0.187359	0.155384	0.781684	0.777934	0.6391	0.7574	0.989701	4.693	5.24144	4.9934	5.14039	5.25976	4.96892	5.10898	5.02813	4.88966	5.14974	4.73195	5.07472
metab_693	0.874692	0.820051	0.83302	0.801952	0.2407	0.4228	0.919077	5.34718	5.2076	5.73946	5.73643	6.36275	6.4561	5.50666	6.27002	5.08117	5.42976	3.99036	5.74911
D-Digitoxose	1.1636	1.18981	0.731428	0.768712	0.02195	0.08732	1.11007	4.34385	4.07533	4.12898	4.29301	4.67087	4.81773	5.10173	4.64375	4.46443	5.11865	4.65884	5.2381
metab_696	0.153289	0.0494725	0.70927	0.706888	0.8738	0.9234	0.993204	3.79033	4.06017	4.02716	4.21946	4.31016	4.31138	3.85851	4.20474	4.67329	4.14882	4.10992	3.55392
metab_697	1.26824	1.24097	0.758533	0.795115	0.007146	0.0436	1.10644	5.13712	4.16946	4.83443	4.94031	4.64319	4.68489	5.1397	5.06321	5.19556	5.17781	5.49809	5.36216
metab_698	0.644064	0.600589	0.707059	0.681513	0.2925	0.4559	0.92892	3.49989	4.09748	3.54499	4.45718	4.68348	4.28125	3.48813	4.41221	3.41068	3.93349	3.43808	4.13677
metab_699	0.11925	0.147597	0.793581	0.791059	0.7874	0.8646	0.993099	5.46607	5.61983	5.26056	5.04627	4.89845	5.01004	5.32739	5.08155	5.01007	5.09717	5.31648	5.25592
metab_700	1.15298	1.13764	0.742647	0.779957	0.02998	0.1056	1.10952	4.76064	4.83262	4.85183	3.97653	3.91407	4.83934	5.22704	5.1414	4.76652	5.00164	5.03929	4.9741
metab_701	0.181363	0.15202	0.759668	0.753736	0.7602	0.8462	0.983579	4.93869	5.0287	3.76005	4.99926	4.707	5.06504	4.31524	4.96676	4.92406	4.93176	4.69706	4.1995
metab_702	0.392867	0.339843	0.806248	0.815246	0.4121	0.5692	1.02481	5.69146	5.75487	5.53355	5.43244	4.89514	5.09985	5.67351	5.41688	5.40104	5.30769	5.73264	5.68093
metab_704	0.532173	0.515577	0.744684	0.722305	0.5039	0.6489	0.938749	4.0174	4.62947	5.97922	3.74414	4.5075	4.45204	4.6341	4.58376	3.08857	4.41202	4.2147	4.72403
metab_705	0.410104	0.352592	0.714665	0.727948	0.5201	0.6631	1.03848	4.17995	4.75487	4.28675	4.27547	3.73752	3.87191	4.6145	3.72071	3.92017	4.66615	4.91915	4.22672
metab_706	0.777615	0.758604	0.700704	0.723456	0.09405	0.2272	1.06716	4.16538	4.42755	3.95533	3.84894	3.82496	3.89527	4.05802	4.35243	4.30015	4.21682	4.77874	4.0345
metab_707	0.475927	0.438635	0.72632	0.707655	0.4705	0.6214	0.948208	3.80337	3.94052	3.7916	4.68234	4.81176	4.92325	3.85742	5.05326	3.77996	3.82489	3.80737	4.28192
metab_708	0.821562	0.862425	0.707655	0.673942	0.1832	0.3541	0.907096	4.27379	3.80489	5.34846	3.73372	3.70974	3.73479	3.7218	3.69292	3.64434	3.68927	3.86342	3.71053
metab_709	0.825988	0.849397	0.667079	0.69897	0.1452	0.303	1.09709	3.79395	3.20224	3.05342	3.71048	4.0151	4.10271	3.38611	4.08673	3.85596	4.08901	4.31989	4.26171
metab_710	0.544743	0.496605	0.813114	0.824386	0.1988	0.3733	1.03107	5.72707	5.40892	5.78839	5.49327	5.17729	5.42274	5.82397	5.368	5.75942	5.46506	5.85467	5.77172
metab_711	0.390747	0.350582	0.855398	0.86237	0.3336	0.4966	1.01881	6.31837	6.09716	6.49574	6.14573	5.92638	6.0243	6.50782	6.05812	6.32027	6.07394	6.45804	6.28576
metab_712	0.331489	0.304751	0.743823	0.736078	0.4384	0.5928	0.978433	4.35841	4.68241	4.42506	4.69077	4.59596	4.51123	4.54062	4.58133	4.11896	4.67072	4.09935	4.66309
metab_713	1.74169	1.70918	0.778802	0.702344	0.007196	0.04375	0.806349	4.96217	4.35932	4.61146	5.32022	5.31988	5.48088	3.62603	4.71898	3.71365	4.75054	3.57598	3.84967
metab_714	0.28491	0.27551	0.686994	0.677698	0.6433	0.7605	0.973344	3.52609	4.44182	4.21547	4.04444	3.47152	3.48455	4.1855	4.01981	3.39411	3.66506	3.84244	3.46028
metab_715	0.934089	0.928239	0.817301	0.835564	0.008136	0.04722	1.05066	5.52806	5.69466	5.68801	5.40331	5.35633	5.72641	6.07017	5.84033	5.66436	5.80692	5.79725	5.90959
metab_716	1.16076	1.11592	0.73504	0.77561	0.04365	0.1354	1.12001	4.70986	4.36017	5.07846	4.38984	3.46504	4.59394	4.97102	4.82159	4.96308	4.92425	5.26829	4.8403
metab_717	0.0442645	0.0666651	0.786964	0.787602	0.927	0.9565	1.00176	5.08905	5.18609	4.87849	5.15783	5.18073	5.24652	5.16622	5.2756	4.9509	5.39063	4.9133	5.09406
metab_718	0.949123	0.922	0.674769	0.714581	0.1305	0.2823	1.12175	4.03026	3.40234	4.45903	3.51269	3.30721	3.66506	4.72452	4.37053	3.24183	4.04768	4.46537	4.24926
metab_721	1.15221	1.16899	0.743667	0.776047	0.008995	0.0501	1.09445	4.62278	4.71602	4.32398	4.5214	4.34403	4.72297	4.63573	5.21134	5.2406	5.1776	4.69262	4.87026
metab_722	0.356878	0.33462	0.776483	0.766859	0.4817	0.6313	0.973679	4.68867	5.06907	5.04871	4.91221	5.00425	5.13926	4.97481	5.16	4.25649	5.15931	4.39816	5.12591
metab_723	0.511099	0.523135	0.70944	0.685921	0.5011	0.6469	0.934498	4.16074	3.74124	5.84105	3.67007	3.64609	3.67114	3.65815	3.62928	3.5807	4.58096	4.01312	3.64688
metab_724	0.383606	0.352084	0.727297	0.740363	0.5244	0.667	1.03758	4.21068	4.2113	5.40184	4.26612	3.90276	4.03201	4.78808	4.60821	4.77608	4.38166	4.10007	4.34564
metab_725	0.652225	0.695539	0.732394	0.758609	0.3651	0.5264	1.07636	4.85563	4.7	3.59399	3.67173	4.72614	4.84989	3.65981	4.79723	5.1426	5.47314	4.90951	4.4352
5-[1-Carboxy-2-(Trimethylazaniumyl)Ethoxy]-5-Oxopentanoate	0.782011	0.836534	0.695569	0.737829	0.3812	0.5413	1.128	2.53336	2.33692	4.80291	3.91117	5.14722	5.0356	4.17837	4.90544	3.71524	5.03082	4.2864	4.69352
metab_727	0.266334	0.266093	0.818094	0.823083	0.5269	0.6692	1.01362	5.47178	5.53998	5.29491	5.9335	5.60605	5.62301	5.64668	5.70491	5.28659	5.77997	5.70725	5.79741
metab_728	0.784129	0.810569	0.744371	0.763128	0.04558	0.1393	1.05383	4.55353	4.84137	4.50473	4.34805	4.58506	4.47253	4.65797	4.9703	4.59492	5.04935	4.59005	4.91042
metab_730	0.281846	0.308739	0.705864	0.715836	0.6283	0.7492	1.02892	3.78111	4.10372	3.76934	3.84708	4.66973	4.31016	4.77053	4.2931	3.7577	3.89906	3.7851	4.68173
Methyl 2-[(4-Thiophen-2-Yloxane-4-Carbonyl)Amino]Benzoate	0.0828618	0.00116461	0.706974	0.708251	0.9554	0.9732	1.00366	3.91919	3.9517	5.0687	3.88053	3.85654	3.88159	3.8686	3.83972	4.85752	3.83607	4.28135	3.96301
metab_733	1.28318	1.21626	0.66238	0.732152	0.1495	0.309	1.22275	2.50138	4.73035	4.30416	2.56717	2.54325	4.92921	4.62394	3.86997	4.05351	4.27911	5.11418	4.44425
metab_734	0.301574	0.272246	0.71433	0.705094	0.5586	0.6961	0.973923	3.89434	4.03149	3.88257	4.56935	4.37548	4.32602	4.0611	4.74376	3.87093	3.91586	3.89833	3.93712
metab_735	0.892893	0.902135	0.792041	0.816241	0.08113	0.206	1.06833	5.23331	5.06669	5.71107	4.80864	5.21557	5.13648	5.65471	5.63804	6.11818	5.44393	5.19072	5.25664
metab_736	0.893563	0.873138	0.761251	0.789722	0.1575	0.3197	1.08195	4.03061	5.37086	5.2641	4.42865	5.23366	4.29736	4.94954	5.13143	5.29451	4.97826	5.55556	5.06419
metab_737	1.20621	1.1743	0.642069	0.696269	0.05036	0.149	1.17218	3.36095	3.14161	3.68344	4.15683	3.28064	2.69467	4.68177	3.74036	3.81065	3.54658	4.18707	3.8469
metab_738	1.10751	1.06988	0.693727	0.635886	0.1306	0.2824	0.843655	3.04457	3.18162	3.87382	4.11213	4.66177	4.76908	3.09858	4.46422	3.02117	3.06607	3.04856	3.24269
metab_739	1.78879	1.77491	0.646208	0.729246	0.001806	0.01959	1.27217	3.37803	3.51514	3.36626	3.44399	3.42001	3.44506	4.79225	4.41806	3.7683	3.61621	4.8355	4.73274
metab_740	0.295922	0.248239	0.701136	0.709948	0.6273	0.7483	1.02559	4.02801	4.23517	4.5977	3.48886	4.23574	3.5641	4.44377	4.07046	4.08135	3.68999	4.34458	4.13536
metab_741	0.745298	0.733979	0.803662	0.817499	0.02935	0.1041	1.03841	5.40177	5.54465	5.5005	5.17311	5.11727	5.4401	5.74605	5.55312	5.52415	5.53595	5.56689	5.48704
metab_742	0.534151	0.55049	0.679973	0.664078	0.2212	0.4006	0.954569	3.5937	3.73083	4.43238	3.65967	3.63569	3.66074	3.64775	3.61887	3.57029	3.61522	3.59769	3.63647
metab_743	0.472024	0.420461	0.708761	0.725748	0.4429	0.5976	1.04959	4.48161	4.3412	4.59683	3.967	3.46578	3.83231	4.78787	4.24705	3.74795	4.17152	4.9204	4.03425
metab_744	1.17508	1.1587	0.713575	0.665862	0.0404	0.1285	0.871014	3.4633	3.60042	4.0889	4.61911	4.62265	4.63284	3.79117	3.63067	3.43989	3.6657	3.46729	3.80164
metab_746	2.3632	2.3873	0.669131	0.785899	5.919e-05	0.002066	1.39258	3.60187	3.73901	3.5901	3.66784	3.64386	3.76292	5.14372	5.57845	4.08546	5.35322	5.12142	5.36445
metab_747	0.69356	0.724748	0.727541	0.702603	0.2283	0.4089	0.931336	4.9164	4.54698	4.39161	4.56058	3.85824	3.76364	4.40698	3.8759	3.76266	4.25112	4.38536	3.56872
metab_748	0.469007	0.422532	0.733839	0.715251	0.5184	0.6613	0.948619	3.78619	3.92333	3.92547	4.9234	5.07216	4.88033	3.92582	5.05936	3.76277	3.80771	3.79018	4.79923
metab_750	0.0639757	0.0242874	0.737272	0.738543	0.9585	0.975	1.00359	4.38006	4.10031	5.81228	4.02914	4.41324	4.03021	4.53864	4.69593	4.63733	4.49763	3.96716	4.52409
metab_751	0.684179	0.680145	0.645521	0.620656	0.1747	0.3427	0.928091	3.0477	3.78148	3.90307	3.1191	3.08966	3.58243	3.10171	3.18478	3.47461	3.14729	3.05169	3.09044
metab_752	1.01825	1.04731	0.728273	0.755646	0.0127	0.06229	1.08002	4.02393	4.24702	4.38204	4.4726	4.65518	4.31333	4.86297	4.83111	4.41358	4.74939	4.79687	4.52617
metab_753	0.325028	0.318421	0.775683	0.768564	0.4604	0.6129	0.980467	4.88853	5.04399	4.72	4.90282	5.06509	5.17391	5.11531	4.37819	4.99164	4.78405	4.94754	4.99729
metab_754	0.157997	0.147244	0.757851	0.75343	0.8188	0.8874	0.987727	5.03365	5.32592	4.40643	4.78562	4.28281	4.52181	5.16056	4.70998	3.89863	4.89785	4.94256	4.39765
metab_755	1.23899	1.24487	0.718169	0.67385	0.01157	0.05861	0.880028	4.10527	3.74228	4.16644	4.73212	4.43849	4.16885	3.65919	3.66671	3.58174	3.62666	3.60914	4.17279
metab_758	0.612455	0.57893	0.822495	0.834421	0.1204	0.2688	1.03277	5.74289	5.60406	5.98298	5.6042	5.4264	5.51119	6.07036	5.6138	5.86492	5.63545	5.96663	5.82883
metab_759	0.865033	0.868631	0.7091	0.674218	0.1527	0.3131	0.90408	4.39533	4.38548	4.3192	3.39401	3.98191	4.23428	3.63922	4.14147	4.50554	3.34957	3.33205	3.37082
metab_761	0.504429	0.515399	0.650113	0.631342	0.3351	0.4979	0.945502	3.22322	3.36032	4.3787	3.28917	3.2652	3.29024	3.27725	3.24839	3.19982	3.45363	3.22722	3.26598
metab_762	1.23245	1.24444	0.68601	0.644734	0.001657	0.01858	0.885803	3.91829	3.82002	4.10934	3.80147	4.0395	3.43111	3.41813	3.38925	3.34068	3.3856	3.36808	3.5734
metab_764	1.48765	1.45455	0.699838	0.632052	0.01173	0.05916	0.819451	3.80662	4.62968	3.25355	3.5159	4.24286	4.61381	3.31934	3.29048	3.24191	3.28683	3.26931	3.30807
metab_765	0.809554	0.798683	0.78476	0.770926	0.001978	0.02061	0.96249	5.06835	5.08053	5.00135	5.15189	5.13312	5.11836	4.87197	5.00223	4.89718	4.98003	4.72544	4.92832
metab_766	0.857646	0.81714	0.717837	0.684935	0.151	0.3108	0.909758	3.54791	4.68383	3.57681	4.39682	4.64779	4.4759	4.10345	3.88061	4.2471	3.70719	3.45153	3.65344
metab_767	0.632149	0.579164	0.66096	0.620968	0.4983	0.6447	0.887462	2.54801	2.68484	4.74502	2.61382	4.43244	4.4602	2.60192	4.09276	4.59249	2.63798	2.55199	2.59067
metab_770	0.228685	0.21955	0.774225	0.769303	0.6742	0.785	0.986454	5.18019	5.14637	5.24682	4.68038	4.77934	4.64115	4.56396	4.62545	4.90844	5.04123	5.26499	4.86868
metab_771	1.08718	1.07321	0.722552	0.691877	0.003957	0.03076	0.915868	4.2926	4.24816	4.23764	4.3325	4.27123	4.29482	3.92642	4.16742	3.83379	4.15493	3.53201	3.90143
metab_772	1.85122	1.84734	0.755265	0.67256	0.001572	0.01805	0.789642	4.81388	4.80502	4.24264	4.7993	4.7541	4.73591	3.08246	3.9564	4.14378	3.83194	3.03244	4.18039
metab_774	1.25533	1.24239	0.700444	0.654754	0.007571	0.04502	0.87528	4.02945	3.9132	4.06877	4.21722	4.06044	3.8128	3.22842	3.7121	3.38344	3.93415	3.06551	3.77026
metab_776	0.887246	0.884578	0.721975	0.685294	0.1721	0.3394	0.900047	4.291	4.66872	3.05866	4.725	4.35269	4.53316	3.7921	3.73761	4.08393	3.44706	3.60013	4.41098
metab_778	0.805539	0.764414	0.732715	0.700704	0.222	0.4014	0.912807	4.4197	4.85039	3.31885	4.72209	4.54059	4.57202	3.92999	4.49055	3.65142	4.27615	3.33461	4.43975
metab_779	0.221817	0.012988	0.737272	0.73504	0.9468	0.9684	0.993723	3.67513	5.37658	3.66337	3.74111	5.05892	5.25061	4.59601	4.7025	5.10823	4.50533	3.67913	4.0086
metab_781	0.954312	0.909123	0.805025	0.773786	0.1322	0.2844	0.917704	5.26546	5.5734	4.95658	5.47346	5.53333	5.49447	5.06392	5.23294	5.24531	5.1732	3.68311	5.23923
metab_782	0.868116	0.839696	0.770852	0.745231	0.09323	0.2259	0.93102	4.94776	5.15582	4.37664	5.1451	4.97404	4.80118	4.57881	4.61421	4.90391	4.75	3.9123	4.61215
metab_783	0.326622	0.0975636	0.837336	0.831742	0.8419	0.9026	0.985024	5.44099	6.39408	6.06816	4.58396	6.33799	6.43107	6.22093	6.28436	6.51124	6.02538	5.04783	4.63715
metab_784	1.33694	1.3253	0.66096	0.603902	0.006224	0.04011	0.842502	3.46358	4.04883	2.90175	3.66642	3.71856	3.68612	2.96751	3.24075	3.00536	2.93501	2.9175	3.03658
metab_785	0.847526	0.81081	0.843669	0.822037	0.1163	0.2622	0.943283	5.87572	6.15738	5.57843	6.06893	6.11084	6.07208	5.69215	5.84254	5.84568	5.79458	4.76783	5.88541
metab_786	0.767845	0.73609	0.791269	0.770115	0.1327	0.2851	0.943287	4.89654	5.44032	4.88597	5.34989	5.35634	5.17263	4.96083	5.04979	4.97275	5.07627	4.15338	5.12689
metab_787	1.41137	1.39894	0.732072	0.672652	0.01701	0.07448	0.843039	4.39789	4.69123	3.88241	4.34407	4.58904	4.46917	3.13753	4.06079	4.36637	3.60376	3.08751	3.97782
metab_788	0.475496	0.405633	0.740757	0.723866	0.4913	0.6398	0.953385	4.48189	4.84616	3.44912	4.78227	4.86701	4.60323	4.49502	4.35591	4.25276	4.65438	3.3751	4.63767
metab_789	0.805184	0.770209	0.773274	0.748421	0.1453	0.303	0.933104	4.84152	5.19184	4.1993	5.12883	5.09739	5.13718	4.61457	4.85752	4.67967	4.69342	3.93041	4.84101
metab_790	0.67404	0.644581	0.86976	0.855216	0.1587	0.3213	0.961929	6.17394	6.65714	6.28914	6.26641	6.52369	6.54091	6.20052	6.44763	6.24061	6.33805	5.4906	6.27391
metab_791	1.82898	1.79494	0.789651	0.701913	0.01408	0.0665	0.781631	5.22329	5.44428	3.9625	5.55938	5.46498	5.31178	3.73984	4.65809	4.20127	4.33613	2.73631	4.53324
metab_792	1.05643	1.03586	0.838849	0.805025	0.09559	0.2299	0.912373	5.82973	6.16228	6.03893	5.26966	6.03568	6.06247	5.61562	5.56808	6.05467	5.47729	4.2506	5.33023
metab_793	0.556378	0.459674	0.719911	0.696094	0.5021	0.6476	0.934071	3.4938	4.80994	3.48203	3.55976	5.04392	5.09512	4.05308	4.2363	4.92568	3.51531	3.49779	3.57217
metab_794	1.26631	1.22663	0.777644	0.722634	0.08901	0.2189	0.8572	4.85205	5.61122	4.66242	3.8906	5.4175	5.5217	4.41383	4.72916	5.29701	3.76186	3.71932	3.7581
metab_795	0.995427	0.959579	0.688598	0.644242	0.1133	0.2575	0.877898	3.6467	4.24974	2.99727	4.09756	4.1605	4.13881	3.38275	3.65883	3.69399	3.48925	2.50392	3.72182
metab_796	0.17879	0.0898438	0.634779	0.630224	0.8242	0.8912	0.986417	2.94386	3.54586	3.05416	3.00978	3.43713	3.89005	3.4012	3.39132	3.76263	3.12002	2.94785	2.9866
metab_797	0.781686	0.745893	0.908324	0.892262	0.1261	0.2765	0.958574	7.01394	7.25973	6.7233	7.18281	7.22477	7.17835	6.84834	6.97842	6.98108	6.9385	6.03349	7.03712
metab_798	0.676656	0.619472	0.7348	0.70774	0.3587	0.5204	0.925959	4.53476	4.8228	3.20951	4.826	4.48239	4.70415	4.199	3.97028	4.55626	4.34754	3.03121	4.50568
metab_799	1.04325	1.00312	0.768934	0.732956	0.07708	0.1989	0.904185	4.80197	5.05459	4.32118	5.00923	5.09178	4.96575	4.32905	4.63244	4.60789	4.67525	3.42478	4.77278
metab_800	0.801326	0.765555	0.854002	0.835691	0.1122	0.256	0.951993	6.11872	6.19101	5.83162	6.21435	6.26743	6.24948	5.87405	5.94945	6.00365	5.96726	5.10452	6.20384
metab_801	0.816828	0.760393	0.805433	0.776774	0.2631	0.425	0.92429	5.3101	5.62	5.13476	5.29348	5.3365	5.63691	5.16805	5.32268	5.26415	5.33952	3.32528	5.46889
metab_802	0.843293	0.806078	0.768934	0.742804	0.1256	0.2757	0.929627	4.80723	5.03981	4.59674	4.85083	5.02689	4.92247	4.62625	4.70993	4.79109	4.71181	3.5685	4.77791
metab_803	0.590761	0.55046	0.722963	0.701395	0.3233	0.4867	0.940243	3.90299	4.70036	4.07475	3.84771	4.57681	4.60057	4.07138	4.4668	4.6125	3.85681	3.34308	3.81854
metab_804	0.912126	0.871485	0.767082	0.736476	0.1209	0.2692	0.917921	4.74291	5.07691	4.30448	5.00062	5.01008	4.95694	4.45697	4.73389	4.76604	4.6108	3.46502	4.67537
metab_805	0.968543	0.915107	0.79155	0.75656	0.1581	0.3205	0.907672	5.16437	5.47441	4.40786	5.33183	5.39676	5.35493	4.77277	5.04084	4.98851	4.97572	3.37842	5.09567
metab_806	0.924763	0.873339	0.806044	0.775538	0.1575	0.3196	0.9196	5.31626	5.59002	4.91905	5.51918	5.56315	5.47941	5.0771	5.28736	5.26449	5.19588	3.65249	5.30572
metab_807	0.250693	0.155693	0.743275	0.747179	0.9142	0.9486	1.01102	3.54438	4.81203	4.93938	3.61035	5.1769	5.13798	4.89634	5.13379	5.4159	4.93935	3.54837	3.58715
metab_808	0.905476	0.857055	0.744528	0.711639	0.1467	0.3049	0.911048	4.49645	4.70618	4.12605	4.71406	4.66804	4.60821	4.2968	4.42295	4.40936	4.35989	2.9494	4.44931
metab_810	0.92152	0.881798	0.751895	0.718751	0.1239	0.2735	0.910714	4.41975	4.96422	3.97095	4.86825	4.86943	4.79516	4.35209	4.45878	4.43094	4.4742	3.27886	4.40247
metab_811	0.80575	0.78027	0.824906	0.806112	0.0786	0.2013	0.950194	5.5878	5.86831	5.26157	5.78583	5.81672	5.7718	5.44114	5.49975	5.52888	5.47994	4.85474	5.59049
metab_812	0.59732	0.577117	0.721316	0.701309	0.4165	0.5735	0.944418	4.73995	4.30887	4.36692	4.51574	3.51588	4.13481	4.31205	3.67816	4.51616	3.49542	3.47789	4.6835
metab_813	0.946545	0.921864	0.750431	0.723045	0.0397	0.1272	0.925686	4.54275	4.79449	4.32092	4.77454	4.71137	4.63189	4.39208	4.46151	4.37052	4.44673	3.65787	4.38161
metab_814	0.846727	0.805726	0.76455	0.738463	0.1242	0.274	0.929595	4.76874	4.84116	4.41434	4.90514	4.9842	4.974	4.37681	4.60521	4.7173	4.625	3.63403	4.89868
metab_815	0.349246	0.144905	0.558469	0.576802	0.8114	0.8818	1.05959	3.57677	1.45196	3.87238	3.6795	1.74527	1.38453	3.13435	3.06827	1.29819	1.86225	3.82232	3.45691
metab_816	1.35406	1.28374	0.766413	0.693375	0.1479	0.3069	0.813223	4.73336	5.02629	4.20001	5.00057	5.03606	5.04434	4.131	4.5028	4.70328	4.36198	1.17221	4.74271
metab_818	0.890159	0.858099	0.708336	0.676511	0.09267	0.225	0.912144	3.98479	4.40649	3.62075	4.25691	4.42824	3.95445	3.39362	4.01544	3.70138	3.98657	3.26366	4.12966
metab_819	1.37326	1.36116	0.736954	0.680336	0.02019	0.08285	0.850348	4.33548	4.71523	3.56487	4.89391	4.65914	4.57553	3.58595	3.62627	3.5085	4.15585	3.5359	4.32656
metab_820	1.31509	1.26782	0.776701	0.715335	0.09743	0.2331	0.841767	4.91812	5.45679	3.48462	5.35187	5.42522	5.2414	3.7613	4.55449	4.66684	4.44428	2.89367	4.82998
metab_821	0.936263	0.885026	0.747101	0.71071	0.1534	0.3143	0.902093	4.47615	4.84781	3.83259	4.74523	4.88099	4.73453	3.96275	4.49046	4.51143	4.39701	3.00298	4.45827
metab_822	1.07471	1.04318	0.719165	0.675962	0.0797	0.2035	0.882964	4.20191	4.20038	3.76011	4.41445	4.37478	4.47587	3.06334	4.04258	4.02705	3.93144	3.01333	4.37555
metab_823	0.998612	0.951302	0.730782	0.690373	0.1265	0.2771	0.890868	4.31345	4.65521	3.64063	4.6165	4.6186	4.43698	3.75735	4.17293	4.29861	4.11323	2.77229	4.29682
metab_824	0.584124	0.556363	0.836514	0.825751	0.1483	0.3074	0.971346	5.8509	5.89602	5.63586	5.89425	5.94941	5.953	5.68074	5.7138	5.78894	5.73603	5.26623	5.98275
metab_825	1.03143	0.985863	0.758458	0.714162	0.1568	0.3189	0.882552	4.71441	5.05957	3.29161	5.02882	5.18755	5.1205	3.98949	4.43375	4.1199	4.39785	3.30737	4.82
Alcoifosfamide	1.19787	1.1513	0.810165	0.763952	0.09528	0.2295	0.880564	5.28294	5.84629	4.35152	5.7298	5.8232	5.72278	4.72568	5.21764	5.10956	5.04921	3.5427	5.19873
metab_827	0.861146	0.813837	0.681784	0.644143	0.1768	0.3455	0.895166	3.92135	3.86535	2.73958	3.9811	4.24139	4.0899	3.4596	3.39453	3.54862	3.6254	2.62989	3.78183
metab_828	0.951343	0.895054	0.765296	0.72957	0.1588	0.3214	0.904663	4.78819	5.0228	4.19514	4.98503	5.01605	4.94208	4.40137	4.7136	4.64741	4.67482	3.02488	4.72702
metab_829	2.09913	2.10764	0.672929	0.763503	7.878e-06	0.0004346	1.29442	3.48037	3.6175	4.04051	3.69105	3.7632	3.66253	4.94246	4.87902	4.85474	4.67396	4.35524	5.10171
metab_830	0.444076	0.398428	0.660296	0.645521	0.3904	0.5499	0.957191	3.5032	3.76251	3.26371	3.49811	3.71832	3.69856	3.57172	3.66109	3.47102	3.47585	2.68047	3.66544
metab_831	2.79946	2.78954	0.602277	0.779669	5.408e-05	0.001924	1.67255	2.6575	2.6257	4.41089	2.81123	2.53078	2.97493	5.13011	4.85142	4.9146	4.76358	5.32666	5.14059
metab_832	0.37974	0.296459	0.692935	0.681241	0.5881	0.7188	0.966675	4.05315	4.12394	3.05441	4.2175	3.90756	4.23035	3.95086	3.91062	3.91122	3.87798	3.07016	4.07725
metab_833	1.07267	1.02504	0.760799	0.716337	0.1281	0.2793	0.882267	4.71763	5.07065	3.5744	5.04952	5.09909	5.0764	4.09395	4.51213	4.30485	4.45124	3.12693	4.73544
metab_834	1.26242	1.22491	0.747567	0.690639	0.07127	0.1884	0.850392	4.52693	5.01209	3.28342	4.87287	4.98007	4.87566	3.28287	4.3506	4.19302	4.17906	3.23283	4.18986
metab_836	2.70868	2.7439	0.62128	0.77364	1.132e-07	1.557e-05	1.55234	3.13133	3.2684	3.11956	3.19726	3.17329	3.19833	5.01351	5.21375	5.0688	5.19886	4.75251	4.38095
metab_837	0.107007	0.053583	0.701136	0.698883	0.9483	0.9692	0.99354	4.39986	3.22163	4.56303	4.12658	4.17593	3.6638	3.13858	3.10972	3.98458	4.92427	5.02175	3.81378
metab_838	0.940021	0.887819	0.788663	0.759063	0.1054	0.2459	0.921313	5.10476	4.98144	4.86545	5.32064	5.42088	5.18854	4.44731	5.13141	4.96552	5.19373	3.83359	4.8805
metab_839	1.35659	1.3287	0.758155	0.702603	0.0308	0.1075	0.854545	4.52822	5.00833	3.69123	5.04024	5.17004	4.9409	3.63234	4.53948	4.14155	4.02437	3.58229	4.3298
metab_840	0.817965	0.770581	0.64611	0.680879	0.1744	0.3423	1.10767	3.20238	3.64458	3.93353	3.26833	3.24435	3.2694	3.53186	3.26436	3.91925	3.22389	4.4497	4.38652
metab_841	1.58493	1.57548	0.71433	0.653695	0.0002752	0.005959	0.838517	3.95453	4.45027	3.83923	4.45141	4.38521	4.00167	3.47119	3.71435	3.39375	3.56995	3.42115	3.45992
metab_842	1.06356	0.954767	0.426836	0.546049	0.3294	0.4924	1.50478	3.34621	0.742467	3.46183	1.1282	0.666138	0.685909	3.75812	0.653001	2.84514	0.650163	3.96823	3.22421
Beta-Guanidinopropionic Acid	0.216706	0.238183	0.718003	0.711132	0.7726	0.8554	0.980587	4.47015	4.18158	4.50971	4.31668	3.62009	4.24856	4.53108	3.60327	4.63902	3.59962	4.86073	3.62087
N8-Acetylspermidine	3.23537	3.25275	0.654562	0.845098	1.887e-08	3.997e-06	1.70746	3.26789	4.21965	3.61923	3.33385	3.30987	3.33491	6.07738	5.9874	5.96317	5.87567	5.94338	6.15065
metab_846	0.58575	0.523367	0.740442	0.718668	0.3796	0.5399	0.940236	4.39825	4.74523	3.43641	4.7678	4.89414	4.76568	3.87846	4.624	4.39055	4.55057	3.45217	4.49393
metab_847	0.918497	0.866819	0.737987	0.702172	0.1596	0.3225	0.903132	4.35467	4.70585	3.92259	4.5971	4.70602	4.53238	4.05174	4.39893	4.3833	4.24709	2.77595	4.36354
metab_848	1.20875	1.22106	0.632761	0.684935	0.0327	0.1117	1.16641	3.04367	3.18073	4.06454	3.1096	3.25178	3.11067	3.86363	4.07158	4.10433	4.00713	3.91075	3.08642
Histidinal	0.594193	0.560271	0.81124	0.820792	0.08482	0.2118	1.0263	5.46067	5.43057	5.56886	5.59992	5.42871	5.35833	5.71091	5.68532	5.75951	5.49731	5.34966	5.70946
metab_850	0.680884	0.627577	0.799616	0.814847	0.1275	0.2785	1.04242	5.6259	5.11876	5.66262	5.39855	4.92157	5.09805	5.53657	5.36754	5.55238	5.40378	5.7252	5.58847
metab_852	0.33653	0.310891	0.674953	0.688509	0.6679	0.7801	1.0402	3.17196	3.84083	5.10848	3.23791	3.78877	3.23897	4.146	4.09322	4.22597	4.02838	3.51687	3.27743
metab_853	0.904682	0.884637	0.703721	0.662663	0.1854	0.3567	0.887546	4.43173	3.36754	4.74618	4.33987	4.12008	3.32619	3.36195	4.10229	3.20705	4.41778	3.23444	3.27321
metab_854	0.267662	0.239062	0.793721	0.78831	0.5127	0.6566	0.985246	5.20852	4.95234	5.37907	5.25575	5.38348	5.13717	4.81711	5.33424	5.17112	5.44154	5.00945	5.08076
metab_855	1.29809	1.26816	0.767379	0.718003	0.0313	0.1087	0.870389	4.72314	4.71368	4.53059	5.00474	5.15316	4.98972	3.37734	4.54287	4.46225	4.71619	3.6316	4.61355
metab_856	0.299379	0.342417	0.804071	0.809964	0.4586	0.6113	1.0162	5.24158	5.18544	5.36892	5.41573	5.65115	5.34942	5.17446	5.65772	5.45039	5.78184	5.30425	5.37011
metab_857	2.20518	2.22849	0.674402	0.769082	1.107e-08	2.648e-06	1.30899	3.67517	3.81231	3.6634	3.74114	3.71716	3.74221	4.68311	5.08584	4.84552	5.0291	4.73826	4.87382
metab_858	1.02275	0.981873	0.745231	0.706803	0.08479	0.2118	0.896756	4.27053	4.81	3.66892	4.89203	5.00363	4.7275	3.76189	4.32786	3.99548	4.5008	3.68468	4.27741
metab_860	1.10644	1.05161	0.698014	0.738225	0.05276	0.1534	1.12133	4.46039	3.57726	4.61652	4.2934	3.48212	3.50717	4.25501	4.46266	4.51968	4.45218	4.65724	4.48899
metab_861	0.200496	0.143234	0.659821	0.668199	0.8016	0.8746	1.02494	2.87321	3.01022	4.36795	4.10481	3.4875	3.57033	4.61174	3.37442	3.61591	2.93207	4.09392	3.31864
metab_862	1.1112	1.07355	0.727379	0.682235	0.07369	0.1926	0.878515	4.18685	4.26026	3.98624	4.51138	4.62901	4.45305	3.08675	4.13428	3.93791	4.25395	3.03672	4.4158
metab_863	0.601942	0.547645	0.71071	0.688776	0.3137	0.4768	0.938845	3.99764	4.15233	3.74782	4.21579	4.39628	4.31341	3.23101	4.27967	4.08237	4.37735	3.18097	4.15301
metab_864	0.438779	0.409109	0.737908	0.72403	0.4129	0.5697	0.961513	4.52577	4.05272	4.6804	4.62538	4.71263	4.21828	3.78509	4.67042	4.39326	4.79296	4.28155	3.85984
metab_865	1.38976	1.35727	0.7644	0.709355	0.02223	0.08788	0.856223	4.49705	4.8781	4.63981	4.95437	5.04661	4.85948	3.41113	4.61827	4.32447	4.71613	3.36109	4.29485
metab_866	2.29051	2.30093	0.736157	0.55206	0.023	0.08926	0.576793	4.43281	4.70298	3.99184	4.37744	4.77162	4.40548	4.23905	4.41584	1.01294	1.05371	1.03776	3.62951
metab_867	0.337062	0.338658	0.756864	0.765743	0.6243	0.7462	1.02504	4.53705	4.41724	4.32629	4.84124	5.24544	4.912	4.79497	5.16354	4.9098	5.17334	3.96252	4.97948
metab_868	0.934463	0.892739	0.736397	0.698449	0.1473	0.3059	0.897528	4.0508	4.50096	3.57497	4.7457	5.04175	4.78644	3.64079	4.60951	3.56333	4.1442	3.59073	4.41501
metab_869	2.74945	2.76983	0.673113	0.811508	5.513e-11	3.628e-08	1.47642	3.66053	3.79767	3.64876	3.7265	3.70252	3.72757	5.59945	5.51644	5.44076	5.51792	5.21825	5.57903
metab_870	0.663816	0.687172	0.643453	0.61363	0.2721	0.4354	0.914118	3.08735	3.22442	4.65348	3.15329	3.12932	3.15436	3.14137	3.11251	3.06396	3.10886	3.09135	3.1301
metab_872	1.70446	1.69015	0.741782	0.662663	0.006397	0.04077	0.796591	4.67523	4.48571	3.39804	5.1068	4.90597	4.53398	3.46384	3.43497	3.3864	3.98658	3.4138	3.9076
metab_873	0.901467	0.837697	0.809156	0.783904	0.1191	0.2668	0.933137	5.39672	5.19859	5.66742	5.23162	5.62765	5.54134	5.04113	5.22754	5.1939	5.4283	5.4447	4.14323
metab_874	0.935756	0.929363	0.781109	0.759139	0.0157	0.07063	0.940885	4.84371	5.06273	5.43015	4.84932	5.14638	4.91254	4.61182	4.87165	4.88004	4.72281	4.68828	4.68591
metab_875	1.41403	1.37574	0.748963	0.693111	0.01346	0.06485	0.853145	4.43036	4.57311	4.26183	4.76215	4.97683	4.65733	3.51365	4.48921	3.60198	4.56924	3.4636	3.95843
metab_876	0.892222	0.854903	0.714078	0.739651	0.05124	0.1508	1.07517	4.38956	3.72243	4.57753	4.37515	4.00749	3.99187	4.42456	4.50632	4.31542	4.41575	4.67346	4.61274
metab_878	1.75222	1.72356	0.695307	0.763203	0.0007648	0.0117	1.21198	3.97195	3.82145	4.16009	4.59993	3.58387	3.60891	4.57204	4.89557	4.79726	4.8752	4.56556	5.07517
metab_879	1.93096	1.86847	0.521922	0.70757	0.1355	0.2894	1.76268	0.47736	0.573459	4.2715	4.49707	0.505811	3.62849	4.53231	4.85981	4.81802	5.01095	0.480028	4.90142
metab_880	1.61977	1.64374	0.736954	0.790988	0.0005613	0.009647	1.16222	4.03258	4.29735	4.88125	4.59398	4.6417	4.29333	5.00586	5.2299	5.17609	5.43887	4.93908	5.29046
metab_881	2.59952	2.63148	0.637089	0.773933	3.241e-08	5.912e-06	1.48141	3.19301	3.52888	3.18124	3.25895	3.59508	3.26002	4.99157	5.01131	4.81569	5.08082	4.62494	5.12936
metab_883	0.352175	0.259228	0.612148	0.602169	0.6517	0.7665	0.969942	2.83689	2.97388	3.23811	2.90278	2.87883	3.73074	2.89087	2.86203	2.81351	2.85838	3.70235	2.87961
metab_884	1.64859	1.61772	0.667826	0.742332	0.007569	0.04502	1.23837	3.4044	3.84846	4.28252	3.47036	3.44638	3.47143	5.03416	4.39252	4.36819	3.65555	5.14476	4.55424
metab_885	0.616842	0.552048	0.661339	0.683407	0.3358	0.4983	1.06667	3.26989	3.40699	4.00885	4.17329	3.31186	3.3369	3.32392	3.91671	4.10619	4.0635	3.27388	4.25937
metab_886	0.35665	0.296184	0.735599	0.752202	0.6663	0.779	1.04775	5.47315	5.43802	4.75867	3.96612	3.76736	3.23589	5.56685	4.39836	4.05468	3.81219	5.40439	4.67368
metab_887	0.732723	0.76612	0.744762	0.763128	0.08286	0.2084	1.05268	4.55055	4.67404	4.02908	4.68794	4.78481	4.6083	4.59689	4.87907	4.75151	4.92259	4.94926	4.67684
metab_888	0.18887	0.0238419	0.738543	0.738225	0.9817	0.9878	0.999107	4.2493	5.10016	4.21172	4.37902	4.30103	4.62049	4.71861	4.34419	4.4627	4.18639	4.7143	4.41259
metab_889	1.18102	1.21125	0.779091	0.807806	0.002188	0.02192	1.08199	4.99771	5.19263	4.85861	4.93428	5.04846	5.04858	5.2632	5.63094	5.68484	5.53722	5.21325	5.21477
metab_891	0.829281	0.752579	0.670802	0.701827	0.2187	0.3978	1.09414	3.46345	3.60057	3.45168	4.56643	3.50543	3.53048	3.53519	4.12943	4.12683	4.16822	3.46744	4.76929
metab_892	1.24033	1.28168	0.722387	0.790848	0.2049	0.3812	1.21066	5.11292	4.91087	1.07746	4.8874	4.43028	5.24147	4.93111	5.39975	5.52213	5.43036	5.14484	4.63903
metab_893	2.03435	2.04874	0.676145	0.759063	6.67e-07	6.537e-05	1.26656	3.68898	3.82612	3.70857	3.75495	3.73097	3.75602	4.60989	4.82988	4.77881	4.84512	4.38289	5.00644
2-Pyrimidine Acetic Acid	0.717059	0.704073	0.854488	0.866465	0.03902	0.1258	1.0325	6.02484	6.02875	6.42875	6.16282	6.0692	6.20478	6.21721	6.3539	6.22024	6.30009	6.5597	6.46453
metab_895	2.67354	2.70372	0.651472	0.792532	2.962e-07	3.411e-05	1.49397	3.43175	3.56887	3.41998	3.49771	3.47373	3.49878	5.36498	5.40307	4.62696	5.60367	4.99135	5.22187
metab_896	0.24768	0.224978	0.724767	0.716754	0.6518	0.7665	0.977473	3.77383	4.38709	4.25305	4.53355	4.44164	4.44858	3.39711	4.47501	4.14141	4.52516	4.19212	4.52234
metab_897	0.4229	0.380205	0.795672	0.785686	0.3941	0.5531	0.972937	5.35086	5.4495	4.58816	5.44951	5.34333	5.29867	4.94591	5.27986	5.15444	5.30791	4.7659	5.17638
metab_898	1.15608	1.12346	0.70757	0.753813	0.107	0.2485	1.13976	3.86553	4.07801	3.42406	4.87887	4.1586	4.19746	4.68872	4.90689	4.90002	4.83507	3.43982	5.27023
metab_899	0.741191	0.766825	0.808751	0.827563	0.1629	0.3267	1.05241	5.53805	5.59176	5.25816	4.90573	5.66815	5.66845	5.28736	5.586	6.01203	6.19581	5.8332	5.42459
metab_900	2.46178	2.48554	0.710625	0.831934	0.0004266	0.007951	1.40015	2.66262	4.25068	4.62101	4.25895	4.20792	4.8165	6.0613	5.48518	5.7386	5.77654	5.76848	5.91705
Ile Arg	0.546673	0.484663	0.772981	0.795741	0.4973	0.6443	1.06472	5.9598	5.8214	5.42415	4.41173	4.09378	3.86033	6.03465	4.76879	4.74793	4.67666	5.98137	5.27913
metab_902	0.572739	0.497957	0.670617	0.691258	0.3926	0.5516	1.06189	3.6336	3.77074	3.62183	3.69957	3.67559	3.70064	3.68765	3.65877	3.61019	3.65512	5.18265	3.67637
metab_903	0.626065	0.644022	0.662663	0.676694	0.04014	0.1281	1.04196	3.54929	3.68642	3.53752	3.61526	3.59127	3.61632	3.60333	3.90228	3.86728	3.85274	3.55328	3.72267
metab_904	0.259261	0.231347	0.805773	0.809762	0.4356	0.5907	1.01094	5.5071	5.514	5.29121	5.36578	5.27044	5.41834	5.41615	5.38775	5.36551	5.36234	5.738	5.44982
metab_905	0.763928	0.756979	0.799961	0.814248	0.02348	0.08993	1.03974	5.22637	5.17586	5.50931	5.30055	5.31068	5.33388	5.34583	5.52458	5.38037	5.47161	5.74906	5.64946
metab_906	0.305228	0.189586	0.780893	0.788804	0.693	0.7979	1.02203	5.8926	4.95047	5.22355	5.39571	4.306	4.45843	5.25861	4.82493	4.76598	5.19161	5.56183	5.28834
metab_907	1.19301	1.09959	0.721151	0.768268	0.1206	0.2691	1.14148	4.3653	3.61905	4.76295	4.93405	3.73016	4.16321	5.00388	5.07013	5.11548	5.13561	3.48592	5.37729
metab_908	0.445474	0.451844	0.782688	0.771514	0.3751	0.5355	0.969583	5.35933	4.86676	5.373	5.21471	5.00593	4.56027	4.62452	5.09888	4.53927	5.02463	5.07413	5.09249
metab_909	2.64217	2.64951	0.641375	0.780893	2.352e-08	4.762e-06	1.49097	3.32929	3.4664	3.31753	3.39525	3.37127	3.39632	5.26638	4.80277	4.93364	4.73365	5.35889	5.1355
metab_910	1.53135	1.53047	0.68922	0.747334	0.004473	0.03289	1.17999	3.76191	3.89905	3.75014	4.28008	3.8039	3.83701	4.54076	4.66559	4.77103	4.90537	3.7659	4.88783
metab_911	0.62443	0.671305	0.681422	0.655619	0.3019	0.4658	0.927144	4.45557	3.51261	4.54427	3.44146	3.41748	3.44252	3.42953	3.40066	3.35209	3.39701	4.15313	3.41826
metab_912	0.40962	0.403997	0.745231	0.756103	0.4238	0.5805	1.03091	4.59623	4.30812	4.36701	5.01557	4.65614	4.42714	4.69953	4.8697	4.06074	4.93474	4.82201	4.8312
metab_913	1.05084	0.91542	0.621592	0.683317	0.3161	0.4787	1.20069	4.47834	4.50493	2.08415	3.73578	2.13751	2.16238	4.1643	3.99465	4.074	3.91872	2.09979	4.68762
metab_914	0.221978	0.220101	0.796088	0.801335	0.6746	0.7852	1.01447	4.69462	5.38284	5.63267	5.15842	5.6084	5.04022	5.6666	5.29503	5.21998	5.10768	5.12313	5.56051
metab_915	0.267356	0.257183	0.835183	0.840232	0.6	0.7288	1.01369	5.61194	5.84836	6.36158	5.38578	5.86607	5.97528	5.87804	6.00554	6.06161	6.06419	5.70401	5.81637
metab_916	0.304405	0.227957	0.713575	0.723866	0.6046	0.7321	1.02973	4.65306	4.33847	4.55009	4.21958	3.34857	3.91908	4.53679	3.98801	4.34165	3.90088	4.65976	4.34057
metab_917	1.22926	1.17916	0.580925	0.651084	0.07906	0.2022	1.23772	2.77144	2.65706	3.69861	2.58605	2.56213	2.58712	4.20452	2.99945	3.09215	2.54171	4.30066	3.73005
metab_918	0.440229	0.375636	0.711807	0.726075	0.4288	0.5846	1.04145	4.70317	4.35323	4.48625	4.13064	3.55635	3.66977	4.4529	4.18034	4.15972	4.05102	4.65368	4.43288
metab_919	1.00054	0.93296	0.746712	0.782616	0.1668	0.3321	1.105	4.33815	4.54421	4.98324	5.02641	4.02582	4.57039	5.325	5.2184	5.31674	5.22056	3.68274	5.60592
metab_920	1.55555	1.47091	0.731428	0.793022	0.02033	0.08321	1.1871	5.05597	3.99267	4.80835	5.00191	3.21626	4.25071	5.30397	5.0224	5.18558	5.1172	5.15832	5.46942
metab_921	1.01368	0.998815	0.63789	0.676968	0.04576	0.1397	1.12231	3.23047	3.4411	3.52505	3.29642	3.27244	3.29749	4.37499	3.69335	3.20707	3.41497	3.76122	4.06516
metab_922	0.596491	0.563244	0.710287	0.689042	0.3148	0.4777	0.940707	4.47933	4.2262	3.40572	4.47176	4.16637	4.0438	3.1287	4.10577	3.93657	4.27527	3.79222	4.08559
metab_923	0.641128	0.565921	0.660865	0.684127	0.3308	0.4936	1.07039	3.30799	3.4451	3.89189	4.10822	3.34997	3.37501	3.36202	3.72159	3.82808	4.10933	3.31198	4.65917
metab_924	0.424618	0.383804	0.791059	0.799823	0.3046	0.4686	1.02432	5.27095	5.35918	5.25176	5.28516	4.74416	5.17704	5.19238	5.34824	5.04072	5.29026	5.42715	5.54062
metab_925	0.871613	0.888789	0.727379	0.749736	0.03114	0.1082	1.06501	4.0767	4.54103	4.43637	4.38889	4.31994	4.2638	4.44173	4.82568	4.3246	4.87368	4.74343	4.51074
metab_926	0.774188	0.729099	0.786254	0.804957	0.08858	0.2181	1.05261	5.19334	5.02681	5.57519	5.31897	4.70002	4.86297	5.32014	5.29184	5.24291	5.30742	5.60026	5.52663
metab_927	0.720066	0.690611	0.633064	0.657629	0.1384	0.2931	1.07585	3.24586	3.38296	3.2341	3.31181	3.28783	3.31288	3.47787	3.27102	3.45745	3.5431	3.24985	4.27509
metab_928	0.519144	0.440559	0.786112	0.770336	0.4649	0.6166	0.957347	5.08649	5.48085	4.33305	5.34741	5.2163	5.20437	5.09325	5.10732	5.10608	5.09248	3.72001	5.23754
metab_929	0.476833	0.466606	0.85558	0.862608	0.1587	0.3212	1.01896	6.04537	6.19361	6.28868	6.02527	6.14184	6.33259	6.41336	6.01427	6.36747	6.3283	6.30291	6.3039
metab_930	0.203124	0.19312	0.838534	0.841735	0.5931	0.7233	1.00865	5.8502	5.87386	5.72157	6.2142	5.86017	5.85068	5.96344	5.96843	5.63846	6.02291	6.06018	6.02441
Asp Gly Val	0.996942	1.00222	0.79789	0.77122	0.03186	0.1097	0.929153	4.92034	5.08517	5.42938	5.41913	5.42729	5.39491	4.80825	5.33353	4.57744	4.64352	4.91214	5.15664
metab_933	1.07353	1.09178	0.671913	0.708506	0.02297	0.08926	1.11168	3.59879	3.73593	3.88404	3.66476	3.64078	3.66583	3.65592	4.2704	4.43598	4.371	4.29217	3.64156
Humilixanthin	0.660639	0.683862	0.54058	0.502837	0.2718	0.435	0.883091	2.16215	2.2985	3.71132	2.22771	2.20387	2.22878	2.21586	2.18716	2.1389	2.18353	2.16612	2.20465
metab_937	1.16133	1.15124	0.775028	0.725422	0.1099	0.2529	0.870284	3.69203	5.10136	5.60125	5.03033	5.27853	5.03959	4.89355	3.97746	3.66862	4.5891	3.69602	5.06002
metab_938	0.661697	0.671935	0.739018	0.759668	0.2196	0.3987	1.05956	4.70549	4.40455	4.9258	4.22911	4.53042	4.10546	4.88498	4.88877	5.26382	4.73867	4.65382	4.06722
metab_939	0.357838	0.373624	0.73759	0.751741	0.6101	0.7356	1.04054	3.89944	4.09579	5.62988	4.10382	4.96731	4.09332	5.06471	4.66084	3.87602	4.92152	4.25051	5.10122
metab_941	0.232369	0.172596	0.801884	0.807197	0.6269	0.7482	1.01461	5.65556	5.42901	5.61776	5.31961	4.78724	5.21148	5.55154	5.21905	5.41663	5.13131	5.71529	5.45828
L-Methionine	0.224922	0.169408	0.906658	0.910518	0.6174	0.7415	1.01019	7.3585	7.16182	7.30736	7.04551	6.59576	6.92991	7.25994	6.96782	7.12379	6.87886	7.41789	7.18225
metab_943	1.01076	0.892354	0.695394	0.735998	0.1944	0.3679	1.12276	4.14874	3.7668	4.61775	4.5964	3.29842	3.32347	4.67013	4.42897	4.59808	4.63227	3.26044	5.08087
metab_945	0.961712	0.881027	0.764101	0.789228	0.05445	0.1568	1.07195	5.11229	4.84638	4.91083	5.12871	4.26852	4.58552	5.13938	5.05265	5.2541	5.0471	4.92655	5.51145
metab_946	0.77599	0.795402	0.782759	0.764699	0.05663	0.1608	0.951224	5.02756	4.85161	5.08285	5.51577	4.89495	5.01201	4.54207	4.91553	4.8345	4.79405	4.97437	4.84324
metab_947	0.115092	0.139441	0.742332	0.745465	0.8258	0.8922	1.00884	4.18233	4.73624	4.84532	4.11026	4.71516	4.55826	4.77237	4.77627	4.64812	4.61875	3.93913	4.63651
N-(1-Deoxy-1-Fructosyl)Valine	0.332138	0.255213	0.761853	0.749582	0.6688	0.781	0.966311	3.69429	4.04872	5.24635	4.99958	5.39705	5.29086	4.3801	5.06405	3.99929	5.44797	4.35756	4.45734
metab_950	0.459951	0.475197	0.76886	0.782042	0.4254	0.5818	1.03714	4.06435	5.08013	5.23966	4.67476	5.14254	5.03872	5.44141	5.1008	4.76432	5.18989	4.63434	5.1945
metab_951	0.70014	0.63625	0.641276	0.671173	0.2843	0.4482	1.09236	3.20381	3.3409	3.93504	3.26975	3.24578	3.27082	4.25914	3.22897	3.18041	3.22532	4.6272	3.616
metab_952	0.257623	0.204035	0.86243	0.86735	0.5659	0.7018	1.01321	6.57431	6.41158	6.5265	6.25807	5.79953	6.14265	6.48273	6.20278	6.35059	6.13337	6.64057	6.40041
metab_953	0.91138	0.867019	0.751895	0.782329	0.1301	0.2819	1.08821	4.82479	5.18719	5.25471	4.06982	4.22441	4.32768	5.3951	4.70328	4.88224	4.7739	5.50117	5.09363
metab_955	0.0569575	0.10331	0.825491	0.824191	0.9091	0.9456	0.996486	6.03371	6.04469	5.95712	5.60682	5.23872	5.26355	5.86385	5.55812	5.66458	5.44001	5.85413	5.64593
metab_956	0.479452	0.427477	0.770557	0.780965	0.2973	0.4609	1.02921	4.76772	5.2035	4.9056	4.82141	4.65681	5.02059	5.22603	4.91365	4.78451	4.84479	5.44882	5.01874
Fructosylvaline	0.44246	0.448025	0.80058	0.808818	0.3049	0.4689	1.02275	5.28887	5.35596	5.30365	4.94254	5.45646	5.56305	5.44366	5.55209	5.43526	5.64902	5.42698	5.12946
metab_958	0.336963	0.306153	0.834802	0.843046	0.6287	0.7494	1.02245	5.87793	5.86161	6.58585	4.72107	5.83471	6.13336	5.88653	5.92931	6.28131	6.08856	5.7931	5.82162
metab_959	0.0566398	0.052383	0.846151	0.84677	0.8376	0.8998	1.00166	6.03029	6.13537	5.84545	6.11228	5.98882	5.99033	6.00249	6.00448	5.99179	6.03738	6.11986	6.00564
metab_960	0.264348	0.0819286	0.673205	0.667266	0.843	0.9035	0.982759	3.00037	4.20886	3.67551	3.06629	4.0918	4.22991	3.85953	3.83551	4.38193	3.76291	3.00436	3.04311
metab_961	0.254501	0.19358	0.65629	0.667453	0.737	0.8299	1.03341	4.40031	3.2075	4.19746	3.13637	3.1124	3.13743	3.25928	3.25735	3.53161	3.70911	4.79974	3.34515
Ser-Val	0.771853	0.749118	0.853516	0.868644	0.06498	0.1769	1.04123	6.17168	6.22676	6.45433	5.93206	5.7746	6.26042	6.65259	6.37591	6.13349	6.29755	6.4205	6.45916
Pro Asp	0.48663	0.439206	0.812713	0.82393	0.3062	0.4698	1.03093	5.79268	5.55966	5.84497	5.29818	5.05963	5.4249	5.78916	5.35498	5.74779	5.44042	6.02493	5.64392
metab_964	2.51521	2.54124	0.609808	0.749118	1.099e-06	9.475e-05	1.5013	3.02198	3.15903	3.01022	3.08791	3.06394	3.08897	4.59582	5.00736	4.95884	4.45445	4.62871	4.02859
metab_965	0.253944	0.113109	0.637089	0.643749	0.738	0.8305	1.02008	3.6136	3.447	3.43585	3.5235	2.65337	3.34136	3.53752	3.53322	3.33745	2.79601	3.46436	3.74661
metab_966	0.949978	0.8723	0.654946	0.695569	0.1314	0.2837	1.12592	3.72635	3.59517	4.1546	3.87565	2.86676	2.89178	4.20773	3.84119	3.85943	3.27451	4.2479	4.33578
metab_967	0.673201	0.707604	0.669689	0.691435	0.1531	0.3139	1.06532	3.45108	3.89255	3.08167	3.80065	3.98416	3.83618	3.92651	3.9359	3.69104	3.99199	3.77874	4.16235
metab_968	0.149823	0.15741	0.824711	0.827046	0.6539	0.7681	1.00634	5.55338	5.78965	5.40838	5.78572	5.73455	5.8041	5.73701	5.74273	5.54923	5.66896	5.77504	5.81511
metab_969	0.576339	0.597444	0.785187	0.767527	0.3521	0.5142	0.952334	5.58278	5.6202	5.51229	4.54789	4.44749	4.87598	5.18397	4.60489	4.73625	4.80799	5.22496	4.57062
metab_970	0.520095	0.442185	0.703807	0.718502	0.2935	0.4572	1.0429	4.26685	3.98639	4.38268	4.26672	3.69031	3.74488	4.33111	4.03837	4.21564	3.86006	4.40351	4.5308
metab_971	0.417502	0.361567	0.73504	0.721811	0.567	0.7027	0.96323	4.65045	4.54392	3.41776	4.8582	4.57823	4.54715	4.59629	4.16567	3.8835	4.02686	3.95852	4.99214
metab_972	1.87209	1.88004	0.578983	0.686368	0.003946	0.03071	1.38095	2.74312	2.88007	2.73137	2.80899	2.78504	2.81006	4.26983	4.24427	3.60969	3.49596	4.73714	2.78583
metab_973	0.428157	0.398313	0.732956	0.717004	0.5046	0.6494	0.955752	3.68366	4.86805	3.77183	4.44861	4.73782	4.93378	4.49666	3.70883	4.37542	4.31814	3.68766	4.68309
metab_975	1.7973	1.77833	0.735439	0.65629	0.0008981	0.0129	0.795854	4.45119	4.23907	4.06428	4.69498	4.72715	4.44983	3.92906	3.74839	3.48317	3.69848	3.55526	2.77644
N-(2-Hydroxypropyl)Valine	0.815395	0.771982	0.868997	0.843482	0.2571	0.4243	0.934021	5.96399	5.67602	6.44078	6.3088	6.95481	7.03401	6.13261	6.89552	5.72678	5.7792	4.91192	6.39551
metab_977	1.0366	1.00297	0.674677	0.711385	0.05713	0.1617	1.11186	3.51394	3.65107	3.83068	4.23739	3.55593	3.58097	4.26373	3.95845	4.08882	4.40354	3.51794	4.63465
metab_978	0.551494	0.582978	0.704837	0.681603	0.4424	0.5971	0.935103	4.69955	4.3521	4.83048	3.51565	3.49167	3.51671	4.30516	3.47485	3.4995	3.4712	4.57992	3.49245
metab_979	0.511347	0.53979	0.743039	0.733278	0.1032	0.243	0.972872	4.67847	4.45706	4.57388	4.58971	4.45594	4.45011	4.43425	4.18582	4.39639	4.38536	4.62212	4.44058
N,N-Dimethyl-L-Valine	1.08273	1.08182	0.878752	0.860158	0.0002997	0.006283	0.951706	6.58504	6.56212	6.33247	6.68757	6.66567	6.54996	6.30108	6.2746	6.12987	6.25485	6.21092	6.31248
metab_981	0.989133	0.947016	0.68922	0.725422	0.077	0.1987	1.10928	4.20912	4.36619	3.48926	4.13577	3.42424	3.70681	4.41982	4.31469	3.96016	3.85447	4.6686	4.66609
metab_982	1.3554	1.32494	0.740442	0.786396	0.01172	0.05913	1.13641	4.69314	4.7115	5.17142	4.28695	3.76401	4.37974	5.29141	5.12364	5.00814	5.04745	5.18667	5.03108
metab_984	0.323421	0.187465	0.73981	0.73054	0.7559	0.8434	0.974182	3.65243	4.94762	4.86218	3.7184	4.77958	4.99816	4.95017	4.8105	5.01845	4.13128	3.65642	3.6952
metab_985	0.213259	0.226457	0.821972	0.825231	0.5261	0.6684	1.00887	5.47723	5.77123	5.39165	5.70428	5.69722	5.77947	5.70012	5.76459	5.50543	5.68725	5.70208	5.76493
metab_987	0.828117	0.568691	0.484727	0.401917	0.6928	0.7978	0.741841	4.15783	0.0473664	0.0341391	4.17224	3.86621	0.0406243	4.25466	0.0370448	0.0332697	0.0367473	0.0353512	4.7394
metab_988	0.48938	0.502773	0.6861	0.704236	0.3989	0.5572	1.05371	3.68064	3.81778	3.69515	3.74661	3.72788	4.45513	3.88361	4.52005	4.83258	3.72057	3.68464	3.72341
metab_989	0.857253	0.792781	0.780533	0.747878	0.213	0.3909	0.913173	4.22675	5.34699	4.21498	5.44927	5.57007	5.38722	4.28081	5.28224	4.20334	5.16884	4.23075	4.41251
metab_990	0.991747	1.07941	0.748808	0.703033	0.1888	0.3605	0.878255	5.38247	5.02652	5.09008	4.36558	3.37036	4.41403	4.33151	3.28681	4.59853	3.28316	4.79444	3.98945
metab_991	0.352169	0.381151	0.82724	0.822299	0.2215	0.4009	0.986709	5.75953	5.70782	5.88302	5.70035	5.63636	5.61997	5.64928	5.5652	5.53421	5.56991	5.78695	5.74823
metab_992	0.515051	0.474178	0.79872	0.814181	0.4617	0.614	1.04309	5.48875	5.45172	5.33195	5.22903	4.80438	5.44026	5.40752	4.67383	6.06213	6.13274	6.09387	4.74351
metab_993	0.0775824	0.0705076	0.611617	0.610341	0.7433	0.8347	0.996115	3.0385	3.17555	3.02674	3.10443	3.08046	3.10549	3.19963	3.06365	3.0151	3.06	3.04249	3.08124
O-Acetyl-L-Serine	0.12098	0.150174	0.891259	0.889694	0.7077	0.8091	0.995873	6.90502	6.81508	6.79129	6.82648	6.68405	6.68677	6.7672	6.6824	6.57246	6.65074	6.96586	6.90454
metab_996	0.540929	0.488923	0.829111	0.840859	0.2421	0.4243	1.03219	5.95162	5.86066	6.05014	5.80133	5.21796	5.59798	5.94255	5.82714	5.78202	5.7147	6.28322	6.0436
metab_997	0.986709	0.994226	0.800373	0.77612	0.01983	0.08203	0.935466	5.55346	5.27899	5.17348	5.45756	5.30538	5.12275	4.9711	4.96318	4.49699	5.1833	5.01732	5.20138
metab_998	0.557083	0.608776	0.695394	0.718253	0.4092	0.5663	1.06769	3.35143	4.31964	3.24323	3.94952	4.57544	4.31541	3.99206	4.43288	4.5528	4.46203	3.25898	4.66464
metab_999	0.0916864	0.0283345	0.710287	0.712902	0.9086	0.9454	1.0075	4.18406	4.43361	4.91405	4.29318	3.44885	3.51885	4.21229	4.40435	3.80272	4.1198	4.58757	3.85021
metab_1000	0.832406	0.80128	0.778151	0.800373	0.08788	0.2169	1.063	5.37174	4.83259	5.34696	4.68082	4.58049	5.18888	5.49794	5.07014	5.26047	5.20879	5.64457	5.20528
metab_1001	2.28391	2.32047	0.76619	0.656386	1.06e-05	0.0005531	0.730411	5.01268	5.38706	4.84449	4.85646	4.2505	4.66917	3.50857	3.4797	3.77544	3.47605	3.45852	3.4973
metab_1002	0.839699	0.902752	0.666237	0.630123	0.1477	0.3066	0.898268	3.93009	3.39792	4.10077	3.73375	3.19612	3.46315	3.07397	2.90533	2.8568	3.06104	3.90232	3.80521
metab_1003	0.572047	0.596701	0.792181	0.778368	0.2219	0.4014	0.962671	5.36998	5.34351	5.13488	5.2409	4.84546	5.24654	5.17766	4.73168	5.35884	4.80919	5.29544	4.64375
metab_1004	0.551118	0.510471	0.70774	0.689575	0.3076	0.471	0.949049	3.99797	4.15141	3.92036	4.34849	4.38487	3.81067	4.41579	4.11204	3.72608	4.05207	3.19371	3.85858
metab_1005	0.36979	0.413254	0.714833	0.70105	0.5565	0.6946	0.9613	4.58698	4.48438	4.47471	4.36683	3.75777	3.44469	4.63377	4.28817	3.74414	3.34374	4.18397	3.95299
metab_1006	1.12227	1.09636	0.729408	0.676602	0.1246	0.2745	0.859271	3.86725	3.50426	4.14416	5.17133	4.8869	4.60607	3.42118	4.92224	3.34374	3.38866	3.37114	4.04705
metab_1007	1.0007	1.03325	0.700184	0.733358	0.0459	0.14	1.09915	4.07266	4.21329	3.18599	4.02786	4.23942	4.34284	4.40345	4.47778	4.43619	4.41075	4.27457	4.46657
metab_1008	0.547318	0.496531	0.683767	0.664172	0.3212	0.4844	0.944357	3.70478	4.10437	3.84775	3.16132	4.09739	4.05536	3.31521	4.01248	3.89318	3.82322	3.15212	3.49202
metab_1009	0.251048	0.0672138	0.62798	0.626238	0.9195	0.9523	0.994763	3.0634	3.20046	3.31583	3.12933	3.10536	3.66212	3.11741	3.08855	3.04	3.0849	3.93487	3.10615
metab_1010	0.32347	0.323531	0.779885	0.773055	0.4438	0.5984	0.98129	5.19961	5.06941	5.29418	4.95385	4.99204	4.63523	4.83308	4.82641	4.82503	5.13308	5.17304	4.79206
metab_1011	0.551636	0.498906	0.748808	0.72957	0.3587	0.5204	0.947266	3.91609	4.78927	4.03472	4.99537	5.0437	4.86778	3.97014	4.71612	4.45097	4.79082	3.92009	4.34071
metab_1012	1.08151	1.10937	0.658679	0.61679	0.02361	0.09026	0.882204	3.29819	3.52818	4.19557	3.44457	3.13202	3.74627	3.30812	3.11521	3.06666	3.11156	3.09405	3.13281
metab_1013	0.831778	0.835225	0.684935	0.650793	0.1679	0.3338	0.904712	3.38842	3.52554	4.59679	3.45438	3.51754	4.56306	3.84033	3.41359	3.36502	3.40994	3.39241	3.43119
metab_1014	0.346858	0.239423	0.718834	0.710625	0.7332	0.8273	0.976854	4.00862	4.63504	4.36459	4.22475	4.24169	3.92708	4.91776	3.792	3.58652	3.71565	4.97006	3.83514
metab_1015	0.293504	0.322925	0.755494	0.762604	0.5426	0.6824	1.02002	4.87072	4.72223	4.20977	4.79073	4.87266	4.70573	4.76464	5.01784	4.95116	5.05599	4.46258	4.4806
metab_1016	0.648302	0.657173	0.785828	0.769746	0.1716	0.3387	0.95653	5.10982	4.93253	5.35948	4.85885	5.16827	5.21142	5.13117	5.02135	4.67907	4.39423	5.26056	4.8261
metab_1017	0.495314	0.475618	0.806112	0.816771	0.2581	0.4243	1.02945	5.48472	5.29738	5.46242	5.45583	5.34947	5.342	6.01155	5.25254	5.69837	5.32763	5.78112	5.2776
metab_1018	0.573593	0.577573	0.625107	0.649335	0.3146	0.4775	1.0752	2.96187	3.36103	3.54382	3.02779	3.00383	3.41209	3.74372	3.67705	4.21738	3.15056	2.96587	3.00461
metab_1019	0.343141	0.369771	0.819478	0.825166	0.3222	0.4856	1.01554	5.54822	5.6779	5.36329	5.6362	5.63717	5.73365	5.75246	5.90377	5.70936	5.73217	5.46146	5.55631
metab_1020	0.969269	0.911832	0.693111	0.732715	0.1886	0.3604	1.11976	4.67552	3.72265	3.10499	5.06025	3.78039	3.25255	4.57141	4.2958	4.52257	4.74014	4.09869	4.19361
metab_1021	0.0849726	0.00146224	0.715084	0.718003	0.911	0.9469	1.00836	4.57112	4.48582	4.23286	4.19596	3.24074	4.40913	4.67164	4.05343	4.1528	3.36851	4.94554	4.14923
metab_1022	0.088121	0.133958	0.703721	0.707059	0.8856	0.9307	1.00962	4.24562	4.29788	3.24709	4.30506	4.05715	4.17763	3.94359	4.64562	4.2057	4.58222	3.88459	3.30161
metab_1023	1.05506	0.969321	0.292942	0.462248	0.3833	0.5434	1.97176	0.232701	0.294929	4.47724	0.261298	0.250617	0.261781	0.255947	0.243322	3.35767	0.241759	3.21887	4.07824
metab_1025	0.413468	0.386147	0.750277	0.760121	0.334	0.497	1.02788	4.93629	4.65652	4.80498	4.73799	4.25508	4.36953	4.91151	4.76854	4.72647	4.78071	4.89592	4.4507
Methionylhydroxyproline	1.78023	1.79433	0.717421	0.631342	0.002441	0.0231	0.777567	4.69608	4.59715	4.52422	3.58319	4.22449	3.67533	3.72985	3.61144	3.04825	3.09315	3.07564	3.11439
Ile Gly Lys	1.89673	1.85912	0.738305	0.825166	0.01268	0.06225	1.2709	5.08931	5.07758	5.71423	3.63362	3.60964	3.72032	5.96243	5.43708	5.59452	5.32581	6.15344	5.64242
metab_1028	0.811044	0.769109	0.741624	0.708336	0.3441	0.5064	0.909876	4.18624	5.36302	4.79368	3.66612	3.64214	5.44724	4.70332	3.62532	3.66708	3.62167	4.98392	4.05392
metab_1029	0.0702936	0.0145422	0.725748	0.728354	0.938	0.9631	1.00741	5.29593	4.27043	5.20372	3.72021	3.69623	3.72128	4.65304	3.67941	4.35847	3.67576	5.28748	4.44365
metab_1030	0.655434	0.658824	0.760724	0.775028	0.09872	0.2353	1.04051	4.58301	4.87935	4.72298	4.52566	4.89076	4.98254	5.06929	4.80281	4.65621	5.04032	5.06755	5.10406
metab_1031	0.233352	0.234864	0.786254	0.782902	0.3998	0.5581	0.990808	5.21378	5.22735	5.05035	5.09078	4.95488	5.13907	5.04461	5.04251	5.11442	5.20056	4.97761	5.01536
metab_1032	0.267315	0.262784	0.831166	0.827499	0.367	0.528	0.990137	5.74743	5.956	5.61393	5.83901	5.72918	5.79075	5.78068	5.82459	5.57343	5.73889	5.63607	5.77566
metab_1033	1.15096	1.11308	0.669596	0.719745	0.07453	0.1941	1.15573	3.50156	3.8332	4.27933	3.48186	3.45788	3.48293	4.88912	3.8721	3.45279	3.83627	4.98905	4.43038
metab_1034	0.602485	0.51478	0.768416	0.747256	0.4776	0.6278	0.942675	4.64615	3.76666	4.91322	5.36151	5.31701	5.20026	4.93104	5.41315	4.23027	4.08735	3.63351	5.2297
metab_1035	2.14824	2.15899	0.669689	0.776265	0.0009058	0.01297	1.35384	3.62421	3.76134	3.61244	3.69018	3.66619	3.69124	5.18095	3.64938	5.24183	5.4889	5.40426	4.87979
metab_1036	0.724275	0.738487	0.826658	0.814114	0.02615	0.09616	0.966544	5.74086	5.66056	5.9718	5.58289	5.60553	5.69117	5.60744	5.38049	5.66928	5.53492	5.50188	5.4156
metab_1037	0.304253	0.266749	0.815777	0.809896	0.4478	0.6022	0.984124	5.36549	5.72299	5.24119	5.59426	5.72727	5.60916	5.46069	5.61205	5.38028	5.66719	5.12691	5.48001
Dimethyl (R)-Pyrrolidine-1,2-Dicarboxylate	0.126983	0.0584016	0.83803	0.836894	0.8095	0.8802	0.996942	5.84694	5.93445	5.66541	6.07957	5.90483	5.88953	5.84233	5.99246	5.8221	5.99445	5.68486	5.87665
metab_1039	0.942564	0.92423	0.758306	0.72534	0.1075	0.249	0.911454	4.56752	4.9017	4.80934	4.79645	4.83112	4.48697	4.58816	4.46022	3.63933	4.79072	3.58739	4.81002
metab_1040	1.49495	1.4873	0.737272	0.677242	0.006088	0.03954	0.841964	4.48727	4.53636	4.91175	4.40257	4.41231	4.01651	3.85906	4.07219	3.35678	4.35634	3.38418	3.5097
metab_1041	0.205152	0.223682	0.704065	0.712566	0.778	0.8587	1.02464	3.56974	3.75522	4.90012	3.55382	4.43347	4.14147	4.71462	5.06249	4.38723	3.6868	3.49185	3.61158
15-Deacetylneosolaniol	0.198304	0.15901	0.7577	0.746479	0.8464	0.9052	0.969094	2.72183	2.85877	5.73025	5.379	5.85707	5.79755	2.77579	5.57936	4.56673	4.86611	4.4218	5.25852
metab_1043	0.353322	0.376817	0.741624	0.750971	0.5108	0.6548	1.02657	3.87695	4.92418	4.40822	4.57094	4.88654	4.43196	4.73184	4.84273	4.68401	4.77362	4.34893	4.43764
metab_1044	1.07507	1.11982	0.731991	0.767007	0.04505	0.1382	1.10307	3.86403	5.00514	3.92323	4.37824	4.83834	4.36136	4.80515	4.94375	4.95299	5.0067	4.73271	4.64798
Pyridoxine (Vitamin B6)	0.0674994	0.0476613	0.816109	0.816705	0.9352	0.9614	1.00162	5.32567	5.581	5.78505	5.58677	5.58065	5.42743	5.66394	5.6699	5.60131	5.69381	5.14972	5.56069
metab_1046	0.482033	0.508931	0.721481	0.737352	0.4038	0.5615	1.04594	3.61359	3.90512	4.63707	4.60346	4.73551	4.10204	4.31767	4.64567	4.63194	4.68957	3.90597	4.58068
metab_1047	0.256583	0.270678	0.687796	0.678882	0.6496	0.765	0.974438	3.95024	3.56689	3.94952	4.65869	3.61359	3.4968	3.48381	3.74105	3.77858	3.96075	4.20725	3.47254
metab_1048	0.80443	0.814502	0.83803	0.820661	0.06164	0.1704	0.954136	5.83756	5.7281	5.77228	6.18271	5.86154	5.94006	5.69684	5.94977	5.20824	5.40768	5.64452	5.79691
metab_1049	0.508039	0.473667	0.789228	0.803867	0.3791	0.5395	1.04093	5.11856	4.65543	6.18475	5.15802	4.76154	5.05401	5.55568	5.29254	5.49619	5.34461	5.21598	5.28802
metab_1050	1.36349	1.36354	0.808008	0.845346	0.007083	0.04333	1.10632	5.58004	5.5025	5.25058	5.88099	5.53641	4.81366	5.93998	6.17563	6.02583	6.21277	5.62676	6.04134
N-Acetyl-B-Neuraminic Acid	0.80687	0.819065	0.796505	0.76671	0.2601	0.4243	0.921088	5.52083	5.1711	6.2684	4.25437	4.82699	5.51017	5.26967	4.51834	5.63792	4.67062	4.65517	4.31173
metab_1052	0.595722	0.517403	0.756484	0.778296	0.4363	0.5914	1.06245	4.94034	5.41352	5.13314	3.57328	3.93081	5.25889	5.4941	4.68104	4.95207	4.35698	5.5008	5.0282
metab_1054	0.04759	0.0398161	0.68097	0.682235	0.9719	0.9827	1.00369	4.36396	4.33187	4.59905	3.16974	3.14577	3.17081	4.48688	3.51822	3.08041	3.12531	4.35011	4.30448
metab_1055	0.888105	0.912335	0.859138	0.875698	0.02098	0.08484	1.0451	6.13646	6.38057	5.80939	6.1961	6.33819	6.52142	6.46076	6.55126	6.48704	6.4827	6.50687	6.57894
metab_1056	0.672822	0.596954	0.659726	0.689664	0.3449	0.5073	1.09137	3.6727	3.98766	4.23403	3.17846	3.15448	3.17952	4.57549	3.13768	3.63509	3.37146	4.76862	3.87505
metab_1057	0.519409	0.550121	0.611298	0.587599	0.3823	0.5425	0.929682	3.08935	2.74972	4.02157	2.98586	2.65474	3.01206	2.66678	3.08468	2.71	2.67503	3.42002	2.65553
metab_1058	0.978749	0.997283	0.728273	0.7532	0.01024	0.05455	1.07266	4.24439	4.50235	3.95058	4.35016	4.41982	4.62542	4.66471	4.71201	4.57417	4.58251	4.70266	4.75309
metab_1059	1.17365	1.1744	0.695919	0.737829	0.02577	0.09547	1.12686	3.22926	4.10575	4.37036	4.40102	3.74825	3.93603	4.61604	4.57923	4.53164	4.40449	4.15352	4.52158
Glutamylproline	0.601776	0.57383	0.821579	0.832445	0.09554	0.2299	1.02983	5.72221	5.69957	5.93805	5.48656	5.38555	5.55654	5.85066	5.64832	5.8277	5.73809	5.95099	5.77569
metab_1061	0.124327	0.0576158	0.688064	0.694254	0.8862	0.9309	1.01806	4.70182	4.46871	4.53043	3.56234	2.05286	3.93714	3.96474	3.65447	5.13039	3.82332	3.8622	3.24055
Phe Lys	0.0616898	0.0233721	0.752202	0.753583	0.9579	0.9747	1.00387	5.06029	4.96751	5.39959	4.16987	4.14589	4.17094	5.42229	4.28464	4.08048	4.12541	5.10713	5.00013
Lys Glu Ile	1.82095	1.78157	0.752663	0.834802	0.02093	0.08469	1.2529	5.08958	5.59029	5.81168	3.7141	3.69012	4.05412	6.34612	5.55406	5.43408	5.48861	6.42773	5.76687
metab_1064	0.734943	0.787366	0.698796	0.669596	0.2184	0.3974	0.918709	4.35252	3.81986	3.97403	4.54144	3.382	3.91952	3.20376	3.95869	3.77729	3.17124	4.32625	3.60343
metab_1065	0.17065	0.186041	0.665675	0.670153	0.816	0.8854	1.01322	3.33456	3.9589	3.31683	3.31563	4.14667	3.71512	3.61884	3.78078	3.3152	4.2329	3.38054	3.7477
2-Amino-4-Ethoxy-3-Hydroxybutanoic Acid	0.828297	0.885214	0.851014	0.830268	0.1121	0.2558	0.945702	6.67666	6.23963	6.24827	5.91913	5.48481	6.00919	5.91947	5.60318	5.77975	5.47364	6.14628	5.66908
metab_1067	0.377748	0.398044	0.685563	0.672283	0.4973	0.6443	0.962058	3.65522	3.70951	4.82817	3.63834	3.61436	3.63941	3.62642	3.59755	4.00039	3.6156	3.75606	3.61515
metab_1068	0.508504	0.390577	0.698796	0.717671	0.5425	0.6824	1.05553	3.55386	4.75228	4.38046	3.65924	3.59584	4.04699	4.9126	3.57903	3.53045	3.69246	5.12438	4.48233
metab_1069	0.694742	0.689505	0.634679	0.616581	0.02686	0.09813	0.94686	3.31263	3.23328	3.52305	3.16214	3.48062	3.16321	3.15023	3.23497	3.07281	3.11772	3.1002	3.13896
metab_1070	0.420322	0.373045	0.724767	0.70927	0.4906	0.6392	0.956804	3.52469	4.55489	4.30204	4.56343	4.81303	4.08056	4.32113	4.37616	3.92927	4.54977	3.31297	4.23033
metab_1071	2.24929	2.28201	0.757168	0.848066	0.000132	0.003697	1.28217	4.5569	4.84917	3.73366	4.90964	5.01771	5.23399	6.13531	6.07315	5.90428	5.9069	6.07173	6.19699
(R)-3,4-Dihydro-6,8-Dihydroxy-3-Methyl-1H-2-Benzopyran-1-One	0.772147	0.754859	0.806384	0.786325	0.1171	0.2635	0.946511	5.19094	5.55189	5.44972	5.48021	5.56015	5.18346	5.33654	5.14937	4.75047	5.40167	4.56578	5.48117
metab_1073	0.0746004	0.0550468	0.797752	0.798029	0.9778	0.9858	1.00076	5.11839	5.33333	4.81146	5.41198	5.54615	5.44051	5.24551	5.45064	5.31945	5.45351	4.89577	5.32061
metab_1074	0.838182	0.774103	0.800648	0.779669	0.0953	0.2295	0.943974	5.21967	5.1388	5.43177	5.11347	5.50243	5.50882	5.00121	5.16983	5.00375	5.36139	5.22979	4.36021
metab_1075	1.11156	1.0366	0.733679	0.780029	0.1226	0.2717	1.13813	4.97499	4.84907	4.54172	4.43127	3.07642	4.62196	5.35233	4.80261	5.04565	4.07182	5.72413	5.15932
(R)-(+)-2-Pyrrolidone-5-Carboxylic Acid	0.523356	0.548891	0.872622	0.864214	0.1473	0.3059	0.977857	6.3956	6.34344	6.84175	6.42251	6.39492	6.34907	6.33	6.27462	6.17044	6.226	6.45917	6.43244
metab_1077	0.781283	0.791197	0.936011	0.946354	0.01477	0.06839	1.02726	7.55389	7.76646	7.3964	7.58013	7.65442	7.82658	7.84323	7.83232	7.72601	7.78314	7.93277	7.90991
metab_1078	0.126998	0.0555113	0.741152	0.736715	0.9032	0.9416	0.987583	5.15996	5.34652	3.33508	3.4128	5.01971	4.78478	4.90816	4.72968	4.10579	4.60315	3.35084	5.02609
metab_1079	0.523363	0.539046	0.722305	0.708761	0.2142	0.3922	0.962114	4.09302	4.23017	4.87698	4.159	4.13501	4.16006	4.14707	4.11819	4.0696	4.11454	4.09701	4.1358
metab_1080	1.35975	1.32231	0.711385	0.653888	0.02348	0.08993	0.84608	3.44009	4.55582	4.86538	3.52229	4.47554	4.00967	3.57194	3.46526	3.54428	3.53233	3.44408	3.48286
Pyridine N-Oxide Glucuronide	1.15281	1.17507	0.832381	0.861236	0.01938	0.08085	1.08055	5.61559	6.12174	5.17892	5.69576	5.92299	6.2554	6.26646	6.26973	6.06032	6.19697	6.45208	6.34583
metab_1082	1.50151	1.50043	0.681422	0.740284	0.004709	0.0338	1.18332	4.06198	3.77792	3.77488	3.70675	3.68277	3.80613	4.76131	3.74281	4.16698	4.90312	4.6114	4.80613
metab_1083	0.853032	0.871975	0.760196	0.780245	0.03198	0.11	1.05718	4.62892	5.03617	4.3643	4.67876	4.82812	5.00812	5.01144	5.04164	4.8783	5.04414	5.1282	5.07267
metab_1084	0.991062	1.00979	0.729003	0.752586	0.003853	0.03026	1.06861	4.36743	4.55096	4.02715	4.29909	4.42028	4.48029	4.68257	4.70054	4.60998	4.62102	4.75557	4.57122
metab_1085	0.937078	0.896614	0.788381	0.760498	0.07664	0.198	0.925724	5.06501	5.13846	4.55894	5.29634	5.41328	5.38494	4.51914	5.074	4.88564	5.04816	4.16585	4.8723
metab_1086	1.12211	1.11716	0.712313	0.663418	0.07634	0.1975	0.867902	3.44162	3.92671	5.22462	4.34051	4.35153	3.65336	3.586	3.46679	3.45966	4.07242	3.44561	3.61443
metab_1087	0.113417	0.0647512	0.640382	0.643749	0.9163	0.9499	1.01009	3.56187	4.38671	2.75719	2.83482	3.17001	3.5005	3.69645	3.46566	3.16195	3.07781	2.80054	4.21537
4-Methylumbelliferyl Phosphate	0.204284	0.217915	0.787319	0.792252	0.7337	0.8276	1.01365	4.9889	5.36807	4.35611	5.22148	5.35236	5.48349	5.13083	5.32739	5.15769	5.339	4.7477	5.48523
metab_1090	0.2062	0.180853	0.824516	0.827886	0.5601	0.6974	1.00916	5.84699	5.64556	5.90331	5.63031	5.50403	5.52635	5.65222	5.65255	5.96203	5.66787	5.81886	5.61712
metab_1091	0.597437	0.617352	0.671265	0.649724	0.2517	0.4243	0.938499	3.4433	3.58042	4.62	3.50926	3.48528	3.51033	3.49734	3.46847	3.41989	3.46482	3.44729	3.48607
5-[4-(3-Fluorobenzoyl)Piperazin-1-Yl]-1,3,6-Trimethylpyrimidine-2,4-Dione	0.839136	0.792167	0.772542	0.797268	0.1327	0.2851	1.07049	4.77159	5.30826	5.21178	4.73389	4.46435	5.04594	5.61448	5.04254	4.78386	4.94416	5.81567	5.41742
metab_1093	0.152964	0.11873	0.768712	0.77122	0.6366	0.7558	1.00698	4.9001	4.80983	5.03944	5.01423	4.68687	4.77462	4.90743	4.82469	4.79296	4.87125	5.0853	4.95119
metab_1094	0.415134	0.434802	0.623663	0.611723	0.2625	0.4244	0.964419	3.0116	3.25575	3.55199	3.26978	3.05356	3.07859	3.06561	3.03675	3.33272	3.0331	3.01559	3.05434
N-Alpha-Acetyllysine	0.865152	0.919945	0.857453	0.83721	0.07565	0.1961	0.947114	6.72774	6.33006	6.40858	6.10688	5.69716	5.94435	5.9816	5.78697	5.91344	5.59577	6.11559	5.85227
Asn Val	0.452169	0.506182	0.81882	0.808076	0.3523	0.5145	0.971193	6.08694	5.65333	5.83885	5.43317	5.08814	5.43485	5.60625	5.36391	5.2742	5.15971	5.69072	5.47501
metab_1097	0.948443	0.925828	0.707996	0.670617	0.1105	0.2536	0.897442	3.66374	3.80088	4.99777	3.72972	4.70896	3.73078	3.71779	3.68892	3.64033	3.68526	3.66774	3.70652
metab_1098	1.4649	1.50391	0.784974	0.834611	0.01617	0.07204	1.14485	4.9063	5.76687	4.28719	4.74351	5.0686	5.79676	5.735	6.04078	5.95246	6.0119	5.7387	5.52105
metab_1099	0.233044	0.233778	0.739651	0.733037	0.8001	0.8734	0.981519	4.9428	4.72219	4.94146	3.74525	3.72126	4.87326	4.8333	4.08074	4.28931	3.70079	5.12827	4.41416
Prolylproline	0.480671	0.479623	0.84547	0.836134	0.2502	0.4243	0.975191	5.7308	5.75487	6.44181	5.92509	5.96638	6.21438	5.87179	6.03738	5.86196	5.8602	5.68036	5.82969
Methyl 4-[(6-Propylpyrimidin-4-Yl)Sulfanylmethyl]Benzoate	0.808295	0.756173	0.804753	0.781755	0.2289	0.4095	0.938836	5.68079	5.15714	5.58183	5.90072	5.18528	4.76885	4.94464	5.14202	4.80002	5.14219	4.42553	5.84606
metab_1103	0.495744	0.550314	0.727785	0.704494	0.5268	0.6691	0.935759	5.26808	4.07239	5.64033	3.69962	3.67564	3.70069	4.03533	3.65882	5.13247	3.65517	4.08741	3.81532
metab_1104	1.74816	1.78374	0.756788	0.815976	0.0004257	0.00795	1.17699	4.39969	4.59964	4.70766	4.72365	4.88497	4.95452	5.88016	5.8618	5.22433	5.65165	5.61629	5.04157
metab_1106	0.162865	0.21329	0.745855	0.751895	0.8248	0.8915	1.01707	4.38371	4.92971	3.2575	5.07636	4.79695	4.97691	4.46944	5.24255	4.68967	5.16283	4.12118	4.20059
metab_1107	0.819885	0.721557	0.785045	0.750123	0.3687	0.5296	0.907575	4.81336	5.42026	5.14783	5.25284	5.0225	4.91864	5.25316	5.2551	4.91223	5.32252	4.8038	2.20549
metab_1108	0.3946	0.438396	0.664454	0.675595	0.3426	0.5055	1.03317	3.41907	3.58859	3.36466	3.77639	3.7708	3.78568	3.59439	3.97077	3.83092	3.99266	3.59971	3.43898
metab_1109	0.841259	0.813859	0.75656	0.722387	0.2215	0.4009	0.908261	3.61874	4.5245	4.78931	5.08195	5.154	5.0862	3.99891	4.96042	3.83809	4.32491	3.62274	4.91933
metab_1110	0.197195	0.08771	0.524656	0.507046	0.8576	0.9129	0.943332	2.47354	2.73437	0.368226	2.83428	3.42085	2.25351	2.76366	3.14323	3.32321	3.27844	0.377309	0.400246
metab_1111	1.06977	1.11936	0.709185	0.657247	0.1324	0.2848	0.859917	5.28768	3.6246	5.16152	3.55344	3.52946	3.55451	3.54152	3.51264	3.46407	3.50899	3.69514	3.53024
metab_1112	0.289612	0.275425	0.817631	0.813448	0.3388	0.5014	0.988691	5.43402	5.62053	5.55738	5.6537	5.67831	5.4818	5.56107	5.52913	5.36824	5.57555	5.35709	5.65455
metab_1113	1.17464	1.15598	0.753736	0.720242	0.003867	0.03031	0.909889	4.69371	4.61457	4.62653	4.68591	4.73391	4.67691	4.34869	4.46345	4.25026	4.53819	3.78597	4.12064
metab_1114	0.679655	0.757578	0.682235	0.636187	0.5044	0.6493	0.872999	4.9798	4.53745	4.78888	4.24484	1.7152	2.59786	4.22048	3.89145	1.36482	2.83018	3.91165	3.74364
metab_1115	0.576637	0.618355	0.732313	0.712902	0.3029	0.4669	0.946351	4.88411	4.16632	5.07909	4.09515	4.07116	4.09621	4.08322	4.05434	4.00576	4.05069	4.71329	4.07195
metab_1116	0.47869	0.467112	0.746945	0.730944	0.5354	0.6763	0.955934	4.60795	5.13296	4.7919	4.46754	4.28626	4.21913	5.13542	3.78324	4.25553	3.65918	5.31542	4.14463
metab_1117	0.751643	0.698261	0.647285	0.678245	0.2396	0.4217	1.09538	3.3458	3.47944	3.60981	3.40822	3.38425	3.40929	4.50407	3.36743	3.31886	3.36378	4.66448	3.38503
metab_1118	0.432602	0.387613	0.755722	0.739572	0.5226	0.6653	0.955726	3.62492	5.30032	4.87813	4.83128	5.09348	4.45706	4.5357	4.74231	4.06727	4.99646	3.76161	4.83904
metab_1119	0.357167	0.367388	0.738225	0.751818	0.6496	0.765	1.0389	3.61512	3.77312	5.40602	4.39519	4.85879	4.7907	4.94988	5.31982	5.01662	4.62923	4.30762	3.65789
metab_1120	0.591596	0.555031	0.729408	0.70774	0.3256	0.4888	0.940179	3.57042	4.58138	4.5629	4.52818	4.74828	4.18942	4.1143	4.37569	3.54701	4.58529	3.57441	4.41649
metab_1121	0.913648	0.925501	0.748188	0.77561	0.07463	0.1943	1.07935	4.81134	4.07461	4.81261	4.42335	4.97778	4.50285	4.94267	4.95185	5.34445	4.74079	5.26479	4.54722
metab_1122	0.688651	0.619553	0.683677	0.714665	0.3519	0.5142	1.09328	4.116	4.57246	4.51955	3.25808	3.23411	3.25915	4.88769	3.96656	3.96467	3.32552	4.92527	4.03316
metab_1123	0.13316	0.0517942	0.743353	0.748498	0.8786	0.9264	1.01454	5.17346	5.48606	5.33463	4.45839	3.37633	3.40137	5.1227	4.72105	4.36784	4.11052	4.74307	4.55619
metab_1124	0.568081	0.550045	0.721398	0.706718	0.1685	0.3344	0.958968	4.21627	4.14338	4.08609	4.34796	4.31682	4.48011	4.17505	3.81251	4.16056	4.4273	3.77234	4.19036
metab_1125	0.339688	0.280416	0.709863	0.698362	0.5761	0.7094	0.967531	4.17077	4.33816	3.3598	4.26167	4.20098	4.43328	3.68754	4.44127	4.18291	4.38735	3.37556	3.88123
metab_1126	1.04791	1.02475	0.69443	0.645717	0.1199	0.268	0.867021	3.40195	3.53907	5.13184	3.46791	4.67957	3.46898	3.45599	3.42712	3.37855	3.42347	3.40595	3.44472
metab_1127	0.886798	0.86045	0.720986	0.680517	0.2126	0.3905	0.890141	3.4213	3.55842	4.18513	4.766	4.99956	4.63066	3.47534	4.6467	3.3979	3.44282	3.4253	4.36353
Gly-Val	0.123864	0.184741	0.851014	0.848189	0.8188	0.8874	0.992454	6.50133	6.09801	6.66548	5.96878	5.45748	5.88769	6.17346	5.84116	6.12015	5.76281	6.35675	6.04271
metab_1129	0.172485	0.121938	0.743902	0.739968	0.745	0.8358	0.988999	4.3735	4.89056	4.3999	4.52756	4.75735	4.3224	4.44893	4.65038	4.45798	4.69085	3.96433	4.7565
metab_1130	0.878131	0.824564	0.779236	0.745075	0.2042	0.3805	0.909272	4.34938	4.94172	4.8678	5.17629	5.40628	5.34791	4.45101	4.37858	5.10518	5.5927	3.48508	4.34541
N-Acetyl-4-O-Acetylneuraminic Acid	0.411668	0.41849	0.710879	0.704408	0.08834	0.2177	0.981638	4.04243	4.17958	4.30752	4.10841	4.08442	4.10947	4.09648	4.0676	4.01901	4.06395	4.04642	4.08521
Asp Ile Lys	1.53808	1.4875	0.778513	0.844539	0.05889	0.1653	1.197	6.00223	5.58765	6.25343	4.06936	4.04538	4.07043	6.4135	5.59715	5.92465	5.52047	6.54109	5.95017
metab_1133	0.12368	0.166938	0.805841	0.803184	0.7948	0.8698	0.992771	5.61945	5.5417	5.67478	5.34941	4.86278	5.32173	5.51572	5.00007	5.41309	5.33638	5.57448	5.29444
Serylmethionine	1.17501	1.25567	0.771514	0.718502	0.1209	0.2692	0.861683	5.59674	5.47986	5.12938	4.81435	3.97469	4.46033	5.06628	3.71512	3.58886	3.40411	5.0905	4.51682
metab_1135	0.483862	0.503741	0.668945	0.686368	0.3958	0.5544	1.0521	3.38152	4.11246	3.36976	3.94786	3.73807	3.44855	3.57265	4.43508	3.52279	4.16126	3.38551	4.06465
metab_1136	1.02301	0.997383	0.85564	0.877889	0.02299	0.08926	1.06108	6.30538	6.33989	6.02455	6.05481	5.84154	6.46674	6.67683	6.36187	6.43082	6.2437	6.93005	6.64952
Val Thr	0.768862	0.828222	0.883207	0.865104	0.1506	0.3102	0.953026	7.23153	6.86886	6.86182	6.49511	5.99347	6.39917	6.51591	6.16024	6.38577	6.03666	6.63887	6.24102
Pro Gln	1.06088	1.05899	0.818951	0.838912	0.0004995	0.008945	1.05545	5.43226	5.62371	5.75151	5.58919	5.43212	5.71745	6.00964	5.87233	5.94186	5.85834	5.85798	5.86295
metab_1140	0.144549	0.246418	0.537063	0.522053	0.8999	0.9396	0.952128	4.33722	1.46592	4.69093	1.39737	1.37437	1.3984	1.38593	1.35828	1.31193	1.35478	4.76311	3.7867
metab_1141	0.213048	0.208179	0.678609	0.675962	0.2625	0.4243	0.99231	3.72086	3.858	3.70909	3.78683	3.76285	3.7879	3.77491	3.74603	3.69745	3.74238	3.72485	3.76363
metab_1142	0.802372	0.770252	0.597146	0.627263	0.1254	0.2755	1.09611	2.93033	2.82164	2.67297	3.40654	2.8609	3.03984	3.32925	3.54386	2.99681	3.39612	2.6887	3.47899
Diprotin A	0.955453	0.881951	0.780821	0.817235	0.1945	0.3679	1.10482	5.50452	5.68016	5.81496	4.95851	3.68142	4.57982	6.05041	5.22282	5.42395	4.98218	6.13688	5.57315
metab_1145	0.570443	0.525598	0.84516	0.856064	0.1695	0.3359	1.02966	6.26979	6.04931	6.1609	5.92609	5.53884	6.0621	6.27365	6.05548	6.15149	5.97965	6.38582	6.22812
metab_1146	0.638566	0.582427	0.7644	0.743902	0.2924	0.4559	0.944317	4.6192	4.87588	4.07079	5.10822	5.14982	5.05608	4.54282	4.86722	4.38262	4.76007	3.78553	4.9297
Gly Leu Asp	0.320202	0.246428	0.833593	0.838156	0.4789	0.6291	1.01238	5.6822	6.05251	5.95113	5.73921	5.63381	5.84177	6.05167	5.69977	5.7784	5.83915	6.15961	5.80522
metab_1148	0.325184	0.357878	0.717171	0.728922	0.682	0.7906	1.03393	3.36657	4.62444	3.26292	4.63932	4.77703	4.61281	4.43822	4.7531	4.179	4.93494	4.13082	3.70573
metab_1149	0.361528	0.33123	0.685742	0.697926	0.5909	0.7214	1.03584	3.49936	3.6672	3.48759	4.28054	3.54134	4.62524	3.5534	4.36129	4.26793	4.05301	3.50335	4.19102
metab_1150	0.563559	0.497048	0.679337	0.700271	0.3344	0.4973	1.06245	3.95118	4.04857	4.03178	3.9025	2.70573	4.03538	4.16343	3.93913	3.77782	3.779	4.15972	4.27266
metab_1152	0.309967	0.308033	0.662475	0.651569	0.5849	0.7166	0.968307	3.75739	3.83335	3.26187	3.24312	3.21914	4.26474	3.89229	3.43075	3.15377	3.33501	3.59632	3.48824
2-(2-Aminopropanoylamino)Bicyclo[3.1.0]Hexane-2,6-Dicarboxylic Acid	0.521714	0.499728	0.767007	0.778224	0.2125	0.3904	1.03156	4.41133	5.02891	5.04685	4.80377	4.67686	5.11868	5.08286	4.98981	4.90855	4.91505	5.0636	5.04471
metab_1154	0.309649	0.271047	0.685204	0.697317	0.6121	0.7376	1.03564	4.6951	3.66982	3.94187	3.59386	3.56988	3.59493	4.39976	3.55306	4.41262	3.54941	4.39833	3.57066
Allysine	0.601014	0.570752	0.751202	0.738146	0.105	0.2452	0.964001	4.54369	4.61939	4.5372	4.69817	4.75897	4.67514	4.44517	4.63565	4.50741	4.60413	4.06442	4.57587
Coumarin	0.342049	0.295426	0.852663	0.858778	0.3982	0.5567	1.0165	6.36199	6.14922	6.25216	6.06079	5.74325	6.17102	6.33847	6.04427	6.18985	5.99452	6.47444	6.30307
2-Hydroxycinnamic Acid	0.38642	0.337993	0.894316	0.900804	0.3562	0.5181	1.01725	7.09817	6.86165	6.99502	6.77125	6.41798	6.8958	7.0727	6.78045	6.93279	6.71869	7.20918	7.03595
metab_1158	0.163594	0.140775	0.864333	0.866524	0.6546	0.769	1.00586	6.30262	6.3347	6.55568	6.15635	6.21983	6.33421	6.44627	6.10076	6.47478	6.44119	6.32651	6.33346
metab_1159	0.387659	0.336873	0.845842	0.853394	0.374	0.5346	1.02046	6.29599	6.03493	6.16832	5.95147	5.53582	6.08314	6.25956	5.94823	6.1294	5.88293	6.39332	6.19505
metab_1160	0.439826	0.392094	0.720573	0.703119	0.5402	0.6803	0.951351	3.79798	3.72913	3.58023	4.74755	4.83206	4.8423	4.28517	4.73699	3.56859	3.62289	3.59599	4.47842
metab_1161	0.907984	0.881121	0.763203	0.733839	0.09249	0.2248	0.920992	4.63817	5.03354	4.41039	5.03196	4.59217	5.0761	4.20521	4.82275	4.55886	4.92521	3.97903	4.01782
Phenol	0.155167	0.117218	0.836197	0.838471	0.6308	0.7512	1.00615	6.01172	5.84729	5.94037	5.81829	5.65207	5.8757	5.97551	5.76338	5.85734	5.7391	6.06673	5.95919
2,3-Dihydrobenzofuran	0.327756	0.352466	0.826658	0.821972	0.2894	0.4528	0.987388	5.71243	5.7006	5.9343	5.6233	5.58749	5.69608	5.68987	5.57729	5.5685	5.51009	5.78254	5.69329
metab_1165	1.42609	1.39489	0.761928	0.707315	0.01336	0.06447	0.857113	4.1987	4.78628	5.26828	4.72384	4.93625	4.76807	3.75418	4.66867	4.07972	4.59837	3.70412	3.77607
Oxypurinol	0.602667	0.608549	0.894648	0.902384	0.03859	0.1249	1.0206	6.78754	6.95518	6.64403	6.9525	6.81545	6.92352	6.91479	7.08731	6.89659	6.95461	7.01164	7.05439
Methionine Sulfoxide	0.166932	0.106155	0.809694	0.814248	0.7747	0.8565	1.01247	6.11698	5.76909	5.4464	5.39199	4.77499	5.21383	5.74866	5.33461	5.56865	5.04959	6.00373	5.41764
metab_1168	0.31458	0.229443	0.757548	0.765296	0.6257	0.7473	1.02181	4.1949	5.14372	4.99417	4.66304	4.47807	4.86101	5.10629	4.75089	4.70991	4.21642	5.19356	4.97107
metab_1169	0.172471	0.140308	0.791269	0.78739	0.8263	0.8925	0.98939	5.50531	5.05854	4.22548	5.56601	5.21382	5.53549	5.31303	5.02727	4.75157	4.81867	5.39581	5.46925
metab_1170	1.27516	1.24362	0.775173	0.816771	0.02708	0.09864	1.12079	5.0035	5.09306	5.15191	5.01187	4.11778	5.37753	5.82604	4.85784	5.71423	5.65372	5.80591	5.48825
metab_1171	0.219151	0.178368	0.839667	0.843108	0.5308	0.6728	1.0093	6.09246	5.90085	6.00865	5.87094	5.66246	5.94124	6.06739	5.81871	5.93471	5.78514	6.16762	6.03503
metab_1172	0.0664537	0.0884391	0.762153	0.761326	0.7643	0.8495	0.9977	4.8428	4.73111	4.78084	4.81657	4.69112	4.83422	4.79134	4.71662	4.74318	4.72968	4.87508	4.77743
metab_1173	0.0706656	0.0168357	0.762228	0.763952	0.8773	0.9254	1.00481	5.00546	4.81531	4.92636	4.70883	4.38068	4.86788	4.96929	4.50792	4.67075	4.50281	5.15114	5.0421
metab_1174	0.3118	0.321985	0.864748	0.859499	0.4246	0.5812	0.986085	6.6707	6.50361	6.28924	5.98081	6.21527	6.28717	6.27971	6.28387	6.0234	6.24708	6.26856	6.31168
metab_1175	0.149718	0.108214	0.772835	0.771073	0.9076	0.9448	0.995129	5.12986	5.45909	4.92185	4.68471	4.31103	5.05596	4.95217	4.73557	5.06643	4.52839	5.37334	4.76278
His Leu Thr	1.48529	1.56819	0.785401	0.713323	0.06553	0.1779	0.817095	6.4454	5.28871	4.89668	5.80359	3.64175	4.53266	4.60474	3.62493	4.35445	3.62128	4.81974	3.98565
metab_1177	0.330212	0.266288	0.686815	0.697317	0.5223	0.6651	1.03081	4.21627	3.75892	4.16594	3.69167	3.32944	4.01062	4.06597	3.91004	4.03173	3.45384	4.27092	4.15597
metab_1178	0.696602	0.688739	0.718336	0.695569	0.2269	0.4075	0.93685	4.60835	3.93938	4.54032	4.45626	3.52748	4.29678	3.79655	4.18245	4.26401	4.11541	3.48949	3.91947
metab_1179	0.632511	0.563901	0.670431	0.700098	0.3811	0.5413	1.0899	4.49639	3.56717	4.56808	3.16106	3.13709	3.16213	4.31721	3.12028	4.26671	3.47595	4.47482	4.42564
metab_1180	1.04311	1.07449	0.718668	0.758988	0.1057	0.2464	1.12027	3.63499	4.58767	3.83695	4.73856	4.53864	4.05774	4.76369	5.2683	4.01898	5.0292	4.16128	5.20496
Lys Leu Glu	1.97958	1.94343	0.742254	0.830653	0.006848	0.0424	1.27564	4.70985	5.20147	5.69598	3.71862	3.69463	4.12065	6.13441	5.47027	5.64006	5.28895	6.22581	5.86604
metab_1183	0.641147	0.558619	0.806858	0.827628	0.345	0.5074	1.05804	6.02003	5.73285	5.88046	5.46353	4.05868	5.30646	5.97687	5.48006	5.6984	5.29451	6.11292	5.77983
metab_1184	0.488688	0.427299	0.825491	0.836071	0.2986	0.4623	1.02899	6.01694	5.68892	6.00912	5.68145	5.17039	5.58032	5.97984	5.64912	5.85233	5.59933	6.07737	5.97874
metab_1185	0.543198	0.481324	0.791129	0.804548	0.27	0.4329	1.03744	5.55271	5.15429	5.54289	5.14564	4.61317	5.08078	5.52289	5.16905	5.38044	5.07999	5.62552	5.47544
metab_1186	0.407571	0.347715	0.824191	0.832892	0.3792	0.5395	1.02381	5.9803	5.6654	5.97761	5.64731	5.19924	5.55538	5.92425	5.5998	5.77986	5.52882	6.06595	5.93581
metab_1187	0.470699	0.407223	0.82601	0.836197	0.3227	0.486	1.0279	6.02396	5.7048	6.02681	5.69726	5.19311	5.54713	5.98145	5.63618	5.84946	5.5868	6.08453	6.01157
metab_1188	0.433784	0.372935	0.878924	0.886942	0.344	0.5064	1.02147	6.85419	6.57912	6.8678	6.56315	6.0924	6.44359	6.837	6.49298	6.68582	6.45452	6.92124	6.8579
metab_1189	0.47225	0.396692	0.73448	0.750123	0.4235	0.5803	1.04496	4.91835	4.50506	4.82846	4.3285	3.60778	4.36914	4.88636	4.37039	4.5802	4.08642	5.00681	4.81947
Betamethasone 17-Benzoate	0.870238	0.919234	0.761326	0.716921	0.3286	0.4917	0.882439	6.10336	4.44275	6.27339	3.94547	3.92149	3.94654	3.93355	3.90467	5.72048	3.90101	3.88349	3.92227
metab_1191	0.319214	0.331292	0.720325	0.710879	0.5564	0.6946	0.973424	4.24719	4.68546	4.63942	4.24686	3.74041	3.95215	4.43208	3.92846	4.37087	4.20726	4.15291	3.7412
metab_1192	0.320836	0.226377	0.689486	0.697142	0.541	0.6808	1.02235	4.17023	3.54643	4.21609	3.96191	3.62139	3.83412	3.98283	3.75966	4.17952	3.7536	4.01396	4.18167
metab_1193	1.424	1.49388	0.690905	0.752663	0.02818	0.1014	1.19191	3.49246	4.50609	3.4807	3.55843	4.85321	3.55949	4.82456	5.10151	4.84007	4.75944	4.05683	4.36598
Ala Ile Arg	0.770839	0.717568	0.693903	0.727948	0.3151	0.4779	1.10223	4.24193	4.88042	3.57981	3.65755	3.63357	3.65862	5.37468	3.7179	4.48645	3.71824	5.14026	3.63435
metab_1195	0.484463	0.371007	0.727541	0.747878	0.539	0.6793	1.05899	5.09408	4.63649	5.08966	4.3586	2.94346	3.91747	4.89599	4.17318	4.78533	3.68304	5.07614	4.96057
metab_1196	0.620175	0.60496	0.607991	0.630123	0.1797	0.3494	1.06939	3.24656	3.47068	2.88549	3.01126	2.79828	2.91661	3.29742	3.14512	2.90204	3.41366	3.64815	3.19311
metab_1197	1.10775	1.1574	0.748653	0.688064	0.2229	0.4025	0.841511	5.86741	4.29344	5.86723	4.52792	3.52716	3.55221	3.53922	3.51035	5.68078	3.50669	3.48917	3.52795
metab_1198	0.390351	0.255979	0.759139	0.773348	0.652	0.7667	1.04027	5.63639	4.87728	5.39613	4.89758	3.7904	3.86005	5.35545	4.56062	5.2751	3.76993	5.38342	5.25733
metab_1199	0.930253	0.988331	0.795045	0.763877	0.1338	0.2866	0.917526	5.43998	5.60186	5.39321	5.24439	4.43536	5.31102	5.0308	4.77045	4.91049	4.03436	5.53372	4.55822
Gly Cys Val	0.919814	0.979057	0.794836	0.760498	0.1812	0.3515	0.909456	5.67433	5.74097	5.48142	5.07015	4.51593	4.92504	5.45973	4.78737	3.81966	4.18035	5.359	4.95938
metab_1201	0.678211	0.633409	0.733197	0.759214	0.3346	0.4975	1.07574	3.94595	4.32577	5.38778	4.64314	3.98794	4.17083	5.295	4.89145	3.92254	4.59083	4.28233	5.48049
metab_1202	1.08932	1.06887	0.720655	0.67431	0.08331	0.2091	0.875	3.52624	3.66337	4.83674	4.84439	4.73729	3.92828	3.58029	4.09028	3.50283	4.0727	3.53024	3.56901
metab_1203	1.45317	1.42532	0.719248	0.779813	0.02951	0.1044	1.18495	3.76358	4.20298	5.32542	4.44526	3.80557	3.89415	5.3519	5.12646	4.22347	4.81968	5.0418	5.57684
Neamine	0.276369	0.205727	0.725748	0.739097	0.7524	0.8406	1.03844	5.37405	5.30589	4.99799	3.41856	3.39458	3.41963	5.64012	4.306	4.17454	3.49079	5.01598	4.27532
metab_1205	0.386019	0.338377	0.702689	0.710879	0.2841	0.448	1.02374	4.02608	4.09388	4.03794	4.27454	3.7247	4.10352	4.25457	4.07071	4.095	4.00752	4.14772	4.257
metab_1206	0.823422	0.788926	0.844415	0.825231	0.08133	0.2063	0.949574	5.89534	5.61931	5.69328	6.16924	6.29084	6.26584	5.57965	5.92489	5.43277	6.04186	5.49917	5.64264
metab_1207	0.860005	0.867768	0.811374	0.832637	0.07653	0.1978	1.05934	5.10829	5.73313	5.70776	5.13636	5.42561	5.75097	5.67304	5.86207	5.69615	5.78423	5.50253	6.29642
Val Thr Gly	0.313877	0.383052	0.803798	0.795045	0.5741	0.708	0.976328	5.64739	5.61335	5.59067	5.36517	4.55432	5.41613	5.40959	5.03767	5.24509	4.73547	5.72334	5.27974
metab_1209	0.985128	1.04266	0.758003	0.790144	0.08717	0.2157	1.09306	4.2002	5.23092	4.0831	4.66616	5.21834	4.97225	5.22445	5.39579	4.93607	5.40489	4.74794	5.29693
metab_1210	1.15698	1.10645	0.73448	0.784902	0.1262	0.2767	1.15093	5.36014	5.12379	5.29026	3.54122	3.3946	3.84417	5.4197	4.69692	4.89937	4.87255	5.50759	5.16957
metab_1211	0.35338	0.350071	0.732474	0.741703	0.5783	0.7109	1.02636	4.12012	4.61193	3.86922	4.53273	4.74041	4.52894	4.67242	4.80268	4.39741	4.73732	4.67117	3.82096
metab_1212	0.057404	0.013518	0.728516	0.726238	0.9334	0.9605	0.993566	3.26919	4.84613	4.12555	4.75947	4.92511	4.18504	4.63572	4.34754	3.89563	4.71697	3.55017	4.79518
(2R,3R,5S,6R)-2,6-Bis(Hydroxymethyl)Piperidine-3,4,5-Triol	0.23702	0.215489	0.777572	0.771881	0.6076	0.7339	0.984375	4.71185	5.15603	4.98169	5.10474	5.2234	4.77147	5.07376	4.97561	4.48588	5.10079	4.62666	5.22036
metab_1214	0.225172	0.170035	0.759743	0.753506	0.7	0.8034	0.98274	4.33103	4.98105	4.41349	4.97964	5.08424	4.71805	4.82695	4.84883	4.35123	5.00202	4.01118	4.97168
metab_1215	0.125023	0.0606854	0.802295	0.803457	0.7333	0.8274	1.00318	5.44108	5.33925	5.37208	5.39572	5.20929	5.30164	5.31275	5.27143	5.48268	5.29549	5.3831	5.41174
metab_1216	0.427116	0.404621	0.791901	0.785045	0.1831	0.3541	0.981321	5.16767	5.14833	5.15873	5.3295	5.14765	5.20337	5.19025	5.22847	5.05712	5.20785	4.82844	5.06138
metab_1218	1.99736	1.97734	0.663607	0.760573	0.001518	0.01766	1.31948	3.33504	3.47215	4.66969	3.401	3.37702	3.40206	5.16089	4.73766	4.46779	4.16977	5.17616	4.85873
metab_1219	1.82742	1.79412	0.614897	0.718917	0.01451	0.06761	1.35737	3.3191	2.97144	2.8227	3.8278	2.87639	2.90141	4.79816	4.69336	2.81107	3.75811	4.25234	5.09971
metab_1220	0.881464	0.910321	0.761477	0.784902	0.06106	0.1692	1.06703	4.20128	5.14302	4.52812	4.77919	5.02134	4.97374	5.11528	5.20687	4.89392	5.17801	5.06132	5.10729
metab_1221	1.9789	1.97074	0.636688	0.756027	0.01804	0.07723	1.41116	4.1266	4.33515	3.38083	1.83623	1.93971	4.37488	4.6832	4.80398	4.89766	4.76357	4.67247	4.38909
metab_1222	0.637912	0.60618	0.699144	0.683947	0.06347	0.1742	0.957021	3.83436	3.97853	3.89043	4.05807	4.18964	4.06335	3.7188	3.99604	3.82911	4.02435	3.62705	3.78651
metab_1223	1.28173	1.27249	0.698362	0.754883	0.06294	0.1731	1.1738	3.26796	4.77174	4.54226	3.41984	3.88472	4.07178	4.56217	5.11204	4.65045	3.86999	4.46206	5.46402
metab_1224	0.521904	0.512959	0.794349	0.806926	0.3009	0.4646	1.035	5.22278	5.56216	4.80563	5.06985	5.24365	5.46206	5.20565	5.39287	4.97777	5.41583	5.87342	5.60292
metab_1225	0.125083	0.131418	0.809627	0.80767	0.7106	0.8111	0.99468	5.56412	5.38924	5.57749	5.31956	5.6031	5.25427	5.55985	5.29547	5.40599	5.31076	5.41296	5.54768
metab_1226	0.850614	0.803323	0.648262	0.693727	0.2784	0.4421	1.14236	4.50938	4.40392	3.56414	2.74718	2.72323	2.74824	4.73019	3.34528	3.44932	3.61939	4.70541	3.78849
metab_1227	2.42186	2.43748	0.736795	0.586812	0.0003735	0.007328	0.642424	4.91514	3.58556	3.53845	5.29008	4.44162	4.95937	2.89499	2.86615	2.81763	2.8625	2.845	2.88373
metab_1228	2.95527	2.9727	0.768712	0.567614	8.752e-06	0.0004716	0.553274	5.19586	4.23115	4.28016	5.50911	4.86857	5.14211	2.66418	2.71765	3.0691	2.71164	1.9974	3.01289
metab_1229	1.03891	1.01718	0.634578	0.672836	0.02895	0.1032	1.1199	3.2485	3.00213	3.80816	3.56148	3.21167	3.03118	3.34865	3.70995	3.71134	3.63444	3.98294	3.86363
metab_1230	1.30385	1.2765	0.720325	0.654562	0.07321	0.1918	0.826435	4.11353	4.48895	2.7624	4.82321	4.74309	4.58158	3.32135	4.13895	2.89389	3.50137	3.23891	3.98809
Leu-Pro-Ile	0.989445	0.932634	0.761025	0.801335	0.1923	0.3654	1.11766	5.20428	5.60907	5.70333	4.1992	4.06823	3.82268	5.89219	4.89344	5.05394	4.73008	5.96131	5.44318
Phenoxyacetic Acid	0.228565	0.237839	0.785045	0.783117	0.1413	0.2975	0.994702	5.13604	5.07808	5.05931	5.11388	5.05244	5.13704	5.0923	5.05468	5.05742	5.06212	5.08727	5.0618
metab_1233	0.732261	0.653109	0.684037	0.710117	0.2706	0.4335	1.07805	3.19526	4.20901	4.47557	3.57468	3.71982	3.81271	4.57879	3.6767	3.79684	4.02713	4.73772	3.96163
metab_1234	1.03145	0.979091	0.620968	0.672098	0.1264	0.2769	1.16425	2.9351	3.07212	4.07827	3.00101	2.97705	3.00208	3.98502	2.96025	4.1074	2.98892	4.50832	3.6473
His Pro Gln	0.272489	0.0354981	0.657343	0.65925	0.9355	0.9615	1.00564	2.96073	3.70343	4.54039	3.02664	3.42934	3.59556	3.76191	3.31901	3.69017	3.47218	3.7514	3.38448
metab_1236	0.727394	0.737916	0.680607	0.699838	0.05795	0.1634	1.05721	3.59838	3.86796	3.49565	3.76788	3.92719	4.10164	3.99611	3.96815	3.92315	3.89021	4.18817	4.09616
metab_1237	0.263984	0.224062	0.748731	0.74484	0.3778	0.5384	0.989147	4.63866	4.57857	4.49047	4.65248	4.69615	4.58856	4.50978	4.69353	4.52567	4.6552	4.3799	4.57906
Guanosine 3'-Monophosphate	1.3076	1.29141	0.722469	0.663041	0.05129	0.1509	0.842216	3.58184	3.71898	5.3895	3.64781	4.48932	4.8408	3.63589	3.60701	3.55843	3.60336	3.58584	3.62462
metab_1239	0.315398	0.301913	0.804412	0.799823	0.344	0.5064	0.987533	5.5745	5.29354	5.46702	5.37239	5.30752	5.22926	5.14821	5.30665	5.39667	5.43101	5.22253	5.33595
metab_1240	0.670887	0.633794	0.777934	0.79379	0.125	0.275	1.04463	5.0905	5.08557	5.43652	4.79447	4.73252	4.83984	5.29951	4.96011	5.2411	5.02924	5.4853	5.3037
metab_1241	0.560544	0.167392	0.515741	0.503518	0.9142	0.9486	0.96007	0.862784	4.42	3.01377	0.92029	0.899255	3.55947	3.11944	0.884593	3.18323	0.881418	3.61174	1.44922
metab_1242	0.568619	0.545358	0.664642	0.650113	0.1077	0.2495	0.958011	3.52592	3.55968	3.62986	3.57675	3.72225	3.70641	3.51029	3.56865	3.46179	3.59783	3.08441	3.58564
metab_1243	0.44741	0.481596	0.732715	0.743196	0.2594	0.4243	1.02997	4.11538	4.64197	4.15094	4.48068	4.46056	4.57637	4.57762	4.65947	4.48347	4.71367	4.27225	4.50998
metab_1244	1.15243	1.15226	0.768194	0.730217	0.0287	0.1027	0.899054	4.66371	5.04241	4.97679	5.26714	5.02485	4.2119	3.8851	4.32837	4.66019	4.62083	4.49463	4.24693
metab_1245	0.967817	0.905415	0.603253	0.660106	0.261	0.4243	1.18632	2.79473	3.93044	2.78298	2.86061	2.83666	2.86168	2.84871	2.81987	4.77699	3.0636	5.08615	2.83744
Propoxycaine	0.901892	0.842273	0.670524	0.715335	0.2792	0.4426	1.1382	3.49688	4.44918	3.48511	3.56284	3.53886	3.56391	3.55092	3.52205	5.4264	3.5184	5.59235	3.53965
metab_1247	0.649309	0.62948	0.716754	0.702603	0.04883	0.1458	0.960323	4.18643	4.16247	4.15401	4.20348	4.2314	4.31659	4.043	4.14657	4.06089	4.18607	3.70647	4.10824
metab_1248	0.742475	0.72598	0.762153	0.747955	0.01412	0.06658	0.961112	4.74176	4.70396	4.72808	4.88274	4.83762	4.80591	4.50821	4.69507	4.66408	4.72954	4.36649	4.62148
metab_1249	0.653658	0.622975	0.773494	0.759894	0.07363	0.1925	0.962925	4.93532	4.91653	4.6855	5.05757	5.06218	4.95601	4.67046	4.87952	4.80491	4.93558	4.44319	4.7849
metab_1250	0.646756	0.627536	0.810501	0.800305	0.02541	0.09468	0.972548	5.45037	5.43918	5.38468	5.53737	5.52353	5.45098	5.27898	5.44067	5.35131	5.39987	5.07873	5.33623
metab_1251	0.111008	0.0958589	0.771955	0.770852	0.9736	0.9837	0.996948	5.78222	5.56314	5.76335	4.89915	4.18958	3.2916	5.44195	4.73082	5.04848	4.08913	5.144	4.94269
metab_1252	0.666134	0.640831	0.790356	0.777934	0.04634	0.1409	0.966351	5.1279	5.12732	5.02735	5.24105	5.28332	5.2193	4.9479	5.10812	5.06107	5.11615	4.68892	5.05924
metab_1253	0.597582	0.561514	0.792532	0.806112	0.1763	0.3449	1.03787	5.13639	5.66356	5.19592	5.21828	4.80925	5.18726	5.50886	5.28296	5.34079	5.12489	5.66003	5.47545
metab_1254	0.897441	0.871953	0.719331	0.694781	0.02316	0.08926	0.932075	4.19836	4.21286	4.14142	4.27514	4.32251	4.29233	3.88271	4.14959	3.98606	4.21961	3.49658	3.97813
metab_1255	0.54634	0.525321	0.795949	0.787602	0.0529	0.1536	0.977338	5.21336	5.21912	5.17725	5.33234	5.3094	5.25189	5.10566	5.21146	5.16305	5.21622	4.90573	5.18994
metab_1256	0.752277	0.732657	0.794627	0.780101	0.02663	0.09757	0.960818	5.207	5.23658	5.10389	5.29604	5.28715	5.26238	4.91328	5.13161	5.12635	5.16514	4.71034	5.11786
metab_1257	0.480014	0.353575	0.700358	0.717338	0.5698	0.7043	1.0498	3.48916	4.81182	4.66129	3.46065	3.37828	4.29764	4.55679	3.40704	4.03989	3.94051	4.8351	4.51947
Lysylproline	0.959609	0.933744	0.757016	0.795672	0.2042	0.3804	1.11283	3.79458	5.27036	6.38242	4.32159	4.24252	4.28043	5.21169	5.23834	5.50084	5.22207	5.14679	5.15937
metab_1260	0.169773	0.145747	0.769008	0.766636	0.5323	0.6738	0.993436	4.82402	4.83375	4.83777	4.92369	4.94913	4.88454	4.67998	4.90264	4.85358	5.00487	4.76273	4.85295
metab_1261	1.05975	1.0384	0.850279	0.827305	0.009245	0.05095	0.940007	6.0326	6.00153	5.98579	6.18614	6.20502	6.09011	5.54659	5.87943	5.82835	5.96694	5.27108	5.82395
N-Methylanthranilic Acid	0.570896	0.543139	0.761627	0.750123	0.09626	0.2309	0.968384	4.63016	4.87177	4.49747	4.86382	4.96661	4.82628	4.57937	4.63742	4.62638	4.77514	4.47372	4.65733
Ile Arg Glu	1.37188	1.33121	0.773494	0.82243	0.03436	0.1154	1.14344	5.07644	5.45428	5.42577	4.28381	4.51171	4.86167	6.27852	5.18905	5.52018	5.03099	6.25346	5.59357
metab_1264	0.606264	0.584704	0.783832	0.773567	0.0406	0.1288	0.972042	4.99521	5.02188	4.99654	5.17218	5.18	5.10973	4.88581	5.03131	4.97274	5.04801	4.72012	4.96431
metab_1265	0.867614	0.845775	0.737987	0.716838	0.01721	0.07498	0.941834	4.41769	4.4287	4.36523	4.58229	4.55315	4.4723	4.12676	4.28664	4.27232	4.46804	3.85102	4.25546
metab_1266	0.359439	0.411475	0.696444	0.678154	0.6834	0.7915	0.948376	4.85644	4.75602	4.78256	3.16292	3.12614	3.1391	4.62319	3.04792	2.99937	3.22478	4.64538	4.05631
Dihydro Tanshinone	0.459745	0.546072	0.759517	0.73886	0.5713	0.7057	0.943766	5.50314	5.38991	5.39149	4.06784	3.66023	4.47742	5.26634	4.09163	4.25464	3.20498	5.20813	4.86308
metab_1268	0.667635	0.622948	0.685025	0.703893	0.1174	0.2642	1.05596	4.09569	3.86178	4.11767	3.70398	3.61917	3.65566	4.18986	3.85656	4.08759	3.73882	4.18817	4.28302
metab_1270	1.98971	2.02343	0.803321	0.712818	0.003331	0.02768	0.776782	5.81029	4.12831	5.93303	5.13456	5.14609	5.99576	4.64105	4.01246	3.96387	4.0088	3.99128	4.35391
metab_1271	0.642391	0.626892	0.692318	0.680426	0.008366	0.04807	0.966106	3.85834	3.88518	3.89639	3.98299	4.00422	3.91975	3.73206	3.87556	3.79239	3.88999	3.67766	3.77738
metab_1272	0.581147	0.571935	0.810971	0.803867	0.00543	0.03682	0.980808	5.42773	5.46266	5.41839	5.51553	5.50867	5.49491	5.34774	5.42701	5.34633	5.40428	5.264	5.40682
metab_1273	0.623174	0.605764	0.757016	0.745933	0.03575	0.1188	0.969459	4.67077	4.65797	4.65466	4.82263	4.75033	4.73631	4.54766	4.62904	4.64472	4.65058	4.31642	4.63594
metab_1274	0.153203	0.0941623	0.768046	0.765221	0.7471	0.8368	0.992184	4.71487	4.9416	4.56648	4.96123	5.05592	4.93349	4.7436	4.99069	4.76888	5.05159	4.45282	4.93433
metab_1275	1.15547	1.11335	0.692759	0.631444	0.119	0.2668	0.834818	3.57929	2.86151	3.60374	4.31978	4.51338	4.69358	2.77853	4.10924	2.7012	3.70908	2.72855	3.65107
metab_1276	0.575614	0.557151	0.762303	0.752125	0.05334	0.1544	0.971996	4.74473	4.83354	4.62941	4.88554	4.85435	4.76316	4.53373	4.69717	4.72704	4.78093	4.47876	4.6865
metab_1277	0.326314	0.371353	0.695569	0.680154	0.6735	0.7845	0.956324	4.46094	3.78694	5.44464	3.22472	3.10877	3.74027	3.18599	3.31566	3.85575	4.07686	4.32087	3.97073
Galactosylhydroxylysine	0.493919	0.444591	0.763727	0.751202	0.3718	0.5327	0.965654	4.99981	4.62049	4.69991	5.25341	4.73057	4.52271	4.9767	4.70492	4.88028	4.80107	4.09292	4.37907
metab_1279	0.611654	0.599175	0.780101	0.770999	0.01409	0.06654	0.975134	5.00305	5.00758	4.99275	5.07126	5.06705	5.02235	4.84785	4.94367	4.92376	4.98749	4.72907	4.97789
metab_1280	1.13086	1.13047	0.758533	0.729651	0.001511	0.01762	0.92207	4.58981	4.90849	4.81213	4.69747	4.84007	4.55996	4.39148	4.29494	4.23859	4.49643	4.18778	4.58475
metab_1281	0.883697	0.865204	0.661245	0.70079	0.214	0.392	1.12193	3.60174	4.16358	3.29013	3.36784	3.34387	3.73623	3.35592	3.32706	4.67738	4.63492	4.76159	3.36916
metab_1282	0.789548	0.825702	0.757548	0.777354	0.06918	0.1847	1.05654	4.62194	4.83582	4.35293	4.54545	4.80985	5.16405	4.85679	5.08011	5.14542	5.15902	4.87618	4.81406
metab_1283	0.556013	0.520677	0.759214	0.747489	0.149	0.3084	0.967749	4.70547	4.74224	4.5068	4.89102	4.82287	4.79519	4.52303	4.75061	4.60822	4.72522	4.22161	4.71506
metab_1284	0.612248	0.588348	0.759517	0.748033	0.04821	0.1445	0.968408	4.60786	4.81226	4.80915	4.70055	4.82793	4.72824	4.51996	4.67803	4.5785	4.82084	4.41529	4.57464
metab_1285	0.231434	0.0749775	0.610234	0.603361	0.8209	0.8889	0.979194	2.61847	3.482	2.79249	2.878	3.91597	2.77143	2.67241	2.84966	2.79743	3.92486	2.87097	2.95379
metab_1286	1.17515	1.14029	0.641474	0.696618	0.06965	0.1855	1.17544	3.1206	3.25768	4.14794	3.40208	3.16257	3.18761	4.10952	4.06421	3.0972	3.49822	4.25797	4.80823
metab_1287	1.41583	1.37918	0.708336	0.614053	0.1524	0.3128	0.757362	4.06084	2.19179	4.01092	4.94464	4.99109	4.45714	3.62453	4.32946	2.03246	2.077	2.05962	4.54824
metab_1288	0.235182	0.232783	0.592843	0.589167	0.2204	0.3996	0.988683	2.86224	2.99924	2.85048	2.95249	2.90418	2.9292	2.91622	2.88738	2.83885	2.88373	2.86623	2.90496
metab_1289	0.714052	0.676283	0.827499	0.807738	0.2137	0.3917	0.947746	5.33334	5.26853	5.54874	6.00586	6.13073	6.04738	5.3526	5.9545	5.03298	5.5161	4.93565	5.74392
metab_1290	0.858815	0.796012	0.706462	0.674034	0.2212	0.4006	0.910448	3.79581	4.73291	4.45071	3.63653	3.66493	4.24328	4.09814	3.10979	4.05005	3.76223	4.24152	3.06132
Furfural	0.0899237	0.0957298	0.760875	0.762153	0.7587	0.8452	1.00357	4.64706	4.73965	4.91473	4.70494	4.76033	4.82676	4.80329	4.79185	4.80812	4.86237	4.58863	4.84495
metab_1292	1.34316	1.32491	0.596157	0.660201	0.01762	0.07621	1.21283	2.89584	3.03285	2.88408	2.96174	2.93778	2.96281	4.12297	3.51338	3.08498	2.91733	4.26341	3.53723
metab_1293	0.489746	0.509428	0.775538	0.784546	0.1517	0.3118	1.02518	4.90835	5.02741	4.65551	5.0718	4.97209	5.14694	5.11264	5.25537	4.99325	5.12392	4.9885	5.06273
metab_1294	0.539897	0.578414	0.679519	0.700704	0.3988	0.5571	1.06321	3.14418	3.80453	3.10391	4.23683	4.26803	4.12635	4.01366	4.39222	4.07413	4.16845	3.25583	4.21639
metab_1295	0.862298	0.882694	0.761402	0.783117	0.04648	0.1412	1.06202	4.88138	5.108	4.44493	4.77679	4.81211	4.61539	4.97294	4.80958	5.22786	5.37796	5.16896	4.85773
metab_1297	0.295585	0.297088	0.804412	0.799616	0.4334	0.589	0.986974	5.59409	5.42789	5.27569	5.55065	5.19238	5.20429	5.42018	5.22557	5.47933	5.23388	5.25632	5.20998
Leu Arg	0.76661	0.69929	0.758761	0.787035	0.2623	0.4243	1.08147	5.18913	5.33507	5.20636	4.29192	3.76496	4.63759	5.58415	4.76186	5.11077	4.40907	5.74557	5.13291
metab_1299	0.25372	0.305376	0.715753	0.707144	0.6705	0.7821	0.975697	4.52958	4.49255	4.61802	3.945	3.5084	4.08895	3.78629	4.09249	4.36428	3.61813	4.64796	4.06102
Pro Gln Thr	0.903648	0.876138	0.78746	0.809088	0.04485	0.1378	1.06101	4.85504	5.35896	5.47498	4.8734	4.90139	5.31702	5.62075	5.41362	5.29941	5.26032	5.70172	5.36366
Leu Lys Thr	1.47087	1.44045	0.758382	0.808684	0.009084	0.05048	1.14874	4.75637	4.90444	5.51029	4.27253	4.31235	4.63912	5.69966	5.22659	5.37698	5.06258	5.81342	5.44269
metab_1302	0.635137	0.583189	0.730944	0.752663	0.2892	0.4527	1.06298	4.58267	4.69634	5.19037	3.94929	3.92531	3.95036	4.91595	4.39059	4.63889	4.29953	5.07988	4.62394
Candoxatrilat	0.36999	0.372657	0.687261	0.682326	0.05399	0.1558	0.985777	3.79088	3.92803	3.93285	3.85686	3.83287	3.85792	3.84493	3.81605	3.76747	3.8124	3.79488	3.83366
metab_1304	0.579827	0.558914	0.8025	0.793231	0.0472	0.1426	0.974935	5.25375	5.36278	5.20522	5.41365	5.425	5.41583	5.13278	5.30878	5.24039	5.32799	5.03437	5.22537
metab_1305	0.368509	0.342904	0.794279	0.788663	0.206	0.3825	0.984695	5.11655	5.25378	5.14643	5.26611	5.31864	5.25757	5.12617	5.22472	5.16199	5.26846	4.92041	5.17936
metab_1306	0.192457	0.143063	0.730055	0.733438	0.7817	0.8606	1.00961	4.26847	4.90065	3.88824	4.26899	4.31957	4.58012	4.58757	4.45199	4.33977	4.39457	4.47235	4.23215
metab_1307	0.399241	0.410053	0.801678	0.809358	0.2992	0.4628	1.02118	5.24681	5.2901	5.73739	5.18991	5.26659	5.27154	5.42382	5.57971	5.53354	5.6136	5.23146	5.30136
metab_1308	0.596388	0.583124	0.71433	0.733679	0.3383	0.501	1.05646	4.57831	4.34649	3.13112	4.46054	4.33159	4.23044	4.48836	4.58174	4.35915	4.54614	3.97492	4.54529
metab_1309	0.275975	0.197145	0.721563	0.732474	0.7367	0.8298	1.0314	4.34352	5.06655	4.84555	4.28525	3.94819	3.11315	5.08243	3.55656	4.15686	3.89578	5.17161	4.54431
N-Hydroxy-L-Tyrosine	0.246907	0.223167	0.780893	0.776193	0.4919	0.6403	0.987098	4.81335	5.16198	4.98001	5.10946	5.1722	4.98808	5.02285	5.0657	4.79612	5.1162	4.72158	5.1182
metab_1311	1.72047	1.71679	0.635584	0.711217	0.0006873	0.01093	1.24752	3.24254	3.37964	3.40171	3.30849	3.28452	3.30956	4.35665	3.97464	4.44403	3.7446	4.68154	3.65694
metab_1312	0.130463	0.0161307	0.750508	0.750431	0.9926	0.9954	0.999784	4.58256	4.64617	4.47868	4.70321	4.70057	4.6684	4.53134	4.70791	4.60993	4.74274	4.37174	4.8117
metab_1313	0.0789467	0.0173501	0.785401	0.785472	0.9921	0.9952	1.0002	4.9132	4.84838	4.99675	5.25531	5.36839	5.22292	5.21166	5.26028	4.91835	4.93007	4.99257	5.29885
metab_1314	0.79278	0.793235	0.822952	0.805161	0.06448	0.1761	0.95276	5.26127	5.57112	5.97829	5.67281	5.63115	5.79493	5.23978	5.68831	5.32	5.36522	5.13907	5.5567
metab_1315	0.370088	0.446977	0.719414	0.704065	0.5851	0.7166	0.957086	4.62955	4.53784	5.15084	4.08353	3.32193	3.72282	4.34955	3.95657	4.33717	3.30147	4.44744	3.96444
metab_1316	0.370525	0.290376	0.642366	0.665956	0.6863	0.7934	1.07229	4.6666	3.13662	4.72369	2.38805	2.86931	2.5522	4.57159	2.77927	3.75975	2.18941	4.71886	3.78395
metab_1317	0.858663	0.799787	0.705778	0.741624	0.2152	0.3936	1.10713	4.37524	4.49449	4.81588	3.36716	3.67507	3.74337	5.0738	3.9753	4.53165	3.70231	5.15063	4.66132
Pro-Ala-Gly	0.69662	0.719694	0.801061	0.815711	0.08298	0.2085	1.04075	5.32499	5.6272	4.88208	5.32098	5.26382	5.53123	5.51463	5.69949	5.47445	5.62904	5.46557	5.47161
metab_1319	0.677078	0.701095	0.66736	0.63779	0.2753	0.4386	0.916141	3.32229	3.4594	4.97051	3.38824	3.36427	3.38931	3.37632	3.34745	3.29888	3.3438	3.32628	3.36505
metab_1320	0.359926	0.403135	0.722881	0.732394	0.4448	0.5995	1.02732	4.28347	4.32837	3.79851	4.32091	4.66218	4.30199	4.26131	4.58468	4.3671	4.71486	4.05548	4.41716
metab_1321	1.34716	1.30956	0.678336	0.736476	0.03324	0.1129	1.18126	3.44856	3.88728	4.75277	3.51452	3.49054	3.51559	4.92345	4.14585	4.20458	3.89808	5.01442	4.51876
Ile Glu	0.0581157	0.0687099	0.885022	0.884512	0.9629	0.9775	0.998651	6.96405	7.13204	6.83537	6.48788	6.23474	6.38818	6.95262	6.49927	6.55991	6.37782	6.93716	6.66579
metab_1323	1.18329	1.15146	0.717004	0.758761	0.03147	0.109	1.12488	4.17948	4.41553	4.31872	4.56513	3.65431	4.13907	5.2142	4.58331	4.17001	4.52858	5.20439	4.72903
metab_1324	0.377943	0.344159	0.800786	0.808818	0.3902	0.5498	1.02218	5.25672	5.7231	5.27023	5.35893	5.03053	5.28723	5.70503	5.36189	5.17107	5.20593	5.67077	5.5205
metab_1325	1.16417	1.10963	0.651084	0.707229	0.09296	0.2254	1.17769	3.09391	3.53526	4.32813	3.15985	3.13588	3.61388	4.35926	3.29247	4.16611	3.29032	4.85554	4.61015
Ala Ile Ser	0.863009	0.884552	0.846646	0.82724	0.06638	0.1796	0.949046	5.9493	6.45509	5.91865	5.95443	5.64492	6.22741	5.87738	5.58894	5.69029	5.39168	6.06699	5.69558
metab_1327	0.584271	0.554835	0.836641	0.847943	0.2302	0.4112	1.03086	6.06144	5.81988	5.45392	6.17582	5.88942	5.79015	5.74114	6.32945	5.88183	6.18741	5.88291	6.25458
Phenylalanyllysine	0.955408	0.908752	0.808346	0.834802	0.08865	0.2182	1.07437	5.45317	5.80125	5.91303	4.92674	4.9799	5.51597	6.09349	5.61665	5.64568	5.46875	6.34453	5.8472
metab_1329	1.15821	1.19851	0.730621	0.768046	0.02303	0.08926	1.11055	4.01057	4.77803	4.15483	4.47756	4.79395	4.05575	4.80051	4.71608	4.57396	5.26368	4.72214	5.09418
metab_1330	1.23802	1.29079	0.84609	0.811039	0.02048	0.08358	0.909574	6.28143	6.44779	5.76703	6.25727	5.24548	6.09665	5.58289	5.34376	5.48465	5.21005	5.78423	5.42541
Leu Glu Gly	0.144996	0.144685	0.847758	0.845904	0.814	0.8837	0.995036	6.05282	6.29602	6.24177	5.96618	5.70212	5.99951	6.1733	5.81842	5.96828	5.74305	6.32987	6.04459
metab_1332	0.594429	0.558107	0.780749	0.794906	0.1863	0.3578	1.03971	5.13657	5.02851	5.36366	4.88168	4.64212	5.1615	5.49177	5.14353	4.89409	5.08565	5.3067	5.49331
metab_1333	0.822278	0.886223	0.701741	0.649237	0.421	0.5779	0.857887	4.3855	4.96677	4.60223	4.2048	1.22134	4.81358	4.01336	2.74937	3.85298	3.04492	4.76969	2.32279
metab_1334	0.402473	0.384506	0.720242	0.730863	0.3596	0.5213	1.03058	4.02315	4.69087	4.09683	4.3031	4.06673	4.32491	4.54994	4.43779	4.31069	4.00148	4.36554	4.6197
metab_1335	0.737788	0.731953	0.786254	0.801061	0.04208	0.1319	1.04146	5.12344	5.14554	5.1939	5.10897	5.16446	4.9427	5.54918	5.28217	5.00966	5.28622	5.26859	5.55349
Arg Leu Ala	0.284206	0.173741	0.780461	0.787177	0.7101	0.8109	1.01868	5.10683	5.26452	5.49479	4.39882	4.60725	5.32146	5.48677	4.78324	5.1704	4.52692	5.62642	5.1619
metab_1337	1.5878	1.5784	0.694868	0.750894	0.000347	0.006973	1.17253	4.30817	3.81499	4.33417	3.79476	3.71983	3.74489	4.84871	4.68734	4.52959	4.59164	4.66054	4.48994
metab_1338	0.425226	0.493082	0.770705	0.757775	0.449	0.6033	0.964679	5.12495	5.22069	5.25921	4.7878	4.29866	4.69528	4.56954	4.40233	4.85242	4.2365	5.24078	5.04545
metab_1339	0.749583	0.63938	0.700963	0.725912	0.2497	0.4243	1.07383	4.67104	3.97138	3.66231	4.37492	3.71606	3.74112	4.80708	4.2234	4.03513	3.8135	4.16157	4.87712
Glu Leu Lys	1.72237	1.68297	0.744919	0.816705	0.01276	0.06252	1.21918	5.00706	4.97126	5.5508	3.82742	3.80344	4.18625	5.88935	5.26135	5.35375	5.1478	6.06956	5.62188
metab_1341	2.55229	2.5435	0.601951	0.752279	2.624e-05	0.001096	1.55152	2.76132	2.89828	3.87431	2.82719	2.80324	2.82826	4.83356	4.28598	4.89198	4.1995	5.08193	4.62771
metab_1342	0.342331	0.29275	0.71592	0.725585	0.5185	0.6614	1.02786	4.25878	4.56108	4.73713	3.81018	4.01555	3.81124	4.35886	4.1752	4.4107	4.05513	4.57186	4.32676
Ile Gln Tyr	1.81145	1.7589	0.652536	0.762904	0.04439	0.1369	1.37217	3.93794	4.11036	5.57686	2.45165	2.42775	2.45272	5.34738	4.15143	4.53374	4.34111	5.37749	5.00643
metab_1344	0.207792	0.130869	0.758382	0.763353	0.8341	0.8979	1.01394	3.9412	5.33141	4.86571	4.83067	4.27127	5.15926	4.86097	5.03998	3.73112	4.92263	5.06525	5.1764
metab_1345	1.21402	1.15472	0.711807	0.76671	0.1109	0.2541	1.16723	3.64778	4.9562	5.17789	3.71375	3.68977	3.71482	5.49821	4.30591	4.65799	3.93847	5.58083	5.0823
metab_1346	1.99748	2.04222	0.681422	0.512418	0.04418	0.1366	0.592846	4.85101	4.31884	4.28798	1.923	1.89931	5.53273	2.80077	1.88271	1.83479	1.8791	3.22778	1.90009
metab_1347	0.890199	0.83131	0.703205	0.740915	0.2057	0.382	1.11311	3.78966	3.9268	5.03269	3.85563	3.83165	3.8567	5.1052	3.81483	4.1737	3.81118	5.38698	4.75039
metab_1348	0.560505	0.57838	0.745075	0.729651	0.2356	0.4172	0.957456	4.34565	4.48281	5.32124	4.41163	4.38765	4.4127	4.39971	4.37083	4.32224	4.36718	4.34965	4.38843
metab_1349	0.40412	0.374629	0.606489	0.624798	0.5388	0.6791	1.05722	2.4812	2.61797	3.70991	2.76927	3.08582	3.58317	3.42287	3.24775	2.45786	3.00114	3.55608	3.60529
Uracil	0.396949	0.401944	0.84161	0.846213	0.1059	0.2466	1.01245	5.91726	5.93744	5.95229	6.0055	5.92449	5.92817	5.92177	5.98159	5.97871	6.15362	6.12427	5.94863
metab_1351	0.0584578	0.0676966	0.858898	0.858236	0.877	0.9252	0.998233	6.15241	6.32376	6.15189	6.36646	6.04133	6.3205	6.10146	6.14372	6.1052	6.24404	6.38927	6.30473
metab_1352	0.0375826	0.0273179	0.782974	0.782329	0.9131	0.948	0.998224	4.88044	5.22784	5.07246	5.11924	5.16152	4.94293	5.20579	5.01715	4.85854	5.129	4.92412	5.21519
8-Hydroxyadenine	0.302105	0.216955	0.828982	0.823996	0.5862	0.7175	0.986597	5.34858	5.55076	6.1801	5.64632	5.98323	5.76114	5.62831	5.73194	5.59462	5.89404	5.7185	5.43818
metab_1354	0.48453	0.447208	0.647579	0.661718	0.2892	0.4527	1.04271	3.54437	3.12109	3.527	3.65274	3.026	3.78007	3.62231	3.67	3.64464	3.70181	3.40556	3.49047
metab_1355	1.02593	1.02676	0.805161	0.783689	0.002128	0.0216	0.942804	5.44155	5.71058	5.25462	5.2715	5.31132	5.31834	5.12537	5.1704	5.01645	5.08932	5.04335	5.01648
metab_1356	1.26551	1.24174	0.716671	0.762453	0.02867	0.1026	1.1376	3.5453	4.52685	4.70276	3.86978	3.9311	4.66924	5.07193	4.68477	4.54441	4.48049	5.12165	4.82162
metab_1357	0.257439	0.186337	0.745153	0.752048	0.6941	0.7988	1.01951	3.91081	4.81854	4.90113	4.90835	4.06502	4.76369	4.9601	4.58377	4.30268	4.36139	5.0184	4.67591
metab_1358	1.51696	1.55343	0.751125	0.8103	0.02399	0.0912	1.17745	3.70448	4.98077	5.21253	3.79749	5.12121	5.00942	5.76583	5.87894	5.31774	5.38963	5.03281	5.3817
metab_1359	0.18892	0.144225	0.780677	0.777427	0.6416	0.7594	0.991063	4.88637	5.13837	4.88135	5.11571	5.14874	5.03885	5.01909	5.13445	4.88945	5.13114	4.643	5.12151
metab_1360	0.778372	0.750521	0.750123	0.769082	0.06002	0.1675	1.05427	4.47257	4.8893	4.90076	4.66279	4.38015	4.443	5.0676	4.82008	4.74819	4.67018	5.11587	4.83432
metab_1361	0.604949	0.53778	0.687707	0.713994	0.3887	0.5487	1.07851	3.8467	4.58075	4.40385	3.70131	3.21067	3.48648	4.81277	4.05874	3.74074	3.20742	4.83102	4.40724
Ile Gly	0.365422	0.425349	0.864926	0.856729	0.4767	0.627	0.978347	6.60241	6.67279	6.44163	6.32996	5.75128	6.16216	6.52455	6.00561	6.05448	5.76813	6.51652	6.27196
metab_1363	0.275781	0.222017	0.703463	0.694693	0.6253	0.7469	0.975074	4.06102	4.27152	3.26581	4.1551	4.24119	4.31713	3.70633	4.17081	4.11304	4.22634	3.4873	4.00059
metab_1364	0.469404	0.441958	0.82007	0.810434	0.273	0.4365	0.974144	5.42019	5.6267	5.32272	5.73217	5.68141	5.86411	5.44909	5.78696	5.35413	5.47124	5.10989	5.60838
metab_1365	0.499985	0.478987	0.783403	0.771587	0.2594	0.4243	0.967869	4.76396	5.16573	5.1746	5.11111	5.24124	4.98278	5.07561	5.01269	4.69622	5.07926	4.43188	5.16504
metab_1366	0.0933408	0.0496066	0.773786	0.773128	0.944	0.9667	0.998178	4.86194	5.07843	5.42631	4.65248	4.76313	4.85645	4.908	4.99104	5.0057	4.80295	4.95126	4.92931
metab_1367	0.318931	0.31801	0.778224	0.782902	0.2486	0.4243	1.013	4.97187	5.15726	4.83781	5.07362	4.94744	5.01535	5.15239	5.09602	4.9504	5.01862	5.07411	5.10493
metab_1368	0.349903	0.300777	0.759214	0.751972	0.4163	0.5733	0.979975	4.60499	4.73201	4.50744	4.95367	4.84404	4.82146	4.69695	4.83093	4.5959	4.77715	4.23343	4.76036
metab_1369	0.160368	0.169625	0.773274	0.775392	0.5669	0.7027	1.00588	4.83569	4.99067	4.90812	5.01336	4.95565	4.89581	4.91936	5.05699	4.96471	5.06453	4.79974	4.96494
metab_1370	1.43348	1.43411	0.625621	0.709863	0.09554	0.2299	1.28048	3.9794	1.84435	1.69795	4.14098	3.4343	4.24045	4.22278	4.37894	4.30594	4.41117	3.64806	3.79692
metab_1371	0.34028	0.348169	0.690639	0.677881	0.5544	0.6926	0.963636	3.94934	4.23773	3.25746	4.15266	3.61501	4.21907	3.26068	3.23182	3.88186	4.15064	3.99164	4.06264
metab_1372	0.0209292	0.0109279	0.761702	0.761477	0.9783	0.9861	0.999372	4.58635	4.81605	4.9576	4.69701	4.84958	4.75271	4.74004	4.90462	4.76486	4.90481	4.48257	4.84842
metab_1373	0.438228	0.102997	0.795949	0.790426	0.8794	0.9267	0.984955	5.50514	3.63373	4.62998	5.85805	5.73088	6.1505	5.36813	6.05169	5.37872	4.92012	3.68229	5.63062
metab_1374	0.916123	0.98742	0.757396	0.723702	0.1372	0.2915	0.909534	5.45084	4.83654	4.99526	4.65564	3.78145	4.60284	4.55453	4.38087	4.27501	3.65477	4.59286	4.30157
metab_1375	0.309284	0.334572	0.645717	0.632356	0.6053	0.7324	0.960853	3.11613	3.36632	4.59265	3.16249	3.13852	3.16355	3.15057	3.44096	3.11996	3.32214	3.10054	3.60253
metab_1376	0.327772	0.314132	0.765892	0.771514	0.4237	0.5805	1.01573	4.54066	5.03871	4.75724	4.78641	4.95817	4.91467	5.00308	4.70024	4.82707	5.10039	4.91365	4.91174
metab_1377	0.343221	0.180587	0.667266	0.660486	0.7885	0.8655	0.980263	3.07957	4.36553	3.62369	3.85582	3.12153	3.84393	3.86659	3.10472	3.47755	3.74192	4.14289	3.12232
metab_1378	0.227512	0.190342	0.750663	0.745309	0.635	0.7545	0.985104	4.31716	4.77144	4.69449	4.76457	4.80665	4.43987	4.64032	4.66531	4.38479	4.80859	4.07528	4.80085
metab_1379	0.830902	0.848676	0.760121	0.776411	0.007551	0.04502	1.04626	4.71526	4.75613	4.67278	4.77609	4.75534	4.85802	4.82689	4.92679	4.97491	5.19046	5.11168	4.82561
metab_1380	0.265848	0.242544	0.647774	0.642069	0.5483	0.6878	0.983159	3.30765	3.44476	3.81641	3.37361	3.34963	3.37467	3.36169	3.33282	3.28425	3.32917	3.65645	3.35041
Asparaginyl-Proline	0.300146	0.290462	0.799341	0.793092	0.4658	0.6175	0.983019	4.97277	5.35079	5.60854	5.31485	5.43768	5.11702	5.27344	5.20856	5.00587	5.36469	4.98863	5.42161
metab_1382	0.269039	0.0356276	0.719248	0.719	0.9929	0.9955	0.999292	3.91054	3.5417	3.7526	4.85522	4.68273	4.68959	4.19807	4.8436	4.00102	4.47688	3.28102	4.61398
metab_1383	0.0927776	0.0452249	0.692318	0.689841	0.8612	0.9149	0.992864	3.73189	4.10254	4.07616	3.76558	4.16181	3.70719	3.8352	4.16436	3.91123	4.19496	3.31772	3.95455
metab_1384	0.258512	0.201051	0.73054	0.722058	0.7948	0.8698	0.976239	3.34165	5.07506	3.75217	4.68293	4.54489	4.86517	4.89873	4.52229	3.57158	3.29316	4.69299	4.65965
metab_1385	0.309737	0.310395	0.788734	0.795185	0.5257	0.6682	1.01787	4.94038	5.3294	4.79059	5.32414	5.35331	5.15267	5.34131	5.35401	5.11962	5.28989	4.81016	5.52567
Gly Tyr	0.116779	0.174936	0.82969	0.826787	0.8269	0.8929	0.992182	6.2584	6.076	5.83968	5.63928	5.14567	5.57684	5.925	5.52553	5.75846	5.29451	6.10538	5.65832
metab_1387	0.343693	0.315231	0.859679	0.851992	0.5032	0.6486	0.979644	6.06502	6.46924	5.85758	6.31542	6.45335	6.27326	6.00619	6.36462	5.41491	6.42141	6.08296	6.37907
metab_1388	0.0926978	0.0718066	0.741782	0.742647	0.9564	0.9737	1.00243	3.68253	4.52927	4.48887	4.71837	4.85125	4.83575	4.33396	4.6939	4.57359	4.77401	4.24327	4.55345
metab_1389	0.379823	0.349488	0.852663	0.842172	0.5555	0.6937	0.972236	6.15232	7.23901	5.39517	5.70998	6.19649	6.04698	6.07681	6.13959	5.56312	6.11933	5.63712	6.18183
metab_1390	0.0707895	0.0725034	0.731669	0.732715	0.9072	0.9445	1.00296	4.39859	4.56639	3.96878	4.4333	4.35378	4.62458	4.48113	4.39912	4.45325	4.61213	4.32813	4.15319
metab_1391	0.901809	0.90293	0.777137	0.754654	0.03046	0.1068	0.93943	4.91636	5.07602	4.6403	5.35738	4.99865	4.92728	4.81146	4.81055	4.40531	4.6346	4.57698	4.86593
metab_1392	1.35364	1.3934	0.752356	0.704494	0.008509	0.04855	0.873227	5.04346	4.66845	4.7466	4.42967	4.27458	4.76383	4.19577	4.3425	4.03588	3.50674	3.8404	4.4622
metab_1394	0.358762	0.390168	0.786964	0.794418	0.3874	0.5475	1.02069	4.8395	5.23189	4.89046	5.23052	5.28151	5.26196	5.21937	5.34775	5.1789	5.41638	4.852	5.35753
Leu Ala Gly	0.291196	0.325867	0.827886	0.821775	0.5491	0.6884	0.983589	5.77783	6.11249	5.7778	5.71896	5.24903	5.72951	5.86553	5.50188	5.50796	5.31434	5.96104	5.65522
metab_1397	0.299015	0.100908	0.741152	0.743667	0.9025	0.9411	1.0071	4.40876	3.83253	4.27173	4.91765	4.96656	4.66409	4.82743	4.83379	4.43226	4.51424	3.70991	4.93598
metab_1398	0.583402	0.531358	0.753966	0.735359	0.3099	0.4733	0.949091	3.78443	4.78597	4.80888	4.94032	5.14458	4.58711	4.32867	4.7735	4.19404	4.75459	4.15199	4.41899
metab_1399	1.2435	1.23578	0.700963	0.646208	0.03747	0.1225	0.8521	3.40719	3.54431	4.60852	4.42415	4.67973	3.47422	3.46123	3.43236	3.38379	3.42871	3.41119	3.44996
metab_1400	0.389848	0.338391	0.705607	0.715836	0.585	0.7166	1.02968	3.99858	4.16198	3.52573	4.48759	4.29488	3.99488	4.21642	4.48034	4.19971	4.45819	3.40506	4.42719
metab_1401	0.314706	0.142937	0.688687	0.682145	0.7781	0.8587	0.9812	3.36405	3.57227	3.60596	3.9043	4.25925	4.59298	3.41809	3.94039	3.8377	3.75423	4.50358	3.40681
metab_1402	0.563682	0.638333	0.828209	0.812178	0.3396	0.5023	0.957439	6.06248	6.051	5.99979	5.67657	4.89443	5.71522	5.7248	5.28719	5.61542	4.80201	5.94473	5.55807
metab_1403	0.341577	0.382759	0.780029	0.770999	0.498	0.6447	0.975328	5.40486	5.44515	5.12896	4.90093	4.64079	4.6362	5.32173	4.7752	4.77356	4.63348	4.92542	4.98324
metab_1404	0.449434	0.399534	0.832381	0.840733	0.2747	0.4381	1.02277	6.09814	5.8154	5.96272	5.68929	5.47401	5.74887	6.10949	5.78051	5.80307	5.73799	6.02586	6.12256
metab_1405	0.468061	0.438955	0.793022	0.783904	0.22	0.3993	0.975235	5.03077	5.28092	5.04249	5.34359	5.38368	5.17478	5.12669	5.17565	5.00138	5.18532	4.73374	5.25624
metab_1406	1.01086	0.964948	0.671821	0.714414	0.1119	0.2555	1.13092	3.46316	3.60028	4.55513	3.52913	3.50514	3.53019	4.76319	3.80448	4.23267	3.48468	4.82283	3.98006
metab_1407	1.0624	1.04908	0.680517	0.716671	0.03533	0.1178	1.1097	3.68724	3.82438	3.67547	4.08382	3.72923	3.75428	4.232	4.1552	3.72751	4.43624	3.88301	4.81545
metab_1408	0.418246	0.434476	0.729813	0.719165	0.3536	0.5156	0.970238	4.34813	4.7714	4.44401	4.12906	4.21818	4.29844	4.5772	4.16433	4.28623	3.83667	4.28505	4.27601
metab_1409	0.849335	0.878026	0.789369	0.811508	0.08299	0.2085	1.06244	5.29333	5.43298	4.37841	5.3268	5.19661	5.31569	5.41951	5.63009	5.40998	5.64903	5.41145	5.35375
metab_1410	0.744779	0.772637	0.776265	0.792462	0.05448	0.1568	1.04564	4.97949	5.18754	4.5578	5.06844	4.99554	5.05818	5.16502	5.34066	5.19084	5.36702	5.01259	5.12945
metab_1411	1.04762	1.0508	0.817367	0.792392	0.0122	0.06066	0.934076	5.76794	5.83831	5.33388	5.54085	5.58794	5.33584	5.24095	5.13809	5.56168	5.16354	4.92873	5.16561
metab_1412	0.229774	0.233045	0.705949	0.712986	0.7119	0.8121	1.02034	4.2571	4.398	3.50992	3.67045	4.45382	4.19436	4.46027	3.98824	3.49828	4.33632	4.305	4.39566
metab_1413	0.618654	0.263577	0.732635	0.714916	0.7858	0.8634	0.950943	4.81553	1.72146	4.53524	5.14693	5.15168	5.04746	4.86287	5.11241	4.35145	4.0595	1.59124	5.14588
metab_1414	0.255584	0.222575	0.825296	0.828982	0.4152	0.572	1.01002	5.78599	5.72477	5.7562	5.65419	5.51405	5.69457	5.89194	5.74947	5.59126	5.58038	5.80808	5.85006
metab_1415	0.878615	0.870441	0.786822	0.804616	0.01148	0.05839	1.04999	5.14651	5.24878	4.98783	5.0242	5.04534	5.27158	5.50127	5.30644	5.18776	5.22289	5.60102	5.44484
metab_1416	0.123773	0.191526	0.727623	0.733197	0.8874	0.9316	1.01589	3.49126	4.6335	3.09836	4.30785	5.34649	5.16678	4.85883	5.30026	4.14946	4.42502	3.11411	4.61218
metab_1417	0.4143	0.447167	0.826334	0.81783	0.3624	0.524	0.977209	5.74729	5.98192	5.86349	5.58946	5.37509	5.66707	5.67737	5.36531	5.80811	5.19868	5.85217	5.54357
metab_1418	2.43955	2.46274	0.627878	0.769599	0.0005134	0.009079	1.50478	3.5517	4.16943	3.50724	2.29435	3.64803	2.30089	5.10364	4.80513	4.88172	4.77155	4.60656	5.12995
metab_1419	1.29582	1.3331	0.674861	0.744997	0.1279	0.279	1.22225	1.4003	4.53911	3.5043	4.49195	4.13658	4.30894	4.309	4.80729	4.38314	4.7605	4.36639	4.72693
metab_1420	1.46209	1.4371	0.742804	0.798098	0.02213	0.0876	1.16575	3.60544	4.95448	5.17578	4.25823	4.21685	4.97503	5.57866	5.12846	5.08737	4.88254	5.70536	5.30765
Val Val Asp	0.573493	0.534791	0.804889	0.817698	0.2019	0.3774	1.0355	5.26661	5.76596	5.42685	5.51684	5.04127	5.26687	5.77028	5.38445	5.46996	5.2775	5.89133	5.63845
metab_1422	1.79013	1.77174	0.705094	0.777934	0.001542	0.01786	1.22746	3.98841	3.91169	5.02668	3.84052	3.81654	3.84159	5.20665	4.74618	4.95866	4.75956	5.32319	4.98943
metab_1423	0.146505	0.0683194	0.825101	0.824256	0.9423	0.9659	0.997713	5.59371	6.28299	5.52922	5.72037	5.36123	5.62485	5.99196	5.51938	5.45446	5.33996	6.06553	5.6624
metab_1424	1.08713	1.07587	0.739018	0.780965	0.1319	0.2841	1.12402	4.6295	4.82661	4.38813	3.53204	4.66022	4.86152	4.54893	4.39947	5.74508	5.46449	5.70558	4.37087
Gln Ile Ser	0.489141	0.521546	0.845532	0.835627	0.2946	0.4582	0.973697	6.05751	6.31699	6.1338	5.85992	5.63922	6.03444	6.04861	5.70601	5.80336	5.45227	6.19834	5.88284
metab_1426	0.948979	0.933179	0.751664	0.773348	0.0073	0.04419	1.06222	4.68372	4.84205	4.65614	4.62338	4.28164	4.78528	4.9767	5.0301	4.88561	4.82443	4.98238	4.90236
metab_1427	0.41322	0.392389	0.816241	0.808211	0.4224	0.5793	0.978378	5.40214	5.94715	5.55906	5.41709	5.32712	5.64873	5.72066	5.29263	5.22243	5.13174	5.78556	5.42752
metab_1428	1.16441	1.20231	0.658488	0.580241	0.2013	0.3767	0.788748	4.35057	3.69471	4.64929	2.30024	2.27638	4.06014	2.28838	2.25965	3.48228	2.25601	4.26211	2.27716
metab_1429	0.0157108	0.08344	0.781396	0.781037	0.9838	0.9893	0.999009	5.34514	5.27368	5.36542	5.06623	4.10394	5.11642	5.35426	4.78106	4.9488	4.58868	5.49842	5.06961
metab_1430	0.769957	0.73333	0.743823	0.703377	0.3812	0.5413	0.891505	4.41764	5.08897	2.55397	5.13717	4.83498	5.23194	4.07941	4.79137	2.54236	4.44045	3.74856	4.70604
Gln Glu Val	0.284674	0.196644	0.82171	0.827175	0.6392	0.7575	1.01491	5.59789	6.09642	5.76147	5.43699	5.27329	5.62957	6.00047	5.52558	5.43142	5.40039	6.17476	5.76855
metab_1433	0.358481	0.321848	0.671358	0.682867	0.4782	0.6284	1.03413	3.97315	3.65687	3.72231	3.65054	3.56172	3.58677	3.61684	3.54491	4.21319	3.54125	4.41364	3.5753
Leu Val Arg	0.192316	0.0598222	0.800854	0.804616	0.8567	0.9124	1.01033	5.28331	5.9567	5.79524	5.24227	4.79872	4.85842	5.94323	5.08805	5.04754	4.71592	6.0849	5.3806
metab_1435	1.74225	1.70455	0.723209	0.60401	0.06648	0.1798	0.703989	2.69669	5.76686	2.68494	4.48833	4.06519	6.02066	2.75065	3.6429	3.5549	2.71817	2.70068	2.73939
metab_1436	0.960234	0.923399	0.770852	0.796644	0.04094	0.1294	1.07367	5.18561	5.12955	5.21349	4.73813	4.43778	4.6975	5.43178	5.14555	5.10893	5.05015	5.55345	5.2762
Asp Leu Arg	1.44467	1.41505	0.740521	0.801266	0.04496	0.138	1.18347	5.17808	5.0423	5.04852	3.85378	4.21399	3.67617	6.10048	4.99664	5.1443	4.80682	6.01628	4.90326
metab_1438	0.70626	0.765437	0.792672	0.770778	0.2351	0.4166	0.941391	5.36359	5.49836	5.70398	4.93126	4.55203	5.17642	5.19798	4.33188	5.03983	4.41795	5.35407	5.05062
metab_1439	1.51436	1.47908	0.682506	0.747645	0.01385	0.06598	1.20425	3.62938	3.76652	4.228	3.69535	3.67137	3.89384	5.101	4.14611	4.64834	3.6509	5.24373	4.76539
metab_1440	0.118995	0.0688757	0.774152	0.772468	0.8874	0.9316	0.995349	5.07257	4.46616	4.78385	5.07104	4.73428	5.54037	4.91322	5.05361	4.94539	4.93779	4.84758	4.83586
metab_1441	0.281454	0.27134	0.805365	0.810569	0.5245	0.667	1.01429	5.54067	5.49804	4.86428	5.45786	5.54612	5.41913	5.44626	5.38813	5.44891	5.41517	5.39348	5.69552
metab_1442	0.547625	0.492773	0.687083	0.70757	0.3665	0.5277	1.0608	3.73568	3.72789	4.77697	3.65673	3.63274	3.65779	4.49148	3.74287	3.92219	3.61227	4.63303	4.19554
metab_1443	1.70032	1.66048	0.709779	0.783761	0.01005	0.05381	1.23073	4.49857	4.0869	5.14921	3.68171	3.65773	3.68278	5.45878	4.7743	5.04194	4.46185	5.62014	5.11331
metab_1444	0.292765	0.219307	0.779741	0.772175	0.6725	0.7838	0.979291	5.34427	5.15896	3.93837	5.1553	5.2862	5.24865	4.75348	5.06081	5.09441	4.95139	4.53485	5.11461
metab_1445	0.0582911	0.131391	0.763727	0.761928	0.9468	0.9684	0.995004	4.93798	5.34336	5.36077	4.81717	3.71714	4.64623	5.22818	4.63818	4.60228	3.76855	5.42945	5.0142
metab_1446	0.156769	0.0753216	0.686904	0.690728	0.8663	0.9182	1.01113	3.5772	3.71433	4.9817	3.64317	3.61918	3.64423	4.26975	3.66995	4.09314	3.82375	3.9589	3.61997
metab_1447	0.867119	0.821263	0.681151	0.712986	0.1302	0.2819	1.09608	3.65162	3.78876	4.22542	3.71759	3.69361	3.71866	4.64437	3.67679	4.26163	3.67314	4.83271	3.8941
metab_1448	1.00587	0.638426	0.603361	0.532372	0.5981	0.7273	0.799137	1.20822	5.65669	1.19718	1.27039	4.31628	4.42177	4.7343	1.23188	1.18629	1.22844	4.81052	1.24847
metab_1449	0.968974	1.01644	0.784831	0.746011	0.1979	0.3723	0.897703	5.18626	5.04105	5.87648	4.36529	4.36765	5.72327	4.98814	3.79713	4.57502	3.79348	5.44254	4.83612
metab_1450	1.81266	1.827	0.794697	0.853941	0.0006703	0.01077	1.17409	5.29391	5.09321	5.85191	5.02525	5.23926	4.89592	6.09204	6.43229	5.69493	6.47582	5.87293	6.2941
metab_1451	0.639408	0.63988	0.635383	0.609061	0.2664	0.4289	0.923471	4.3907	3.18185	3.03303	3.11072	3.08675	3.11179	3.09881	3.06995	3.0214	3.0663	3.04878	3.08754
metab_1452	0.218871	0.254204	0.724112	0.731669	0.7184	0.8165	1.02164	3.92209	4.24286	3.91032	3.98807	4.77388	4.95022	4.48306	4.71851	4.97666	3.97855	3.92609	4.26526
metab_1453	0.275181	0.112173	0.697229	0.702344	0.7958	0.8704	1.01482	3.77113	3.90827	4.71056	3.8371	3.81311	3.83817	4.13659	3.7963	3.87195	3.79264	4.81963	3.8139
metab_1454	0.570159	0.589687	0.703033	0.687529	0.1702	0.337	0.956264	3.84907	3.98622	4.63159	4.00699	3.89106	3.91683	3.90312	3.87424	3.82566	3.87059	3.85306	3.89185
metab_1455	0.657633	0.661576	0.735759	0.749118	0.04542	0.139	1.03827	4.46643	4.38739	4.51235	4.45129	4.39777	4.4362	4.44698	4.5525	4.54389	4.8265	4.83955	4.46235
metab_1456	0.624511	0.645556	0.71391	0.728029	0.07719	0.199	1.04096	3.96128	4.17062	3.99902	4.32365	4.1729	4.42153	4.19317	4.42871	4.38034	4.47057	4.21244	4.38997
Fapy-Adenine	0.479979	0.499617	0.837588	0.848928	0.4351	0.5901	1.03095	5.29774	6.46246	5.76429	5.68825	6.2292	5.84022	5.90854	6.23116	5.78961	6.71918	5.85525	5.86619
Gamma-Glutamylacetamide	0.593057	0.600804	0.797614	0.782258	0.2305	0.4115	0.958673	5.6234	5.38565	4.87025	5.59678	5.17954	4.99632	5.37111	4.7561	5.25061	5.16588	5.12506	4.67115
metab_1459	0.317196	0.316847	0.786254	0.778585	0.5025	0.6481	0.979073	4.8184	4.97533	5.81952	4.97216	5.07204	5.02313	5.02254	5.11008	5.06673	5.09193	4.78004	4.96758
metab_1460	1.23659	1.25341	0.778585	0.806451	8.784e-05	0.002757	1.0795	4.94906	5.0768	4.78937	5.15473	5.02946	5.03555	5.47144	5.44825	5.24335	5.45304	5.45987	5.34936
metab_1461	0.073459	0.0551189	0.617839	0.616581	0.9537	0.9724	0.996188	3.11114	3.0697	3.73405	2.99858	2.97462	2.99965	3.88901	2.95782	2.90928	2.95417	3.13256	2.9754
metab_1462	0.704187	0.739137	0.711807	0.7344	0.1739	0.3418	1.06627	3.64696	4.51539	3.62141	4.40259	4.21776	4.49413	4.32917	4.46497	4.50839	4.63638	4.0662	4.54244
metab_1463	0.249289	0.262221	0.748576	0.744606	0.3749	0.5354	0.988925	4.71015	4.80513	4.47381	4.60057	4.52351	4.51599	4.57188	4.53404	4.51106	4.51334	4.61766	4.57336
Serotonin	0.960104	0.955897	0.771146	0.751433	0.001104	0.01461	0.946574	4.91587	5.10582	4.7628	4.83544	4.91363	4.88919	4.63052	4.68252	4.69586	4.69305	4.47829	4.67037
metab_1465	0.731059	0.764629	0.766338	0.789016	0.2075	0.3842	1.06468	4.95455	5.14483	3.73173	5.07653	5.00644	5.12027	5.07124	5.32745	5.21463	5.3085	4.92823	5.06358
metab_1466	0.482671	0.438167	0.78831	0.800236	0.3256	0.4888	1.03326	5.1785	5.52122	5.37207	5.09368	4.80973	4.87655	5.65466	5.1696	5.06366	4.9792	5.66579	5.34269
Hydroxyphenylacetylglycine	0.167997	0.0770124	0.776629	0.778079	0.893	0.9354	1.00402	5.45554	5.01781	4.42783	5.09527	4.9835	4.89135	5.04086	5.11029	4.91872	5.18352	4.83327	4.90602
metab_1469	0.185357	0.175532	0.827757	0.830011	0.4966	0.6436	1.00611	5.5849	5.70625	5.87603	5.71479	5.67553	5.80013	5.81074	5.8164	5.64131	5.72844	5.76824	5.80226
metab_1470	0.0266218	0.0145399	0.774152	0.773713	0.9606	0.976	0.998787	4.72355	5.16508	4.56034	5.09252	5.11217	5.01567	4.91632	5.05482	4.81976	5.13515	4.69246	5.0143
Pro Thr	0.459873	0.429161	0.805976	0.817301	0.3632	0.5246	1.03131	5.27046	5.36631	6.22622	5.2018	4.99923	5.31762	5.7388	5.51652	5.47358	5.52431	5.58688	5.55891
metab_1473	1.32926	1.36573	0.666331	0.716087	0.007166	0.04366	1.15476	3.40574	3.90067	3.8335	3.30503	4.07677	3.3061	4.40701	4.24558	3.81789	4.45312	4.11378	4.16662
metab_1474	0.363964	0.327163	0.765221	0.754501	0.4989	0.6452	0.970564	4.35068	4.92841	4.70984	4.99517	5.17928	4.78104	4.89174	4.87809	4.15579	5.01495	4.17432	4.97988
metab_1475	1.13051	1.15695	0.73054	0.76723	0.02856	0.1023	1.10829	4.59063	4.7688	3.56617	4.4744	4.2931	4.57087	4.75048	4.97143	4.9006	5.03247	4.83716	4.61134
metab_1476	0.703551	0.644758	0.696706	0.726972	0.3129	0.4759	1.09034	4.49546	4.54687	4.83665	3.32993	3.30596	3.331	4.63567	4.00025	4.23686	3.8141	4.89225	4.41971
metab_1477	0.317566	0.307438	0.682416	0.694254	0.5864	0.7176	1.03488	3.32378	3.96915	3.9652	4.03662	4.19497	3.39081	4.51104	3.34895	3.73009	3.67123	4.00761	4.40915
metab_1478	0.45902	0.505481	0.693815	0.712734	0.5178	0.6609	1.05582	3.76284	4.75969	3.15298	3.79748	4.3476	3.82336	4.14502	4.27347	3.36557	5.17044	3.98337	4.02731
metab_1479	0.464276	0.449962	0.780605	0.77144	0.2018	0.3771	0.97497	4.78168	5.0442	5.06126	5.00624	5.21742	5.09472	4.97922	4.87793	4.78183	4.97096	4.66389	5.17187
Met Asp	0.640812	0.698013	0.790004	0.76552	0.3734	0.5342	0.934572	5.49383	5.32118	6.55901	4.93905	4.64726	4.03525	5.15563	4.6099	4.70101	4.58276	5.05309	4.86327
metab_1481	0.100364	0.0917943	0.776919	0.778079	0.9	0.9396	1.00321	4.80178	5.06851	4.60117	5.12546	5.14943	5.14954	4.94412	5.24047	4.94177	5.17019	4.61811	5.08183
metab_1482	1.62751	1.64147	0.736635	0.794488	0.002035	0.02099	1.17449	4.97833	4.92764	4.11227	4.19664	4.16603	4.34	5.22893	5.13182	5.47461	5.50727	5.17119	4.86729
metab_1483	0.490521	0.422324	0.841234	0.830909	0.3727	0.5336	0.97255	5.42636	5.62358	6.45525	5.89717	6.21388	6.01335	5.77057	5.87627	5.70227	6.00087	5.88365	5.41595
Asn Tyr	0.308668	0.348993	0.803594	0.796366	0.5325	0.6738	0.980418	5.61609	5.77456	5.55517	5.16708	4.87323	5.18369	5.37649	5.10589	5.29069	4.98396	5.55396	5.23234
metab_1485	1.43088	1.39641	0.580925	0.661434	0.03555	0.1183	1.27616	2.7601	2.89706	2.74835	2.82598	2.80203	2.82704	4.27403	2.78523	3.47715	2.78159	4.70987	3.4868
metab_1486	0.512679	0.542303	0.782114	0.794976	0.2882	0.4518	1.036	5.01667	5.36677	4.34844	5.29963	5.11032	5.19049	5.16665	5.42996	5.09585	5.41908	5.12655	5.18583
metab_1487	0.471035	0.469713	0.753736	0.763727	0.2221	0.4015	1.02825	4.89472	4.97805	4.37196	4.58922	4.55741	4.64062	4.8826	4.86532	4.67647	4.85687	4.66397	4.87884
metab_1488	0.0887449	0.00687346	0.747179	0.74904	0.9087	0.9454	1.00523	4.93689	5.00258	4.85065	4.39069	4.03041	4.31011	4.86379	4.43509	4.59886	4.17	5.05264	4.54657
metab_1490	2.11621	2.11266	0.783689	0.663512	0.0103	0.05474	0.710656	3.6797	3.68526	6.40166	5.48979	5.83105	5.3728	3.60217	3.5733	3.52472	3.56965	3.78752	3.5909
metab_1491	0.486259	0.427925	0.696094	0.713154	0.4627	0.6148	1.05016	3.80489	4.95138	3.99707	3.57776	3.55378	3.91678	4.29862	3.81872	3.6115	4.19964	4.58543	4.48385
metab_1493	1.30802	1.3134	0.732796	0.76923	0.0005937	0.009939	1.10738	4.58539	4.29209	4.58835	4.03127	4.43876	4.49247	4.83885	4.83992	4.97063	4.79454	5.03122	4.79405
metab_1494	1.54706	1.52921	0.641573	0.720738	0.02666	0.09764	1.25909	2.98865	4.13789	4.0215	3.05457	3.0306	3.05563	4.86621	4.60527	3.24685	3.76037	4.64807	4.41348
metab_1495	0.350932	0.284863	0.807197	0.815843	0.5316	0.6733	1.02382	5.59366	5.7091	5.68001	5.09918	4.96292	5.44418	5.91662	5.30894	5.35007	5.06024	6.02378	5.60485
metab_1496	1.097	1.09035	0.705094	0.741388	0.02717	0.09897	1.10857	4.21964	4.6947	4.29223	3.6544	3.90763	3.65546	4.58949	4.44673	4.36307	4.50112	4.59937	4.57685
metab_1497	0.135044	0.138573	0.686726	0.69117	0.807	0.8783	1.01295	3.64575	3.78289	4.62779	3.71172	3.68774	3.71279	3.97616	4.26168	3.62234	4.26739	3.64975	3.68852
metab_1498	1.06577	1.08333	0.764176	0.791691	0.01193	0.05977	1.079	4.742	5.08935	4.45479	4.8738	4.58828	5.10983	5.16803	5.43489	5.21284	5.23406	5.09186	4.99771
Zalcitabine	0.288175	0.225948	0.63488	0.652923	0.7447	0.8357	1.05522	3.84598	2.28577	4.14539	3.7625	2.19115	3.65214	4.05017	3.90074	4.32217	2.17081	4.34335	2.19193
metab_1500	1.53302	1.60084	0.831037	0.777282	0.01227	0.06093	0.863424	6.24824	6.10799	5.5679	5.86625	4.88639	5.98284	5.32835	4.70814	4.94213	4.38982	5.46014	5.09818
metab_1501	0.820235	0.796473	0.734079	0.76619	0.2263	0.4068	1.0941	4.47442	4.32531	5.36324	4.67711	3.67286	4.01566	5.28564	5.23203	5.08809	4.67591	4.88824	3.8503
metab_1502	1.16893	1.09093	0.765818	0.719663	0.1058	0.2464	0.878311	3.79888	5.26108	5.27395	3.98552	5.27467	5.40031	4.37272	4.75532	4.4135	3.8204	4.19922	3.90141
metab_1503	2.34005	2.35594	0.703635	0.814913	0.0003015	0.006312	1.36408	3.92321	3.77996	5.18153	3.70879	4.02055	3.70986	5.47177	5.85393	5.01652	5.89818	5.22029	5.72004
metab_1504	0.935502	0.981937	0.719663	0.681422	0.1318	0.2839	0.895853	4.90743	3.88649	5.24957	3.81532	3.79134	3.81639	3.8034	3.77452	3.72594	3.77087	3.94568	3.79212
metab_1505	1.07955	1.04942	0.694956	0.737908	0.08188	0.2071	1.13025	3.90383	4.04098	3.89206	3.96981	3.94582	3.97087	5.17313	3.929	3.88042	3.92535	5.28239	4.6251
metab_1506	0.524699	0.532377	0.708931	0.698796	0.07575	0.1963	0.971331	3.97709	4.11424	4.37323	4.04307	4.01908	4.16933	4.03114	4.00226	3.95368	3.99861	3.98108	4.01987
4-Fluoroamphetamine	0.676411	0.727187	0.699491	0.726401	0.3229	0.4862	1.07988	3.09511	4.71703	3.62761	4.01461	4.47337	4.10716	4.04815	4.61771	4.04586	5.17687	3.96931	4.10022
metab_1508	0.523825	0.549073	0.816042	0.8074	0.1032	0.243	0.976744	5.76981	5.61922	5.56951	5.60041	5.3687	5.35506	5.41134	5.39844	5.29519	5.44275	5.52747	5.43372
metab_1509	0.254219	0.207883	0.645717	0.654562	0.6918	0.7971	1.02658	3.75694	3.11053	3.95465	3.03941	3.20473	3.47078	3.66744	2.99864	3.90118	3.67674	3.8241	3.01623
metab_1510	0.522782	0.488309	0.749195	0.730782	0.3893	0.5492	0.949491	3.92688	4.64394	4.50593	4.85527	5.03421	4.71049	4.54833	4.73525	3.57956	4.70183	3.92384	4.79182
Butanoyl (2S)-2-Amino-5-(Diaminomethylideneamino)Pentanoate	1.33547	1.33312	0.792532	0.839352	0.05246	0.1528	1.13572	5.26047	6.09435	5.26007	3.80982	5.2457	5.53997	5.74159	5.97242	6.13462	5.66579	6.17428	5.75921
metab_1512	1.699	1.76592	0.621592	0.736476	0.09014	0.2208	1.39793	1.79907	5.00607	1.78748	1.86408	4.50418	4.14154	4.26595	4.82495	3.56493	5.49574	4.28062	4.27625
metab_1514	2.45037	2.40683	0.509606	0.738939	0.03505	0.1172	2.00717	0.211226	4.06896	4.70985	0.259628	0.227885	3.91755	4.04368	4.22488	5.04598	4.04458	5.15643	4.37878
Pro-Pro-Pro	0.9998	0.972297	0.867644	0.887223	0.01417	0.06676	1.05335	6.43572	6.37139	6.73552	6.16213	6.11785	6.41474	6.83544	6.58135	6.66854	6.47419	6.94427	6.77583
metab_1517	0.513053	0.57054	0.704322	0.682416	0.4415	0.5961	0.9387	4.81399	3.67614	5.09176	3.60498	3.581	3.60605	3.59306	3.56418	4.02855	3.56053	4.33102	3.79843
Val Glu Asn	0.257106	0.200259	0.809156	0.815246	0.6127	0.738	1.01672	5.73292	5.63265	5.80587	5.21938	4.91811	5.35436	5.73204	5.36046	5.39574	5.23682	5.92203	5.5631
metab_1519	1.79233	1.80863	0.721233	0.792041	0.001958	0.02048	1.21863	3.61725	4.67998	4.75849	3.68322	4.60692	4.23202	5.48043	5.10855	4.88961	5.10845	5.35292	5.22902
metab_1520	0.844936	0.805774	0.75694	0.784617	0.1499	0.3094	1.07976	5.08503	5.17156	4.95864	4.18389	3.83569	5.04908	5.03577	5.06554	5.35526	4.78854	5.1253	5.16948
metab_1522	0.104887	0.0054102	0.695482	0.697317	0.9215	0.9528	1.0053	4.19307	3.89421	4.40615	3.57305	3.54907	4.14516	3.71552	3.83965	4.36516	3.52861	3.97368	4.46372
metab_1523	0.725003	0.662216	0.656002	0.687261	0.2791	0.4424	1.09578	3.31701	3.56173	4.16799	3.38296	3.35898	3.38403	4.4663	3.34217	3.2936	3.33852	4.77972	3.97944
metab_1525	0.262537	0.173827	0.806384	0.809694	0.6728	0.784	1.00907	5.65984	5.41079	5.01078	5.41414	5.45035	5.47447	5.40439	5.54415	5.49167	5.36836	5.20431	5.69651
metab_1526	0.944266	0.84591	0.654177	0.709355	0.2885	0.452	1.17407	3.71034	2.48649	4.6837	3.88905	2.39167	3.89718	4.80621	3.71006	4.10335	2.37128	5.09448	4.64271
metab_1527	1.71473	1.75716	0.724931	0.798789	0.01251	0.06167	1.22841	3.39663	4.68834	4.37439	3.46259	4.71817	5.2103	5.48264	5.20692	5.09719	5.48814	4.82477	5.65256
Monoacetyldiglyceride	1.36664	1.35755	0.761176	0.697665	0.06498	0.1769	0.83543	4.26203	3.51852	5.39266	5.27107	5.42767	4.75026	4.39748	4.35992	3.358	3.78505	4.58274	3.42417
metab_1529	0.398867	0.43263	0.761326	0.773786	0.5007	0.6466	1.03521	4.57292	5.20336	3.76441	5.10946	5.08214	4.89941	4.96249	5.09651	4.60527	5.09921	4.70662	5.1702
metab_1530	0.145596	0.0486027	0.738463	0.738067	0.9698	0.9812	0.998883	4.38438	4.76859	4.70516	4.3674	4.35921	4.27022	4.75392	4.31462	4.32567	4.14727	4.79314	4.48885
N-Ethyl-N-Methylcathinone	0.61196	0.594713	0.814581	0.805705	0.02123	0.08555	0.976109	5.5115	5.46776	5.45627	5.58587	5.58874	5.53692	5.35878	5.48507	5.39394	5.46067	5.20631	5.45612
metab_1532	1.21213	1.22898	0.675045	0.616895	0.05046	0.1492	0.841104	3.48768	3.1075	4.05536	4.4146	4.05487	3.27141	2.86297	3.14302	3.31401	2.84681	3.84874	2.81713
metab_1533	0.456225	0.464991	0.707485	0.71792	0.2233	0.403	1.03025	3.74101	4.34003	4.01967	4.26469	4.03207	4.19513	4.08982	4.2234	4.23321	4.37249	4.22036	4.19847
metab_1534	0.924854	0.907881	0.718419	0.692671	0.02309	0.08926	0.928825	4.18879	4.21203	4.12194	4.33358	4.29171	4.22769	3.81806	4.03248	4.1343	3.99052	3.44562	4.14793
Val Val Glu	0.461811	0.41152	0.812312	0.82256	0.3598	0.5214	1.02823	5.13852	5.95495	5.56294	5.58963	5.18128	5.5177	5.90659	5.49856	5.47429	5.33264	5.98273	5.6806
Methysergide	1.11948	1.15413	0.662475	0.736874	0.305	0.4689	1.23881	1.67447	2.76786	4.03912	1.73916	5.71297	5.65096	4.15506	5.02279	4.15617	3.57713	4.41424	5.40947
Gly Asp Val	1.02462	1.0562	0.81298	0.779957	0.09846	0.2349	0.91347	5.59327	5.71142	5.95646	5.46319	4.97818	5.30326	5.19652	4.47433	5.73385	4.76581	5.52254	4.45935
metab_1538	0.670072	0.628632	0.647285	0.675778	0.2996	0.4631	1.08753	2.97481	4.12159	3.8232	3.04073	3.01676	3.65463	3.51468	4.12684	4.20516	2.99631	4.00164	3.59348
metab_1539	2.23917	2.20077	0.735998	0.571825	0.017	0.07448	0.614398	3.75726	4.97416	4.08148	4.90109	4.15313	4.80354	0.987953	3.44236	3.95634	3.78298	3.23794	0.977849
metab_1540	0.671998	0.596163	0.698449	0.728354	0.3751	0.5355	1.08913	4.06767	4.59762	4.73419	3.52815	3.50417	3.52922	5.1484	3.48736	4.17501	3.51331	5.15134	4.62376
metab_1541	0.629863	0.619973	0.780245	0.769525	0.03089	0.1076	0.97077	4.92209	5.03055	4.95405	5.11872	5.08271	5.06482	4.93598	4.95114	4.87341	4.87199	4.65684	5.00313
metab_1542	1.12922	1.15336	0.798927	0.826981	0.01085	0.05642	1.07934	4.81841	5.33998	5.52069	5.10159	5.50647	5.47551	5.75189	5.72354	6.02147	5.67166	5.56761	5.54508
metab_1543	0.748422	0.731881	0.757244	0.742568	0.01482	0.06854	0.959729	4.68212	4.70903	4.62465	4.76689	4.79222	4.73061	4.48361	4.63323	4.59867	4.59709	4.24936	4.60657
Ac-Pro-Gly-Pro-Oh	0.133173	0.0418323	0.81077	0.812579	0.848	0.9062	1.00494	5.40924	5.74546	5.69897	5.36297	5.02814	5.565	5.67437	5.42758	5.35661	5.22403	5.7587	5.52798
metab_1545	0.0630153	0.0333066	0.784403	0.784831	0.9181	0.9513	1.00118	4.94092	5.16804	5.0339	5.16005	5.12954	5.08775	5.21139	5.06729	5.0892	5.03537	4.92431	5.22973
metab_1546	0.588959	0.582769	0.782759	0.774882	0.005694	0.03794	0.978476	4.99534	5.05212	5.04741	5.13663	5.09334	5.05692	4.93762	4.99251	4.94336	4.99986	4.85078	5.00701
metab_1547	0.533616	0.521191	0.733117	0.72444	0.03144	0.1089	0.975731	4.27508	4.41685	4.36832	4.495	4.4999	4.39706	4.29344	4.33915	4.31951	4.33505	4.18009	4.34339
N2-(1-Carboxyethyl)-2'-Deoxyguanosine	0.625591	0.585527	0.712986	0.693287	0.2819	0.4457	0.945005	4.64721	4.20457	3.83913	4.61844	4.0453	3.62707	4.02965	3.93852	4.32272	3.99222	3.50213	3.82486
metab_1549	0.644001	0.626738	0.777572	0.766338	0.0295	0.1044	0.969351	4.9084	5.00019	4.88893	5.09358	5.04747	5.01572	4.78469	4.94591	4.90064	4.92268	4.61242	4.86985
metab_1550	0.579035	0.567553	0.781612	0.772542	0.03171	0.1095	0.975238	4.93048	5.05307	4.96528	5.166	5.10935	5.06505	4.90422	4.95857	4.92161	4.97339	4.76662	5.01374
metab_1551	0.81614	0.796786	0.695832	0.672744	0.03912	0.1261	0.935166	3.87487	3.96789	3.91005	4.04442	4.06564	3.92162	3.86718	3.96482	3.81751	3.72872	3.25001	3.61561
metab_1552	0.436624	0.416447	0.812111	0.806519	0.08415	0.2107	0.984876	5.46743	5.48595	5.39115	5.53708	5.53232	5.51459	5.38674	5.46958	5.40036	5.47442	5.23563	5.46329
Neopterin	0.410575	0.381918	0.817565	0.808684	0.4185	0.5755	0.976122	5.55681	5.56531	5.13796	5.89112	5.73611	5.52981	5.77106	5.57023	5.12203	5.21183	5.21	5.73687
metab_1554	2.20354	2.22566	0.693463	0.805569	0.002946	0.02581	1.36932	4.27222	4.14263	3.31213	3.54876	3.36644	4.97941	5.61879	4.78368	5.86795	5.95624	5.71878	4.40072
metab_1555	0.867312	0.81992	0.757548	0.786893	0.1618	0.3251	1.08471	4.6461	4.79073	5.51465	4.42081	4.39682	4.56475	5.61087	4.97323	4.56415	4.59616	5.73567	5.25361
Guanine	0.672002	0.691643	0.854792	0.867291	0.1128	0.2569	1.03394	6.06433	6.24595	6.34506	5.84165	6.2917	6.16087	6.22881	6.35172	6.23009	6.80732	6.38568	6.19611
metab_1557	1.35479	1.36105	0.72403	0.769968	0.009895	0.05325	1.13754	3.67003	4.36636	4.64078	4.02227	4.36882	4.71657	4.94061	4.8299	4.51539	5.03325	5.19234	4.81529
Ovalicin	0.379843	0.189239	0.597146	0.612466	0.7942	0.8694	1.04805	2.04348	2.8648	4.37176	2.94143	2.08512	3.42099	4.24369	2.06844	2.02028	3.37028	4.08576	2.79475
metab_1559	2.23869	2.25923	0.638888	0.76671	0.002664	0.02438	1.44425	3.47649	3.87787	2.63801	3.05731	2.69166	4.3803	5.03552	4.24816	5.29381	5.38887	5.17924	3.91969
metab_1560	0.63459	0.620898	0.749968	0.737908	0.03907	0.126	0.966688	4.48985	4.52343	4.60852	4.75849	4.68167	4.67744	4.4164	4.52544	4.56865	4.54119	4.24298	4.5177
metab_1561	0.200968	0.200766	0.634679	0.628185	0.6997	0.8031	0.980676	3.14392	3.66307	3.61282	3.18795	3.1205	3.14553	3.85289	3.22482	3.05514	3.10004	3.08252	3.17423
metab_1562	1.08866	1.07974	0.813247	0.842484	0.05076	0.1498	1.08229	4.97144	5.53825	5.80748	5.28413	5.58767	5.84189	5.8978	5.8623	5.4746	6.28953	6.49984	5.72531
metab_1563	0.978783	1.00961	0.723209	0.753506	0.05362	0.155	1.08911	4.19991	4.47346	4.5174	3.71892	4.57955	4.2323	4.52074	4.61384	4.51519	5.23249	4.66158	4.46747
metab_1564	0.997434	0.988638	0.761928	0.742647	2.281e-05	0.000982	0.94749	4.73087	4.82881	4.71286	4.75283	4.84132	4.81516	4.55063	4.50747	4.53648	4.62728	4.43611	4.51585
metab_1565	0.645106	0.649614	0.748576	0.763877	0.1515	0.3115	1.04365	4.26845	4.52125	4.64215	4.48781	4.77416	4.93794	4.7819	4.83524	4.5234	5.06773	5.00738	4.61915
metab_1566	0.800459	0.790406	0.79141	0.777717	0.003467	0.02826	0.962977	5.19193	5.12807	5.10513	5.27243	5.20731	5.21317	4.97975	5.06013	4.99985	5.08138	4.78925	5.05524
metab_1567	0.61396	0.612751	0.744606	0.758836	0.126	0.2763	1.04062	4.45637	4.81906	4.70063	4.22328	4.37203	4.75511	4.67802	4.86407	4.93112	4.69957	4.63669	4.62326
metab_1568	0.373433	0.373952	0.834611	0.839415	0.2038	0.3798	1.01303	5.69222	5.77289	5.86892	5.82178	5.83728	6.00294	5.87079	5.94996	5.77577	5.99974	6.00522	5.85404
metab_1569	0.746438	0.715627	0.772248	0.75473	0.06412	0.1754	0.952429	4.62694	4.79619	5.0005	4.9231	5.02726	5.13761	4.44266	4.83184	4.69697	5.00423	4.54716	4.58903
metab_1570	0.701072	0.701507	0.792041	0.782114	0.001188	0.01525	0.973051	5.15293	5.18619	5.16866	5.26205	5.15625	5.2429	5.04526	5.10378	5.07232	5.08485	4.93766	5.08655
metab_1571	1.75179	1.75293	0.744371	0.805229	0.0003679	0.00725	1.18348	4.22901	4.69026	4.73529	4.89631	4.47022	4.28677	5.21971	5.29891	5.0295	5.44381	5.86742	5.45485
metab_1572	0.27142	0.288258	0.767898	0.773348	0.5217	0.6645	1.01523	4.62024	5.26997	4.66514	4.77577	4.97277	4.85529	4.91412	5.02429	4.77789	5.13031	4.7939	4.96428
metab_1573	0.766367	0.744478	0.696182	0.674953	0.05234	0.1526	0.940272	3.87952	4.02216	3.78379	3.9987	4.12029	4.00558	3.60759	4.08663	3.76569	3.70019	3.38263	3.84431
metab_1574	0.242147	0.194783	0.678063	0.672836	0.5448	0.6846	0.984861	3.45516	3.72538	3.73823	3.78647	4.05714	3.82665	3.58664	3.81185	3.59506	3.66984	3.79963	3.78795
Thr Val Asp	1.128	1.18635	0.829175	0.79588	0.04221	0.1322	0.913361	6.17928	6.03349	5.79544	5.54164	5.05774	5.87832	5.44603	4.95497	5.26665	4.81864	5.7511	5.26497
metab_1576	0.684875	0.669913	0.72362	0.708931	0.03141	0.1089	0.958993	4.16718	4.28487	4.1657	4.36257	4.34684	4.42293	4.06949	4.13808	4.12277	4.24399	3.87987	4.24309
metab_1577	0.98699	0.981255	0.814514	0.796713	0.0002781	0.00598	0.952571	5.45942	5.52519	5.46794	5.59692	5.55165	5.54116	5.28398	5.31983	5.27768	5.34716	5.05319	5.28731
4-Methylphthalic Anhydride	0.679044	0.668315	0.794767	0.785116	0.00245	0.02318	0.973825	5.14014	5.23288	5.18093	5.29867	5.28453	5.26751	5.06923	5.12651	5.11849	5.16761	5.00654	5.09589
metab_1579	1.65701	1.64517	0.758155	0.680879	0.01744	0.07572	0.802537	3.8825	4.54491	5.37525	5.26398	4.97169	4.33916	3.46481	3.96544	3.14395	3.99096	4.72798	3.48375
metab_1580	0.337677	0.236409	0.688953	0.704579	0.6992	0.8027	1.04606	4.07103	4.80629	4.38208	3.30086	2.95652	3.79819	4.97551	3.53489	3.44962	2.93607	4.92661	4.56833
Leu Leu Lys	0.720792	0.63406	0.753583	0.784189	0.3783	0.5388	1.08865	4.9227	5.6363	5.40731	4.06398	3.4698	4.51858	5.89325	4.45382	4.67791	4.26872	5.96329	5.24635
metab_1582	0.589475	0.483469	0.716838	0.696269	0.4484	0.6026	0.942755	3.78033	3.91747	3.76856	3.8463	4.64024	5.30875	3.83438	3.8055	3.75692	3.80185	4.79201	3.8231
metab_1583	0.353722	0.158552	0.732394	0.72534	0.8018	0.8747	0.980227	4.32819	3.21275	4.43286	4.82324	4.92646	4.67791	4.57986	4.82037	4.00134	4.11371	3.47635	4.8858
metab_1584	0.420683	0.357478	0.784118	0.795115	0.4595	0.6122	1.03069	5.05867	5.50089	5.26751	4.88091	4.792	4.99802	5.68367	5.00637	4.90507	4.73262	5.74714	5.35939
metab_1585	0.531229	0.526809	0.768638	0.761326	0.02162	0.0865	0.979877	4.83925	4.81786	4.8266	4.99864	4.8531	4.88605	4.71668	4.80282	4.79975	4.79627	4.68474	4.83171
metab_1586	0.445008	0.436279	0.657152	0.64365	0.2925	0.4559	0.960746	3.3979	3.73573	3.60402	3.68091	3.75433	3.07226	3.13223	3.51464	3.53663	3.43123	3.30633	3.49086
metab_1587	0.283526	0.298645	0.719414	0.725912	0.4914	0.6398	1.01863	4.0967	4.40687	4.07242	4.32613	4.32514	4.21875	4.60362	4.40708	4.32563	4.38738	3.89375	4.30207
Ala-Val-Oh	0.0984197	0.084323	0.762754	0.762228	0.9872	0.9915	0.998539	5.48099	5.51306	5.4371	4.17559	3.37366	4.76445	5.12488	4.4294	4.50813	4.48739	5.42272	4.73365
metab_1589	0.733512	0.722084	0.790637	0.778296	0.0082	0.04749	0.96657	5.12988	5.17293	5.07521	5.3018	5.21763	5.15161	4.90338	5.08858	5.06659	5.08587	4.84738	5.01956
Plumieride	1.74474	1.78292	0.755799	0.666612	0.01856	0.07868	0.774846	4.97888	5.49582	5.4487	3.57955	3.55557	5.1334	3.56763	3.53876	4.08231	3.5351	3.56525	3.55636
metab_1591	0.311842	0.269217	0.654465	0.641077	0.6618	0.7751	0.961002	4.67181	3.32165	3.4128	2.89949	3.57374	3.19624	3.72395	3.66304	3.37118	3.78099	2.83759	2.87632
metab_1592	0.254195	0.204978	0.754272	0.748033	0.6228	0.7452	0.982689	4.42157	4.86142	4.5904	4.82157	4.91352	4.46299	4.74811	4.73298	4.39696	4.85292	4.02488	4.83137
metab_1593	1.125	1.16089	0.665581	0.601843	0.1366	0.2907	0.825895	5.32823	3.114	4.23078	3.04288	3.01892	3.04395	3.03097	3.00211	2.95357	2.99846	2.98095	3.0197
metab_1594	0.169188	0.173151	0.667826	0.663701	0.6828	0.7912	0.987958	3.57477	3.66104	3.65173	3.78297	3.29108	3.96118	3.59136	3.56809	3.79284	3.65847	3.43432	3.61781
metab_1595	0.417926	0.434349	0.782831	0.77873	0.008894	0.04981	0.988746	5.09861	5.02634	5.07467	5.07938	5.02936	5.08329	5.01335	4.99759	4.99142	4.97011	5.06096	5.01687
metab_1596	1.10219	1.14053	0.782974	0.809088	0.004714	0.03382	1.07421	4.69735	5.23745	4.9482	5.08306	5.31616	5.12068	5.39692	5.51952	5.51123	5.55111	5.21022	5.47016
metab_1597	0.296023	0.185414	0.73464	0.728597	0.611	0.7365	0.983062	4.25207	4.76332	4.19938	4.16984	4.76421	4.42111	4.30719	4.55844	4.02935	4.64364	4.35078	4.22585
metab_1598	1.2074	1.23851	0.698622	0.743196	0.03056	0.107	1.13514	3.01297	4.42482	3.83723	4.18631	4.29993	4.21718	4.48296	4.54434	4.64627	4.58257	4.46503	4.49258
metab_1599	0.781388	0.776544	0.683317	0.663135	0.02504	0.09393	0.942715	3.8072	3.86114	3.87905	3.9202	3.75973	3.70929	3.68481	3.62541	3.75951	3.70845	3.23707	3.60614
metab_1601	1.131	1.15068	0.699231	0.733919	0.009275	0.05103	1.10392	3.82159	4.21201	3.90411	3.72487	4.1927	4.16523	4.63317	4.60806	4.00341	4.3047	4.49588	4.46916
metab_1602	0.489443	0.478831	0.778296	0.770042	0.128	0.2792	0.977409	5.14162	5.076	5.01964	4.9689	4.98801	4.81578	4.87737	5.01848	4.83156	4.89581	4.68985	5.02046
Hypusine	0.875946	0.917933	0.840608	0.81882	0.07799	0.2005	0.942814	6.23528	6.41912	5.66699	6.02472	5.42248	5.80014	5.80985	5.57293	5.40686	5.33649	5.83794	5.5719
metab_1604	0.985507	0.91796	0.73472	0.692053	0.252	0.4243	0.885301	3.51705	4.25597	5.579	3.99768	4.20555	5.01661	4.11839	3.54221	3.49364	3.53856	5.27255	3.55982
metab_1605	1.13347	1.14995	0.7074	0.740678	0.006414	0.04079	1.09907	3.87682	4.13589	4.14692	3.98947	3.95858	4.47981	4.55892	4.59666	4.14288	4.72325	4.51292	4.48983
Threonylproline	0.0674947	0.052818	0.727541	0.729489	0.9254	0.9554	1.00553	3.9404	4.13882	5.41762	4.28416	4.12226	4.13925	4.35036	4.54559	4.35976	4.67032	3.86116	4.39767
metab_1607	0.708991	0.66383	0.665769	0.64068	0.1505	0.31	0.928414	3.55351	3.68338	3.35617	3.66072	3.88944	3.64877	3.36308	3.78512	3.30273	3.64698	2.71606	3.41842
metab_1608	0.626721	0.613176	0.859499	0.851686	0.01091	0.05666	0.979314	6.21803	6.19843	6.19598	6.27402	6.28255	6.24947	6.07859	6.19164	6.1229	6.16947	5.93308	6.14929
metab_1609	0.677121	0.639042	0.741073	0.723784	0.1197	0.2678	0.952318	4.43373	4.47027	4.29359	4.69066	4.64665	4.51862	4.36385	4.45084	4.34659	4.45963	3.74303	4.3987
metab_1610	0.648308	0.612836	0.759668	0.744371	0.109	0.2515	0.958105	4.61098	4.73305	4.57397	4.88607	4.92981	4.76649	4.46347	4.78701	4.51756	4.80057	4.15807	4.57987
metab_1611	0.60111	0.58889	0.833721	0.826204	0.009415	0.05165	0.979893	5.81224	5.78305	5.78181	5.85846	5.85491	5.82228	5.66794	5.76664	5.70435	5.76919	5.55348	5.75042
metab_1612	0.659593	0.636295	0.774444	0.762003	0.04424	0.1367	0.966054	4.91071	4.91385	4.88464	5.00801	5.02475	4.95479	4.74186	4.9002	4.82251	4.91056	4.45601	4.85377
metab_1613	0.790248	0.762197	0.743588	0.723374	0.05044	0.1492	0.944506	4.37732	4.55117	4.48357	4.59253	4.65655	4.58446	4.17927	4.52764	4.34006	4.53718	3.83797	4.31208
metab_1614	0.727329	0.699701	0.727948	0.709694	0.06057	0.1685	0.949367	4.23779	4.2856	4.16311	4.47766	4.4726	4.43245	3.89944	4.34863	4.16546	4.32515	3.82849	4.18423
metab_1615	0.641944	0.626332	0.779524	0.769156	0.01716	0.0749	0.971708	4.98527	4.98042	4.96545	5.0703	5.07531	5.03602	4.84854	4.96798	4.91506	4.94036	4.66481	4.92753
metab_1616	0.629566	0.619091	0.856789	0.849051	0.009102	0.0505	0.979486	6.18995	6.15256	6.1687	6.24403	6.20829	6.18132	6.05354	6.10769	6.06153	6.14129	5.89177	6.12588
metab_1617	0.625655	0.599251	0.765966	0.75343	0.06707	0.1809	0.96566	4.7607	4.80877	4.74205	4.90602	4.92231	4.86208	4.60494	4.8273	4.74868	4.82552	4.34336	4.6602
metab_1618	0.588966	0.579077	0.910678	0.904878	0.006103	0.03962	0.984876	7.14063	7.10046	7.11511	7.1755	7.16992	7.14495	7.00788	7.08142	7.03772	7.08858	6.90361	7.07861
Ala Ile	0.884824	0.9499	0.858778	0.834675	0.1247	0.2746	0.937339	6.91333	6.45835	6.53324	6.05462	5.49407	5.88889	6.02077	5.70181	5.90985	5.4374	6.15397	5.782
metab_1620	0.571356	0.612198	0.78951	0.8103	0.4394	0.5938	1.05854	4.09169	5.81479	4.0472	5.85908	5.83908	5.30123	5.56407	5.73591	4.89428	5.42906	5.48767	5.65538
metab_1621	0.707815	0.671054	0.73416	0.715586	0.1013	0.2396	0.948666	4.40113	4.41682	4.32393	4.49767	4.57759	4.31573	4.13371	4.36153	4.29703	4.45365	3.63911	4.28266
metab_1622	0.606396	0.588195	0.795741	0.785828	0.04076	0.129	0.973133	5.21353	5.21149	5.23128	5.29304	5.27917	5.25685	5.08959	5.21885	5.13965	5.19619	4.83168	5.16733
metab_1623	0.602431	0.591454	0.862847	0.856003	0.007092	0.04336	0.981882	6.28319	6.26343	6.26265	6.32965	6.32155	6.29372	6.15956	6.23732	6.1885	6.23907	6.03017	6.21131
metab_1624	0.583608	0.615266	0.720325	0.701568	0.2611	0.4243	0.947789	4.63515	4.16027	4.47305	4.3867	3.76794	4.08892	4.56714	4.27235	3.70254	3.85048	4.02127	3.76873
Val Leu Gln	0.775016	0.729518	0.794209	0.818424	0.2601	0.4243	1.06831	4.20377	5.95403	5.16498	5.3837	5.17875	5.47316	6.03548	5.4992	5.12295	5.06367	6.13749	5.63668
metab_1627	0.305377	0.367484	0.795463	0.786822	0.587	0.7181	0.976545	5.86807	5.31335	5.57913	5.16583	4.58258	4.95291	5.33426	5.04036	4.99735	4.73808	5.55517	5.05865
Val Tyr Gly	0.0245124	0.0326485	0.764624	0.76552	0.9719	0.9827	1.00249	4.31215	5.14629	5.13268	5.28804	4.42044	4.59376	5.5157	4.91869	4.25725	3.68743	5.25396	5.33362
23-Hydroxyphysalolactone	0.213052	0.208182	0.687261	0.684666	0.2625	0.4243	0.992501	3.81693	3.95408	3.80516	3.88291	3.85892	3.88397	3.87098	3.8421	3.79352	3.83845	3.82092	3.85971
metab_1630	0.196394	0.144729	0.711385	0.71792	0.721	0.8184	1.01882	4.5416	4.24203	4.54429	4.03401	3.36584	4.1438	4.48209	4.10814	3.80906	4.17304	4.59287	4.17204
R-3-(Methylthio)-1-Hexanol	0.347296	0.292115	0.868233	0.874945	0.4508	0.6051	1.01802	6.65315	6.39508	6.68197	6.33015	5.84824	6.38688	6.62228	6.28139	6.47589	6.26181	6.77785	6.5713
metab_1632	0.415722	0.460592	0.761928	0.747101	0.5483	0.6878	0.959414	5.25364	5.50787	4.64491	4.53984	4.18611	4.54611	4.99559	4.47683	4.55066	3.64006	5.35345	4.501
metab_1633	0.34146	0.289454	0.867055	0.873495	0.4439	0.5985	1.01729	6.62409	6.37403	6.64548	6.27614	5.87194	6.38406	6.57797	6.2864	6.43371	6.24391	6.74938	6.54894
Isoindoline	0.522584	0.460934	0.762453	0.777354	0.3244	0.488	1.0422	5.13278	4.84933	5.16739	4.71681	3.9916	4.86211	5.07434	4.77073	4.92818	4.74523	5.31173	5.1058
metab_1635	0.371109	0.318191	0.862549	0.869818	0.4121	0.5692	1.01956	6.56111	6.29578	6.58158	6.20863	5.78581	6.29134	6.51869	6.20897	6.36778	6.18035	6.69161	6.49029
metab_1636	0.362173	0.311591	0.825815	0.833147	0.4018	0.5597	1.02001	5.95172	5.68031	5.96133	5.6423	5.25378	5.68626	5.91312	5.63515	5.76424	5.58831	6.08834	5.87029
5-(3-Pyridyl)-2-Hydroxytetrahydrofuran	0.350936	0.297799	0.945469	0.951095	0.4339	0.5894	1.01471	8.08264	7.81962	8.11158	7.75508	7.32549	7.82837	8.04501	7.74251	7.89599	7.70279	8.21114	8.011
metab_1638	0.429603	0.348955	0.694956	0.711723	0.5278	0.6701	1.04932	4.66	3.83321	4.68828	3.52246	3.49848	3.52353	4.48775	3.67816	4.40987	3.47801	4.29648	4.54534
metab_1639	0.357331	0.303521	0.896361	0.902764	0.4303	0.5859	1.01701	7.1412	6.87679	7.17581	6.80974	6.37023	6.88694	7.10748	6.79786	6.95819	6.75583	7.27164	7.07493
metab_1640	0.596148	0.526566	0.708166	0.729327	0.3088	0.4721	1.06209	4.52595	4.22832	4.51997	4.09059	3.11993	4.15606	4.49027	4.26917	4.27775	3.95016	4.74977	4.43293
Cyclohexa-2,4-Dienylmethanol	0.0885565	0.125929	0.795185	0.79386	0.7672	0.8512	0.996374	5.35286	5.22063	5.37945	5.22595	5.05556	5.20375	5.23228	5.13241	5.1949	5.11257	5.38729	5.26425
metab_1642	0.56959	0.514809	0.747955	0.764251	0.2623	0.4243	1.04655	4.92092	4.60155	4.97501	4.4571	3.90446	4.723	4.90329	4.61881	4.80034	4.55167	5.12496	4.86987
metab_1643	0.354396	0.302473	0.866996	0.873727	0.4262	0.5823	1.01808	6.63163	6.37557	6.62534	6.29289	5.85834	6.39019	6.5707	6.31516	6.41581	6.25529	6.76181	6.54419
Ile Val Ser	0.165253	0.00905248	0.844601	0.845284	0.9393	0.9637	1.00184	5.81407	6.4336	5.88635	5.98328	5.77553	6.05796	6.27308	5.88761	5.9041	5.66886	6.3221	5.9613
metab_1645	0.529726	0.453355	0.746401	0.767898	0.4695	0.6206	1.06183	5.30773	4.5977	5.37755	4.04495	3.78497	4.34964	5.34797	4.10802	4.92759	4.03145	5.58151	5.16252
Leu Asp	0.209968	0.142442	0.827046	0.831486	0.6851	0.7925	1.01207	6.03588	5.74913	6.20201	5.62254	5.21576	5.46649	5.76632	5.56417	5.7563	5.64919	5.96458	6.00262
metab_1647	0.327062	0.273466	0.715836	0.72811	0.6042	0.7318	1.03549	4.65492	3.98326	4.83463	3.91208	3.8881	3.91315	5.00734	3.87128	3.90841	3.86763	4.88403	4.54235
metab_1648	0.462351	0.404632	0.784261	0.797198	0.3987	0.5571	1.03618	5.25549	5.31183	5.59131	4.91817	4.21207	5.22191	5.4399	5.0386	5.29194	5.08022	5.30022	5.46194
metab_1649	1.27469	1.31604	0.5738	0.658679	0.1248	0.2746	1.2944	0.568031	2.96516	3.11068	3.7277	3.29447	2.82272	3.54038	3.68091	3.9561	3.6402	2.79498	3.72798
metab_1650	0.15703	0.0738613	0.728516	0.731589	0.7676	0.8516	1.00873	4.67732	4.27463	4.52472	4.38263	4.09165	4.16396	4.41866	4.19704	4.38017	4.12041	4.64074	4.58266
Gamma-Glutamylmethionine	0.86167	0.805459	0.811575	0.836577	0.1786	0.3478	1.07007	5.64901	5.16583	5.8726	5.56204	5.27639	5.35233	5.65527	5.38727	5.39466	6.12985	5.67034	6.94612
metab_1652	1.22237	1.16835	0.776193	0.72362	0.08971	0.2202	0.863061	4.25469	5.13752	4.58117	5.24301	5.2794	5.34357	3.60109	4.92479	4.66582	5.22086	3.28681	4.0497
metab_1653	0.378959	0.334304	0.800511	0.808211	0.3625	0.524	1.02125	5.34484	5.49033	5.60828	5.2158	4.90491	5.33768	5.5561	5.32581	5.30357	5.27242	5.66339	5.45711
Ser Leu	0.88476	0.942667	0.876853	0.856124	0.08435	0.211	0.946256	6.9719	6.81865	6.66471	6.39573	5.89309	6.44279	6.38881	6.0162	6.1556	5.85698	6.5047	6.15571
1-Acetylproline	0.132605	0.135257	0.79706	0.799134	0.827	0.8929	1.0057	5.2102	5.57125	4.8738	5.31515	5.34748	5.284	5.36672	5.41681	5.11646	5.66579	5.22928	4.9886
Beta-D-Glucosamine	0.213877	0.222336	0.783403	0.779452	0.5475	0.6872	0.989158	4.85349	5.01347	5.41621	5.19027	4.98528	4.97649	5.00427	5.06852	4.96615	5.07036	4.90227	5.09783
4-Nitrobenzoic Acid	0.833603	0.808505	0.819939	0.795045	0.1585	0.321	0.934356	5.68193	5.64209	4.99421	5.99195	5.78704	5.53809	5.1376	5.72176	4.39401	5.56747	5.07522	5.53328
Leu Thr	0.581141	0.641511	0.862608	0.848004	0.3025	0.4664	0.961673	7.00611	6.37838	6.6161	6.12138	5.69624	5.91156	6.18708	5.89424	6.10582	5.70047	6.4413	5.95084
metab_1659	0.50318	0.419978	0.775538	0.79162	0.4375	0.5921	1.04533	5.53767	5.18897	5.47027	4.65966	3.9083	5.01857	5.43322	4.97548	5.3086	4.67475	5.25184	5.4903
metab_1660	0.16687	0.191262	0.771808	0.768268	0.6815	0.7903	0.99023	4.81747	4.78271	5.08453	5.25331	4.77553	4.76741	4.75991	4.99056	4.7445	4.72644	5.20285	4.76536
metab_1661	0.233165	0.19915	0.724522	0.729732	0.6454	0.7621	1.01487	3.86103	4.25869	4.49591	4.63458	4.27678	4.28985	4.21797	4.46446	4.16371	4.35939	4.7193	4.2776
6,8-Dihydroxypurine	0.197397	0.223772	0.869525	0.866701	0.5587	0.6963	0.992506	6.35763	6.34089	6.51297	6.62952	6.29953	6.2893	6.25817	6.40566	6.26644	6.2391	6.61042	6.36017
Thr Ile Gly	0.293883	0.313489	0.83123	0.825491	0.5639	0.7002	0.984602	5.80724	6.12011	5.8585	5.68684	5.40304	5.80356	5.89106	5.53812	5.54468	5.31604	6.10235	5.75101
metab_1664	1.30907	1.35406	0.698014	0.640183	0.02499	0.09383	0.844071	4.4857	4.19303	4.35613	4.06158	3.36092	3.47913	3.65185	3.36364	2.96701	3.3728	3.83833	3.0104
metab_1665	1.6996	1.71849	0.682686	0.755646	0.004073	0.03125	1.23087	3.51859	3.65572	4.61347	3.58455	3.93605	3.58562	5.15198	4.51048	4.75387	4.98682	4.77896	3.9977
metab_1666	0.649648	0.480653	0.723702	0.698449	0.5077	0.6522	0.930352	3.66523	3.80237	3.65347	3.73121	5.27594	5.63063	3.71928	3.69041	3.64182	4.12637	5.07898	3.70801
metab_1667	0.464874	0.388443	0.64365	0.668293	0.542	0.682	1.07554	4.19591	3.32419	4.2694	2.76968	2.74573	3.10567	4.10108	2.72894	3.96043	2.73236	4.35554	4.07469
metab_1668	0.879878	0.887105	0.789016	0.771587	0.005551	0.0373	0.953028	5.23906	5.24474	5.23378	5.10451	5.13602	4.95524	4.91759	5.03323	4.76592	4.93345	4.76297	5.04935
metab_1669	0.392895	0.405882	0.719828	0.70757	0.4407	0.5953	0.965615	4.21766	3.911	4.48997	4.66933	4.39348	3.79368	3.75853	4.30279	3.87327	4.02824	4.54461	4.09254
Leu Val Gly	0.101567	0.0856827	0.833657	0.832509	0.8836	0.9293	0.996906	5.83476	6.18647	5.63174	5.74923	5.64451	5.85938	5.98727	5.70293	5.6457	5.52601	6.02065	5.91777
Tigecycline	0.265356	0.252323	0.674861	0.668013	0.6175	0.7415	0.980161	3.54043	3.67756	4.36701	3.60639	3.58241	3.60746	3.83382	3.5656	3.51702	3.56194	3.87586	3.5832
metab_1672	0.470808	0.410054	0.765147	0.775465	0.298	0.4616	1.02903	5.06738	4.79801	5.02097	4.76915	4.28461	4.99928	4.95825	4.96407	5.08498	4.91208	4.78103	5.07864
Ala Ile Ala	0.517326	0.524424	0.796782	0.784617	0.3212	0.4844	0.967129	5.02008	5.61376	5.45261	5.20881	4.92141	5.36371	5.33492	4.93598	4.84625	4.72603	5.53192	5.16707
Ser Leu Glu	0.206271	0.223036	0.835817	0.832062	0.7171	0.8156	0.989918	5.98879	6.21626	6.0287	5.6726	5.45134	5.75608	5.96251	5.58369	5.70643	5.43782	6.21274	5.85217
metab_1675	0.172848	0.190807	0.756712	0.754195	0.5318	0.6735	0.992995	4.58805	4.85429	4.79162	4.72017	4.6243	4.68922	4.70611	4.60885	4.73986	4.56856	4.66477	4.7769
metab_1676	0.936869	0.89197	0.763877	0.728435	0.1587	0.3213	0.905327	4.93977	4.91538	3.82377	5.23917	5.05813	4.85955	3.9574	4.97941	3.81213	4.7431	3.83954	4.77203
metab_1677	0.807599	0.815408	0.695744	0.721316	0.0944	0.2278	1.07595	3.81225	3.76089	4.49837	3.68972	4.26111	3.75779	4.17546	4.48596	3.93201	4.14197	4.36967	4.48151
Hymenoxon	1.27365	1.25725	0.803389	0.746712	0.1178	0.2648	0.854824	4.80139	4.11269	5.53682	5.91392	6.02669	5.76347	4.28671	5.57346	3.71616	4.1608	4.09576	5.65481
metab_1679	0.213034	0.208165	0.653888	0.651084	0.2625	0.4243	0.991731	3.45715	3.59427	3.44538	3.52311	3.49913	3.52418	3.51119	3.48232	3.43374	3.47866	3.46114	3.49992
Polylysine	1.4385	1.47218	0.681784	0.750045	0.04766	0.1434	1.21492	2.77925	4.21105	2.98717	4.03972	4.34505	4.4718	4.38717	4.6775	3.76466	4.8145	5.23722	4.86144
metab_1681	1.05087	1.05135	0.827951	0.852297	0.02142	0.08594	1.06773	5.50565	5.88328	5.64247	5.65475	5.74749	5.94299	5.97977	6.06295	5.65263	6.19773	6.58571	6.2245
Gln Leu Thr	0.399436	0.419981	0.798029	0.789228	0.4048	0.5624	0.976141	5.44641	5.60467	5.44061	5.01552	4.94243	5.23412	5.33343	5.08237	5.08445	4.81745	5.50139	5.11273
metab_1683	1.0301	1.01374	0.834993	0.803252	0.09385	0.2269	0.917452	5.81101	5.37975	6.04299	6.23145	6.02842	5.53761	5.58255	5.73835	5.44255	5.39606	5.7064	4.27594
metab_1684	0.354403	0.355861	0.694078	0.689664	0.05412	0.156	0.987323	3.87322	4.01037	3.98801	3.9392	3.91521	3.94027	3.92727	3.8984	3.84981	3.89474	3.87722	3.916
metab_1685	1.5497	1.57006	0.606704	0.683857	0.009888	0.05325	1.2583	2.92024	3.05726	2.90848	2.98615	3.3976	2.98721	3.55968	3.93988	2.89685	4.04349	4.64643	3.88541
metab_1686	0.681311	0.714107	0.670802	0.631545	0.4112	0.5683	0.890125	3.1607	3.29779	6.00252	3.22665	3.20267	3.22771	3.21473	3.18586	3.736	3.18221	3.1647	3.20346
metab_1687	1.13154	1.07763	0.650987	0.7091	0.1282	0.2794	1.18435	2.88789	4.21878	4.0366	3.83155	2.92983	2.95486	4.8059	3.96926	3.80498	2.90938	4.75341	4.46453
metab_1688	0.686097	0.665814	0.841672	0.831102	0.02374	0.09055	0.971909	5.93645	5.88915	5.83487	6.02141	6.02114	5.96761	5.72221	5.88528	5.81558	5.87151	5.53024	5.84365
Gln Leu	0.757767	0.806757	0.881499	0.866228	0.09478	0.2285	0.960224	6.83473	6.80859	6.75947	6.51645	6.16483	6.58834	6.52219	6.28124	6.272	5.99262	6.69888	6.32659
L-Cis-Cyclo(Aspartylphenylalanyl)	0.369734	0.421229	0.829046	0.819346	0.5052	0.6499	0.974069	6.21599	6.16229	6.10554	5.53145	5.29463	5.16864	5.94437	5.40047	5.57471	5.27347	5.74449	5.64668
Ala Leu Glu	1.02617	1.05178	0.850952	0.824841	0.04921	0.1466	0.932075	5.80069	6.47231	5.93304	6.22381	5.74269	6.39805	5.93793	5.478	5.49372	5.2581	6.13416	5.78666
Diphenol Glucuronide	0.388869	0.0857392	0.726156	0.727704	0.9699	0.9812	1.0044	3.6883	3.82544	3.67654	3.75428	5.0431	5.95069	3.74235	4.36728	3.77532	4.95658	5.48016	3.73108
metab_1694	0.583702	0.541879	0.766933	0.743431	0.419	0.576	0.936456	4.47513	5.26247	3.78766	4.91197	5.24909	5.39655	3.85348	5.09944	3.77602	5.019	4.27815	5.20719
Noradrenochrome	0.478808	0.459181	0.799341	0.785615	0.3903	0.5498	0.963019	4.82591	5.54957	5.33433	5.359	5.64056	5.08944	5.37342	5.10317	4.48838	5.3459	4.68022	5.63432
metab_1696	1.03953	0.996807	0.486572	0.585235	0.3179	0.4809	1.37851	2.05645	1.16493	4.77622	1.099	1.07698	2.21979	3.11684	3.73694	3.90548	1.81414	3.43716	1.0777
metab_1697	0.438281	0.505718	0.723948	0.705522	0.5255	0.6681	0.94879	5.24476	4.53748	4.90972	3.84286	3.1549	4.08388	4.35887	3.86535	3.71142	3.97861	4.5145	4.02606
metab_1698	0.731563	0.678336	0.716421	0.694517	0.1258	0.2761	0.93912	3.92789	4.06504	3.91612	3.99387	4.83451	4.4931	3.98194	3.95307	3.90448	3.94941	3.93189	3.97067
3-Keto-Digoxigenin	0.876597	0.883126	0.670246	0.70757	0.1826	0.3534	1.11413	3.80494	4.32119	3.65471	3.03126	3.67641	3.59165	4.17565	4.39864	2.94195	4.49901	4.45279	4.13052
metab_1700	0.732299	0.650115	0.745153	0.721068	0.2965	0.4604	0.934225	4.07132	4.20848	4.72206	4.1373	4.78511	5.44342	4.12538	4.0965	4.04791	4.09284	5.09038	4.1141
metab_1701	0.137325	0.0585832	0.581836	0.586925	0.8485	0.9065	1.01597	3.03384	2.57309	3.36558	2.50212	2.47821	2.95338	3.2775	2.46145	2.53582	2.45781	3.42073	3.02288
metab_1702	1.0023	1.06097	0.876449	0.851747	0.05709	0.1617	0.936235	6.87776	6.95237	6.66939	6.41145	5.85576	6.37776	6.37099	5.96059	6.06195	5.73369	6.38608	6.13708
Cucurbitacin I	0.246049	0.052929	0.525563	0.529174	0.9455	0.9676	1.01189	3.56946	2.18728	2.0395	2.1166	2.0928	2.11766	2.10477	3.93574	2.02796	2.0725	2.05512	2.09358
metab_1705	0.120639	0.117453	0.680154	0.684576	0.8481	0.9063	1.01294	3.92033	4.44431	2.76901	4.0232	3.84499	3.72912	3.72984	3.71939	3.56955	3.7522	4.25881	3.99442
metab_1706	0.213037	0.208168	0.658202	0.655427	0.2625	0.4243	0.991836	3.50235	3.63948	3.49059	3.56832	3.54434	3.56939	3.5564	3.52752	3.47895	3.52387	3.50635	3.54512
metab_1707	1.67143	1.65062	0.650987	0.735519	0.01666	0.07352	1.27668	3.42718	3.5643	3.41541	3.49314	3.46916	3.49421	4.68019	4.10765	5.14614	3.4487	5.52964	3.7212
metab_1708	1.63332	1.62615	0.591955	0.683677	0.01561	0.07037	1.31602	2.85838	2.99538	2.84662	2.92428	2.90032	2.92535	4.17211	2.88352	2.835	4.05551	4.451	4.56345
metab_1709	2.60785	2.57005	0.507856	0.746634	0.01853	0.07858	2.06306	0.411457	3.96472	4.59919	0.453032	0.437648	3.45375	5.13296	4.00559	4.11589	4.1868	5.06601	4.97531
N-[(4-Ethoxyphenyl)Methyl]-1-Methyl-4-Pyridin-4-Ylpyrrole-2-Carboxamide	0.198974	0.22422	0.543074	0.561101	0.8626	0.9157	1.05939	1.10813	2.40522	5.26403	1.24162	3.76129	1.17031	3.6354	3.84072	1.44361	2.7196	1.11181	3.0895
metab_1711	2.17786	2.1632	0.710371	0.810031	0.000849	0.01251	1.32035	4.68275	3.7794	5.16943	3.70823	3.68425	3.77544	5.5053	5.7671	5.02208	5.53263	5.25601	5.6587
metab_1712	0.492892	0.454256	0.740915	0.727948	0.3358	0.4983	0.964056	4.27263	4.40978	4.26086	4.33861	4.51234	5.24702	4.32668	4.2978	4.24921	4.29415	4.58395	4.31541
metab_1713	0.582002	0.537349	0.641375	0.668293	0.3757	0.5359	1.08286	3.93635	3.77955	4.0827	2.83332	2.80936	2.83438	4.03623	3.58039	2.9929	3.44617	4.08712	3.81074
1-Acetoxy-4,6-Tetradecadiene-8,10,12-Triyne	0.906687	0.876074	0.703549	0.673666	0.05431	0.1565	0.917098	3.64381	4.04821	4.22914	4.09863	4.36311	3.93517	3.50509	3.86176	3.4738	4.15652	3.45505	3.84786
metab_1715	0.212941	0.208074	0.59151	0.58816	0.2625	0.4243	0.989669	2.85379	2.99079	2.84203	2.91969	2.89573	2.92075	2.90778	2.87893	2.83041	2.87528	2.85778	2.89651
metab_1716	0.45854	0.503639	0.80679	0.794976	0.3945	0.5533	0.968201	5.63267	5.70503	5.6173	5.13166	4.97309	5.39188	5.50876	4.93631	5.36919	4.67759	5.65323	5.27605
metab_1717	1.36382	1.33954	0.866346	0.820201	0.04736	0.1428	0.883325	6.15491	6.29547	5.95629	6.26981	6.77776	6.65366	5.76831	6.16206	4.65639	5.79662	4.7813	6.49695
metab_1718	0.847824	0.819826	0.64197	0.679973	0.2165	0.3951	1.11846	3.37114	3.30809	3.15924	3.23695	3.21298	4.02217	3.22503	3.19617	4.16602	4.12626	4.78771	3.21376
metab_1719	0.432066	0.463025	0.57841	0.539076	0.7068	0.8085	0.882353	3.74138	4.56321	2.93526	1.1372	1.11501	3.23456	4.17795	3.68753	1.05498	1.09614	1.08005	3.6658
metab_1720	0.968549	0.905589	0.712734	0.673205	0.1247	0.2746	0.892093	3.69138	3.82852	3.67961	3.75735	5.01711	4.98957	3.74543	3.71655	3.66797	3.7129	3.69537	3.73415
metab_1721	0.581619	0.523927	0.698709	0.721233	0.4521	0.6061	1.06655	4.2143	3.8249	3.67599	3.75373	3.72975	4.78131	3.74181	3.71293	4.22499	4.66915	5.49891	3.73054
metab_1722	0.346213	0.330221	0.755341	0.748653	0.3558	0.5175	0.981462	4.63494	4.79066	4.45212	4.95183	4.7799	4.55106	4.54203	4.6527	4.47685	4.58516	4.5472	4.83276
metab_1723	0.0606591	0.0266092	0.682867	0.679973	0.934	0.9608	0.991619	3.02468	4.15677	4.16895	3.87071	4.59385	3.09167	4.52723	3.70286	3.00128	4.13749	3.02867	4.31948
metab_1724	1.45345	1.43096	0.621384	0.687351	0.008979	0.05004	1.21559	3.01447	3.15152	3.70788	3.0804	3.05643	3.08147	4.33536	3.44902	3.43046	3.61613	4.46556	3.90934
metab_1725	0.187806	0.0528035	0.788663	0.788875	0.9924	0.9953	1.00058	5.48247	5.69802	4.83252	3.92148	5.57445	5.371	5.35786	5.56234	4.78052	5.38106	4.93608	4.87984
metab_1728	1.03851	1.03821	0.68842	0.729408	0.09947	0.2366	1.12448	3.64219	4.21894	3.63043	3.70817	3.68418	4.39438	4.84934	4.76207	3.61878	4.42896	4.80184	3.71873
metab_1730	0.790329	0.828685	0.679882	0.705008	0.08928	0.2193	1.0753	3.78819	4.22848	3.41112	3.55726	4.14881	3.57739	4.24617	4.23349	4.05179	4.04649	3.82288	4.01792
metab_1731	0.13256	0.143702	0.773494	0.775902	0.7276	0.8233	1.00669	4.64813	4.97103	5.25043	4.87335	5.0091	4.86218	4.94942	5.06451	4.96412	5.08637	4.75965	4.99226
metab_1732	0.689022	0.622831	0.611086	0.656194	0.4574	0.6106	1.14494	3.43708	3.96093	4.05462	2.14988	3.11984	1.78169	4.37698	1.84166	3.94153	2.58501	4.37508	4.06644
metab_1733	1.17316	1.15524	0.668945	0.715418	0.03564	0.1186	1.14375	3.20607	4.23468	3.82748	4.20951	3.24804	3.27308	4.55129	4.16079	3.95302	4.00941	4.27393	4.21064
metab_1734	1.1411	1.16492	0.765221	0.793231	0.003005	0.02619	1.08043	4.69327	5.06978	4.57392	4.97481	4.90732	4.72279	5.19304	5.39564	5.10014	5.32243	4.97716	5.2851
metab_1735	0.280379	0.296588	0.75297	0.758988	0.5348	0.6762	1.01695	4.56762	4.77705	4.52201	4.75719	4.94577	4.4036	4.81639	4.88008	4.67176	4.945	4.32097	4.81197
metab_1736	1.37771	1.30236	0.580126	0.680607	0.1459	0.3038	1.35319	1.81259	3.564	4.27956	3.43103	1.85397	1.87868	4.51465	3.77385	3.40162	1.83379	4.43949	4.79697
3-Pyrazin-2-Yl-5-(2-Pyrrolidin-3-Yloxyphenyl)-1,2,4-Oxadiazole	0.45337	0.47129	0.75694	0.74398	0.3873	0.5475	0.964361	4.72295	4.84806	5.35863	4.39929	4.55739	4.39822	4.58629	4.44786	4.05022	4.63537	4.73092	4.82667
N-(1-Deoxy-1-Fructosyl)Phenylalanine	0.11353	0.116641	0.760272	0.763278	0.8455	0.9049	1.00841	4.48938	4.69737	5.58537	4.41088	4.88923	4.47703	4.89775	4.87984	4.64135	5.0648	4.45601	4.85034
metab_1739	0.338894	0.260721	0.767601	0.779091	0.6185	0.7421	1.03233	4.91865	5.41272	5.21269	4.73075	4.17455	4.68519	5.61094	4.62995	4.93371	4.05972	5.64149	5.20076
Ile Ile Arg	0.440253	0.461714	0.786467	0.770705	0.6034	0.7313	0.957389	5.33571	5.92374	5.38024	4.64608	4.63508	4.7733	5.75312	4.40793	4.98605	3.56648	5.81322	4.86253
metab_1741	1.33869	1.33245	0.710287	0.763428	0.02992	0.1054	1.16167	3.72298	4.16992	4.76902	4.32668	4.49366	3.30822	5.09572	4.72064	4.33687	4.40851	5.18492	5.05542
metab_1742	0.0904778	0.0159798	0.689309	0.68922	0.9926	0.9954	0.999743	4.18904	3.85025	3.70134	4.0651	3.7551	3.78015	3.85075	4.24419	3.6897	3.73463	4.05906	3.75588
metab_1743	0.735679	0.754718	0.736954	0.71054	0.2369	0.4186	0.927754	4.80935	4.8523	4.57884	3.75701	4.33764	4.40634	4.30889	3.97837	3.62553	3.60915	4.81098	4.47587
metab_1744	0.167952	0.136269	0.721893	0.718668	0.9373	0.9626	0.990869	4.79935	4.99211	5.54635	3.36756	3.34358	3.57754	4.36178	3.7178	5.04533	3.32312	4.98807	3.95662
metab_1745	0.230303	0.244888	0.694956	0.689131	0.5747	0.7084	0.983308	3.79395	3.9311	4.43552	3.85994	3.84462	3.86099	3.848	3.81912	4.18729	3.81547	3.79795	3.85759
metab_1746	0.782605	0.751914	0.698883	0.732152	0.3029	0.4669	1.09952	4.17879	3.82542	3.67651	3.75425	3.73027	4.82935	3.74233	3.71345	4.71575	4.94075	5.54059	3.73105
metab_1747	0.109135	0.102141	0.685114	0.683677	0.5934	0.7235	0.995837	3.79304	3.93019	3.78127	3.85902	3.83503	3.86008	3.84709	3.89969	3.76963	3.81456	3.79704	3.83582
metab_1748	0.482698	0.40863	0.557387	0.591621	0.6145	0.7393	1.11345	2.1886	2.325	4.39948	2.25419	2.23033	2.25525	2.24233	2.21362	4.56425	2.20998	2.19257	4.00667
metab_1749	0.412567	0.424013	0.697926	0.689398	0.1968	0.3709	0.975677	3.85867	3.99582	4.32494	3.92465	3.90066	3.92571	3.91272	3.88384	3.9075	3.88019	3.86266	3.90145
metab_1750	0.564814	0.529455	0.649724	0.675137	0.508	0.6524	1.07766	2.57294	3.61397	2.75267	3.43841	3.93033	4.47404	4.11861	3.83413	2.54959	3.70869	4.4461	3.74333
metab_1751	0.548094	0.531412	0.693815	0.706376	0.1128	0.2569	1.03679	4.02503	4.18388	4.0801	3.81028	3.70912	3.83595	4.24887	4.06041	3.96929	4.06587	4.10151	4.06913
metab_1752	0.0425333	0.0288934	0.754501	0.75496	0.9732	0.9834	1.00128	4.22162	4.65541	5.43133	4.44195	4.74945	4.59199	4.60591	4.876	4.65129	4.86281	4.31265	4.82227
metab_1753	1.47629	1.43267	0.704494	0.765296	0.01795	0.07697	1.18725	4.56216	4.29534	4.86405	3.84451	3.39795	3.42299	5.09364	4.70782	4.63624	4.49771	5.12901	4.88323
3-Tert-Butylphenol	0.612842	0.597138	0.83721	0.829239	0.01205	0.06012	0.97872	5.867	5.859	5.76202	5.91732	5.95744	5.87961	5.71794	5.81928	5.76181	5.80167	5.61239	5.77914
metab_1756	0.123196	0.0741426	0.738463	0.735759	0.7987	0.8723	0.992404	4.30328	4.64518	4.04204	4.62157	4.69127	4.55299	4.36712	4.67473	4.35587	4.5547	4.15401	4.54818
metab_1757	0.740096	0.716184	0.676968	0.712818	0.3741	0.5347	1.10898	4.14243	3.44577	3.2969	3.37462	3.49495	4.76627	3.36269	3.37326	4.62896	4.90817	5.34904	3.35142
metab_1758	1.21642	1.24441	0.785187	0.747567	0.01493	0.06872	0.900745	5.46548	5.39922	5.35457	5.05139	4.89683	4.41881	4.65475	4.69007	4.41017	4.57089	4.4607	4.76664
metab_1759	1.82554	1.869	0.71054	0.622214	0.001105	0.01461	0.771463	4.04014	4.58396	4.55492	4.04392	3.21146	4.37679	3.22351	3.19465	3.14609	3.19099	3.17348	3.21224
metab_1760	1.12655	1.19253	0.659821	0.580012	0.2229	0.4024	0.785094	2.48142	3.59704	5.7455	4.51885	2.52328	2.54826	2.53531	2.50651	2.45808	2.50287	3.84831	2.9619
Asp Phe Ser	0.982389	1.02632	0.815644	0.788946	0.05619	0.1599	0.929616	5.39109	5.85582	5.64527	5.6569	4.97459	5.72256	5.2579	4.9391	5.04226	4.77702	5.66976	5.21726
metab_1762	0.0547613	0.081137	0.781037	0.779885	0.8985	0.939	0.996825	5.40019	5.29493	5.02992	4.70172	4.73623	5.07692	5.10994	4.90926	4.931	4.95899	5.10274	5.13139
metab_1763	0.830851	0.796915	0.674218	0.709185	0.1965	0.3705	1.10637	4.13673	3.75795	3.55836	3.63609	3.61211	3.63716	4.92263	3.70321	3.54672	3.59164	4.99907	3.95007
metab_1764	1.728	1.80365	0.770999	0.687975	0.01539	0.06983	0.790494	5.63482	5.22565	4.67007	4.94047	3.75324	5.18529	4.10849	3.80311	3.19155	3.23646	4.51955	4.39238
metab_1765	0.227472	0.199697	0.749272	0.755494	0.6432	0.7605	1.01756	4.83342	4.829	4.88053	4.54072	4.42237	4.17919	4.92713	4.79349	4.15715	4.54742	4.9711	4.77223
N,N'-Diacetylchitobiose	1.47653	1.50098	0.767898	0.821906	0.02102	0.08491	1.15967	3.92883	4.46104	5.55606	5.13845	5.14719	4.92766	5.75342	5.96586	5.02432	5.77467	5.31445	5.98103
metab_1767	0.908358	0.94918	0.725095	0.68842	0.1451	0.3028	0.900232	4.53315	3.99631	5.57727	3.92514	3.90115	3.9262	3.91321	3.88433	3.83575	3.88068	3.86316	3.90194
metab_1768	2.32326	2.35447	0.733358	0.537819	0.02468	0.09299	0.555304	5.42656	5.38013	2.16904	5.38022	2.22246	5.89169	2.23445	2.20574	2.15747	3.61189	2.26887	2.22324
metab_1769	1.11127	1.06719	0.844291	0.796505	0.2115	0.3894	0.878403	5.16152	5.94876	4.57228	6.62878	6.75433	6.85808	5.5993	5.92421	4.1319	5.27584	4.1593	6.46273
metab_1770	0.213059	0.208189	0.713154	0.71071	0.2625	0.4243	0.993039	4.11625	4.2534	4.10448	4.18223	4.15824	4.18329	4.1703	4.14142	4.09283	4.13777	4.12024	4.15903
Phenylethylamine	0.461616	0.384366	0.827046	0.837652	0.5691	0.704	1.02905	4.76	5.85702	5.44156	5.73425	6.03431	6.46421	6.02876	5.82605	5.29332	5.78137	6.45995	5.89805
metab_1772	0.13333	0.0705138	0.732715	0.736954	0.8127	0.8827	1.01203	4.96261	4.69845	4.55693	4.32321	3.63967	4.24392	4.64893	4.20403	4.39728	4.15124	4.88904	4.4522
metab_1773	0.096609	0.0674443	0.695919	0.69688	0.9716	0.9825	1.00277	4.05929	4.02123	3.52845	3.63591	3.8814	4.6638	3.84542	4.50512	4.39884	4.42553	2.98359	3.69534
metab_1774	0.920943	0.953636	0.744528	0.771661	0.06742	0.1815	1.07863	3.89923	4.66731	4.68826	4.72617	4.97535	4.36112	4.81888	5.11019	4.57046	5.11185	4.9856	4.87018
metab_1775	0.455134	0.468183	0.799203	0.790707	0.2231	0.4027	0.976972	5.08477	5.54228	5.29715	5.42537	5.01625	5.42351	5.26993	5.1999	5.02009	5.10692	5.27668	5.1831
Ile-Gly	0.0825431	0.0241681	0.858477	0.860338	0.8756	0.9242	1.00498	6.73466	6.40548	6.32701	6.14812	5.61521	6.08435	6.43108	5.98124	6.31743	5.9127	6.66616	6.19074
metab_1777	0.384515	0.413049	0.751202	0.760121	0.3779	0.5384	1.02522	4.51887	4.81588	4.20504	4.79776	4.77196	4.72174	4.6285	4.97953	4.83269	4.91647	4.43435	4.7438
metab_1778	0.504155	0.414191	0.675962	0.696793	0.5016	0.6473	1.06227	3.55197	4.31795	4.64149	3.01192	2.98796	3.94107	4.53734	3.39282	3.96685	3.51402	4.35416	4.08325
Butyryl-L-Carnitine	0.0783015	0.0417672	0.730055	0.727948	0.9131	0.948	0.994052	3.58982	4.09656	4.50828	4.65582	4.59	4.78449	4.52369	4.75103	4.0366	4.25887	3.86175	4.63692
N-(2-Methoxyethyl)-1-Methylpyrrolo[2,3-B]Pyridine-3-Carboxamide	1.01486	1.03571	0.75694	0.781827	0.01208	0.0602	1.07149	4.7189	4.7892	4.37978	4.82177	4.8966	4.68006	5.02904	5.24232	5.00509	5.16559	4.68762	5.17801
Phe Ala	0.669452	0.708465	0.82243	0.806926	0.1471	0.3057	0.958717	6.06402	5.9799	5.63833	5.60553	5.26575	5.31005	5.63766	5.3548	5.3013	5.2251	5.43981	5.50945
metab_1782	0.804629	0.724545	0.775028	0.747179	0.249	0.4243	0.925358	4.93785	4.75415	4.39804	5.22583	5.21061	5.21847	4.62105	5.06842	4.69435	4.87831	3.28115	4.97919
metab_1783	0.551407	0.494008	0.725667	0.7478	0.4251	0.5817	1.0644	4.64702	5.01701	5.06345	4.17178	3.62221	3.38052	5.05885	4.32605	4.27832	4.15674	5.07427	4.67558
Val-Cit	0.51599	0.524229	0.788239	0.773128	0.3517	0.514	0.959152	4.7091	5.24806	5.57711	5.33707	5.31822	4.65744	5.25355	4.81771	4.32133	4.98955	4.83212	5.37209
metab_1785	0.267984	0.230167	0.769599	0.760121	0.7108	0.8113	0.973991	4.26664	4.39111	4.43085	5.32296	5.43864	5.45048	4.99438	5.54253	3.94593	4.3953	4.47305	5.18192
metab_1786	1.1116	1.09843	0.786183	0.760573	0.001056	0.01421	0.931534	4.99712	5.10477	5.03043	5.14512	5.27429	5.12229	4.76783	4.85755	4.57707	4.92056	4.5516	4.89555
metab_1787	1.54847	1.50949	0.651472	0.723866	0.01373	0.06568	1.23349	3.37847	3.45176	4.19434	3.29711	3.27313	3.29817	4.73683	3.80847	4.22016	3.51175	5.00971	4.48493
Thr Val Ala	0.831102	0.869409	0.860578	0.842609	0.07141	0.1886	0.95299	6.3687	6.50646	6.27421	6.08712	5.80151	6.48461	6.07982	5.78714	5.96934	5.63514	6.30826	5.98309
Leu Thr Ala	0.854027	0.907355	0.853455	0.8327	0.09286	0.2253	0.94573	6.34894	6.46216	6.23491	5.99145	5.61331	6.16255	6.0312	5.63302	5.84395	5.28676	6.19309	5.8329
metab_1790	0.337241	0.375581	0.836957	0.830268	0.4483	0.6025	0.982112	5.99232	6.19884	5.88858	5.82561	5.50408	5.80864	5.97007	5.58302	5.64769	5.48642	6.0673	5.83645
metab_1791	0.0295696	0.0416446	0.779019	0.779308	0.9655	0.9789	1.0008	4.76901	5.06037	4.83652	5.14328	5.21692	5.0473	4.93927	5.26014	4.91478	4.98017	4.88772	5.11595
Ile Thr Thr	0.473316	0.503009	0.815578	0.804821	0.3398	0.5025	0.971119	5.66615	5.8432	5.71986	5.36568	5.23379	5.41204	5.59063	5.1002	5.53165	4.96085	5.77652	5.32201
metab_1793	1.25131	1.29554	0.697839	0.762078	0.1366	0.2907	1.1994	4.53964	4.86501	1.71551	3.84899	4.60013	4.35114	4.95805	4.90478	4.33619	4.84135	4.48383	5.17029
metab_1794	0.487332	0.402358	0.73759	0.760347	0.5631	0.6998	1.06585	4.89414	5.43147	5.47289	3.94915	3.41076	3.63346	5.44476	4.49015	4.70988	3.3903	5.51371	5.00748
metab_1795	0.217263	0.0813746	0.70612	0.705008	0.9688	0.9805	0.996816	4.1497	4.53338	4.87057	3.65536	3.63138	3.65643	4.53364	3.61456	3.56598	3.61091	4.9689	4.12544
metab_1796	0.574391	0.592391	0.767156	0.748885	0.3695	0.5302	0.950309	4.47797	5.34497	5.00193	4.98087	4.46958	4.82193	5.10297	4.06474	4.22477	4.14707	5.26651	4.84967
metab_1797	0.200539	0.046435	0.733839	0.73448	0.9819	0.9879	1.00181	4.57406	4.99727	4.94764	3.71144	3.66024	4.61928	4.61266	4.17031	4.45126	3.63977	5.18841	4.49203
Benazeprilat	1.72543	1.77045	0.772028	0.687351	0.01982	0.082	0.786819	5.25287	5.72903	5.65336	3.98874	3.69768	5.1768	3.70974	3.94443	4.52126	3.67721	3.65968	3.69846
metab_1799	0.619973	0.605033	0.781468	0.764176	0.3123	0.4755	0.95323	4.56401	5.46126	5.15429	5.09302	4.65036	5.35398	5.06593	4.73752	4.40138	4.40034	5.44515	4.80885
metab_1800	0.188445	0.287448	0.73175	0.721398	0.8408	0.9019	0.971084	5.0678	5.11043	5.20681	4.63074	1.5598	4.77904	4.73923	4.14507	4.60337	3.61098	4.85015	3.64396
metab_1801	0.195306	0.0838507	0.668852	0.668759	0.9984	0.999	0.999727	4.31834	4.31144	4.50036	2.57256	2.54864	3.73791	4.57718	2.53187	3.88543	2.52823	4.74646	3.71357
metab_1802	1.8961	1.8619	0.762978	0.678518	0.00155	0.01789	0.7864	3.74889	4.98096	4.63238	4.94594	5.49473	4.96256	3.80294	3.77406	3.72548	3.77041	3.75288	3.79167
metab_1803	0.93886	0.880837	0.813314	0.767379	0.3344	0.4973	0.881402	4.71005	5.55548	3.57272	6.26671	6.40027	6.53324	5.31463	5.57315	3.56108	4.95966	3.58848	6.1238
metab_1804	0.460383	0.409204	0.710287	0.725503	0.5622	0.6992	1.04429	3.50931	4.11254	3.57874	4.01063	4.54942	5.03163	4.45844	4.28672	3.55058	4.22702	5.011	4.35569
metab_1805	0.268486	0.286171	0.750971	0.755417	0.3736	0.5343	1.01251	4.58717	4.54129	4.72559	4.62035	4.69392	4.64642	4.52586	4.67591	4.71603	4.92928	4.70989	4.60486
metab_1806	1.30079	1.30761	0.726564	0.667733	0.04886	0.1459	0.844039	4.46698	4.3851	4.01783	4.09686	4.58465	4.4177	3.51178	4.50709	3.16251	2.88345	3.31312	4.53713
metab_1807	0.142476	0.161908	0.743745	0.740994	0.6873	0.7942	0.992296	4.70269	4.74564	4.56654	4.54618	4.2301	4.46606	4.51174	4.54498	4.45854	4.54891	4.62297	4.36145
metab_1808	1.30786	1.3626	0.704579	0.63759	0.06424	0.1757	0.821894	4.76894	4.68936	3.45657	4.33394	2.99323	4.14783	3.82643	3.28709	2.92789	2.97278	4.0384	2.99402
metab_1809	0.483503	0.398352	0.745543	0.732072	0.4336	0.5891	0.962768	4.55564	4.32269	4.05464	4.79922	4.83996	4.82458	4.44835	4.78236	4.45847	4.40282	3.64229	4.64266
metab_1810	0.276809	0.234906	0.836261	0.841109	0.6242	0.7462	1.01314	6.30325	5.36575	5.49858	5.97979	6.10258	5.9061	5.78788	5.94895	5.9862	5.86719	6.05856	5.96788
metab_1811	0.344984	0.345723	0.728922	0.736715	0.3799	0.5401	1.02226	4.1119	4.1127	4.61551	4.55975	4.39743	4.34683	4.51067	4.70159	4.30637	4.41803	4.34395	4.44103
Ile Thr	0.90373	0.95598	0.876218	0.85564	0.06721	0.1812	0.946626	6.88181	6.81837	6.69155	6.33396	5.99455	6.3995	6.36302	6.02297	6.21283	5.822	6.49033	6.12177
Isoleucyl-Lysine	0.748234	0.726337	0.782616	0.801129	0.1098	0.2527	1.05215	5.05493	5.08281	5.66881	4.58879	4.89391	5.08217	5.36662	5.33577	5.22093	5.18776	5.49207	5.35571
Histidinyl-Leucine	0.403288	0.367286	0.742961	0.731589	0.4606	0.6132	0.968454	4.54152	4.61134	4.87254	4.40388	4.38472	4.38595	4.42876	4.76365	4.43548	4.70675	3.60404	4.40275
metab_1815	0.181963	0.153758	0.798098	0.800648	0.745	0.8358	1.007	5.3928	5.32457	4.80363	5.40417	5.35748	5.4088	5.29616	5.43783	5.37333	5.40331	5.07027	5.33225
metab_1816	1.09979	1.12755	0.730782	0.772028	0.07915	0.2023	1.12237	4.71241	4.80721	3.21894	4.46843	4.15799	4.91683	4.94725	5.00985	5.00769	5.14312	4.92061	4.46913
metab_1817	0.786417	0.8042	0.742018	0.761702	0.05758	0.1626	1.05662	4.46816	4.73229	4.1124	4.64165	4.49698	4.67506	4.77257	5.04386	4.47189	4.80434	4.72094	4.84703
metab_1818	1.10215	1.07222	0.692847	0.736954	0.07157	0.1889	1.1341	4.03761	3.62216	5.04931	3.79362	3.52702	3.55207	4.49294	4.41769	4.03624	4.44743	4.88994	4.45832
Val Tyr	0.819859	0.859493	0.847017	0.829175	0.06193	0.171	0.953076	6.31768	6.36202	6.20904	5.85812	5.73006	5.70765	5.90333	5.76741	5.7487	5.4913	5.75607	5.81978
metab_1820	0.45337	0.28277	0.814114	0.802842	0.69	0.7959	0.969735	5.29527	4.21681	5.51577	6.06083	6.11418	5.90612	5.6557	5.99135	5.17059	5.15055	4.14554	5.99123
1-[3-[2-[5-(Oxan-4-Yl)-1,3,4-Oxadiazol-2-Yl]Ethyl]Piperidin-1-Yl]Ethanone	1.32097	1.31766	0.774882	0.82053	0.0327	0.1117	1.1332	5.44802	5.91785	4.86871	4.63742	4.46695	4.3932	5.53132	5.30159	5.73655	5.97786	5.70839	5.43287
metab_1823	1.36186	1.38636	0.703033	0.749504	0.004905	0.03476	1.14085	4.24311	4.03381	3.85704	4.08955	3.91081	4.14998	4.39066	5.12784	4.41997	5.0189	4.28536	4.45802
metab_1824	0.385716	0.348034	0.785543	0.775974	0.4433	0.598	0.973937	4.70628	4.77415	5.10639	5.30053	5.44616	5.28411	4.94904	5.36123	4.89828	4.90762	4.54378	5.15864
metab_1825	0.712379	0.635946	0.776846	0.800923	0.2793	0.4426	1.06845	5.48388	4.98987	5.78197	4.97381	3.74047	4.92144	5.49655	5.09577	5.32569	5.06346	5.60023	5.355
metab_1826	0.224707	0.0567364	0.77364	0.776047	0.9059	0.9437	1.00668	4.02869	5.78736	4.82631	5.22845	4.82647	4.93231	4.97456	4.73053	4.77333	4.59489	5.4861	5.26949
metab_1827	0.239142	0.264095	0.794279	0.788381	0.6964	0.8006	0.98393	5.4195	5.57195	5.68129	4.88812	4.50584	5.29292	5.41012	4.90084	5.27356	4.90019	5.38577	4.98934
metab_1828	0.758463	0.71251	0.738305	0.760422	0.1356	0.2895	1.06392	4.25044	4.75344	4.7327	4.55008	4.04886	4.50598	5.14198	4.4923	4.63138	4.40067	5.19317	4.70279
metab_1829	0.0283118	0.0173419	0.799754	0.800098	0.9228	0.9535	1.00094	5.31786	5.41426	5.26053	5.24279	5.27869	5.31935	5.34076	5.29476	5.13609	5.2718	5.3532	5.46734
metab_1830	1.0772	1.14781	0.729893	0.680063	0.1282	0.2794	0.866789	5.36052	4.27141	5.23027	4.05016	3.48249	3.8172	4.19292	3.46568	3.78036	3.46202	4.3359	3.48327
metab_1831	0.289615	0.0268193	0.728759	0.731911	0.9159	0.9497	1.00896	4.38765	5.26191	4.79419	3.81366	3.78968	4.08009	5.18093	3.77286	4.31999	3.76921	5.23513	4.0835
metab_1832	0.833342	0.78504	0.687172	0.720325	0.1995	0.3741	1.09984	3.74075	3.87789	4.18084	3.80672	3.78274	3.80779	5.09488	3.78133	3.71734	3.76227	5.11012	4.04546
metab_1833	0.428888	0.424067	0.711217	0.694693	0.619	0.7424	0.953657	4.37014	4.96181	4.94481	3.53536	3.51138	3.53642	4.35198	3.49456	3.44599	3.49091	4.88813	4.0334
metab_1834	0.625575	0.618967	0.69688	0.675687	0.2612	0.4243	0.940392	3.63118	4.71766	4.43585	3.69715	3.67317	3.69822	3.84239	3.65635	3.90754	3.6527	3.69949	3.67395
metab_1835	0.377528	0.365091	0.684756	0.695482	0.4852	0.6342	1.03152	3.75555	3.59064	4.07631	3.71481	3.86173	4.03281	3.57769	3.90513	4.00773	4.46592	4.25402	3.54947
metab_1836	0.272204	0.287775	0.747489	0.75343	0.5485	0.6879	1.01677	4.51023	4.63607	4.31689	4.72713	4.67279	4.68473	4.49162	4.97536	4.81756	4.85862	4.29023	4.57266
metab_1837	0.46317	0.506837	0.755494	0.766636	0.2892	0.4527	1.03152	4.49107	4.75447	4.28366	4.7613	5.01471	4.86598	4.85916	4.95838	4.88937	4.9923	4.4768	4.88255
Phe Gly	0.607471	0.661808	0.815511	0.799409	0.2493	0.4243	0.957032	5.88938	6.00689	5.77624	5.46672	4.97188	5.12378	5.63019	5.18065	5.237	4.9871	5.3899	5.38133
metab_1839	0.669592	0.618512	0.741546	0.718169	0.2755	0.4389	0.935991	4.23063	4.67798	4.22753	4.65691	4.7772	4.52214	4.48203	4.5063	3.95401	4.61038	3.18251	4.62026
metab_1840	0.969806	0.919507	0.663889	0.71071	0.1848	0.356	1.14535	3.8147	4.68102	3.87199	3.10983	3.08586	3.11089	4.88097	3.86529	3.51873	3.42091	4.83027	4.30294
metab_1841	0.289932	0.234374	0.800442	0.795463	0.4933	0.6412	0.986456	5.19494	5.2009	5.19648	5.42557	5.4614	5.41643	5.21258	5.47381	5.25633	5.3208	4.85674	5.34499
metab_1842	0.823994	0.779658	0.736954	0.703893	0.2578	0.4243	0.910254	4.34829	3.39215	4.3468	4.91229	5.00249	4.74124	4.30021	4.46299	3.66228	3.61134	3.44566	4.85881
metab_1843	0.517418	0.498892	0.821972	0.813581	0.1057	0.2464	0.97747	5.6116	5.86602	5.46245	5.59106	5.67809	5.61271	5.51712	5.6573	5.46229	5.59967	5.32776	5.49465
(3S)-N-Cyclopropyl-4-[(4-Methylphenyl)Methyl]-5-Oxomorpholine-3-Carboxamide	1.1812	1.22129	0.634477	0.681603	0.02031	0.08317	1.14924	3.45376	3.27912	2.7238	3.02835	3.85803	3.51578	3.71808	3.52635	3.86969	3.95718	3.7092	4.04557
metab_1845	0.437601	0.480904	0.772395	0.784689	0.4117	0.569	1.03455	4.19964	4.71418	4.85694	5.2135	5.30603	5.23604	5.02814	5.39969	5.04538	5.22023	4.68897	5.16556
metab_1846	0.790188	0.799152	0.76671	0.784261	0.04038	0.1285	1.04975	4.61983	4.78619	5.03686	4.73164	4.88452	5.00429	5.05609	5.17108	5.24353	5.03476	4.74288	5.26328
metab_1847	0.0842901	0.0658728	0.788734	0.787248	0.8102	0.8809	0.995921	4.96196	5.32295	5.0005	5.26847	5.27086	5.0661	5.19876	5.24485	4.90332	5.17213	5.00768	5.23718
metab_1848	0.255283	0.135122	0.726156	0.720903	0.8286	0.8939	0.985195	3.60531	5.2265	4.36324	4.48257	4.58785	3.67235	4.60649	4.201	3.63663	4.15641	4.5911	4.36159
metab_1849	0.836709	0.785991	0.774955	0.800373	0.1444	0.3019	1.07244	5.07984	5.30404	5.49571	4.56978	4.2542	5.03121	5.64157	5.17263	5.16164	4.9398	5.72954	5.24435
metab_1850	1.88418	1.88555	0.769599	0.682326	0.003277	0.0274	0.780668	5.12416	5.00165	3.63827	5.44562	5.2414	4.84641	3.87777	3.75044	3.62663	3.67155	4.25123	3.69281
metab_1851	0.771651	0.824661	0.826075	0.805637	0.1512	0.311	0.945965	5.86223	6.06549	6.0098	5.46609	5.01526	5.78074	5.59254	5.12544	5.45781	5.00355	5.74871	5.4216
metab_1852	1.19107	1.16813	0.698275	0.739177	0.01748	0.07583	1.1235	3.87843	4.01557	4.04783	3.9444	3.92042	4.14256	4.90726	4.31746	4.21371	3.89995	4.9509	4.6211
metab_1853	0.754777	0.727965	0.754042	0.717171	0.4069	0.5644	0.901198	2.91416	4.54542	4.47833	5.01374	5.30639	5.79651	5.01813	2.93931	3.9266	3.71373	4.52145	5.16533
metab_1854	0.613613	0.577125	0.627263	0.648945	0.2363	0.4178	1.067	3.07445	3.21151	3.75261	3.14038	3.11641	3.14145	3.12847	3.54897	3.47887	3.43404	4.02586	3.1172
metab_1855	0.440125	0.449761	0.698188	0.689753	0.1305	0.2823	0.975946	3.87481	4.01196	4.26184	3.94079	3.9168	3.94186	3.92887	3.89999	3.8514	3.89633	3.87881	3.91759
metab_1856	0.213016	0.208148	0.634376	0.631342	0.2625	0.4243	0.990934	3.25864	3.39573	3.24687	3.32459	3.30061	3.32565	3.31267	3.2838	3.23523	3.28015	3.26263	3.3014
metab_1857	0.181291	0.111257	0.713238	0.715836	0.8789	0.9266	1.00744	3.79519	4.23144	4.05562	4.52342	4.47917	3.91504	4.48607	4.33708	4.08529	4.36421	3.46577	4.44771
metab_1858	1.29315	1.28114	0.733598	0.675687	0.05303	0.1538	0.846886	4.23365	3.29788	4.48694	5.18584	4.72692	4.56071	3.66692	4.13206	3.0201	4.03318	3.58166	3.99886
Methionyl-Proline	0.533125	0.527718	0.822626	0.833275	0.2029	0.3786	1.02922	5.41388	5.77689	5.87258	5.44499	5.54423	5.83083	6.14638	5.84844	5.50942	5.73799	5.71197	5.91787
metab_1860	1.12078	1.13537	0.8355	0.812847	0.0006352	0.01041	0.940482	5.7041	5.94278	5.95073	6.05429	5.82682	5.60495	5.5654	5.51632	5.43303	5.46737	5.50053	5.51032
metab_1861	1.23977	1.19344	0.792111	0.831422	0.03542	0.118	1.11297	5.65174	5.39894	5.91227	4.92925	4.44553	4.84014	5.96435	5.65108	5.736	5.49743	6.08727	5.76385
metab_1862	0.318075	0.294164	0.780605	0.787106	0.4155	0.5722	1.01808	4.96858	5.36134	5.11624	5.1967	4.8133	4.7488	5.3087	5.02632	5.01568	5.04513	5.20257	5.15173
metab_1863	0.523215	0.582904	0.801678	0.786112	0.3766	0.5369	0.958193	5.5244	5.62366	5.63193	4.98048	4.69624	5.54541	5.35452	5.04148	5.20786	4.28073	5.51148	5.27117
metab_1864	0.365093	0.42218	0.780893	0.770926	0.483	0.6325	0.972807	5.26594	5.34561	5.47956	4.87916	4.30362	4.95704	5.14789	4.82149	4.91109	4.62462	4.88897	5.01189
metab_1865	0.357153	0.438659	0.790707	0.778802	0.5827	0.7147	0.967736	5.43673	5.52857	5.66594	5.11044	4.09256	5.2228	5.33222	4.67813	4.96218	4.34357	5.54004	5.19991
metab_1866	1.14416	1.19792	0.762453	0.71433	0.1071	0.2485	0.873198	4.97929	5.28174	5.16929	4.87998	3.7084	4.70573	4.81896	3.83277	3.643	3.8074	5.11359	3.86205
metab_1867	1.06668	1.08241	0.579097	0.625724	0.0362	0.1196	1.1539	2.79939	2.80986	2.92615	2.7388	2.74903	2.73986	2.7269	3.25141	3.29715	3.7123	3.64241	2.71564
metab_1868	0.822163	0.81389	0.656769	0.687796	0.1543	0.3152	1.095	3.1516	3.41813	3.92377	3.4586	3.25826	4.00996	3.74969	3.81898	3.95517	4.37053	4.1503	3.19435
metab_1869	0.316167	0.294168	0.829239	0.824191	0.3453	0.5076	0.986432	5.50425	5.88855	5.6746	5.72095	5.90268	5.80192	5.71738	5.71604	5.64301	5.69463	5.45278	5.80476
metab_1870	0.470672	0.501357	0.733759	0.747955	0.3796	0.5399	1.04075	4.50664	4.62945	3.61504	4.65841	4.42094	4.67069	4.40954	4.85298	4.75972	4.87424	4.34789	4.33772
metab_1871	0.224942	0.255405	0.668293	0.656194	0.7858	0.8634	0.965018	3.12562	3.77827	5.4184	3.19156	3.20787	3.23521	3.17964	3.15078	4.88998	3.23712	3.12961	3.59839
metab_1872	0.21847	0.238515	0.80679	0.810569	0.5472	0.687	1.01035	5.16385	5.40004	5.34359	5.41193	5.49555	5.63682	5.38516	5.65375	5.40295	5.48645	5.24288	5.61669
metab_1874	0.059231	0.0780134	0.87425	0.873669	0.9364	0.9622	0.998458	6.57881	6.62403	6.68863	6.39137	6.06312	6.56853	6.6191	6.35979	6.49121	6.24668	6.67412	6.46767
Ile Val Gly	0.414567	0.440991	0.841172	0.833275	0.3341	0.497	0.978946	6.00021	6.30963	5.80924	5.89993	5.62889	5.97648	6.01837	5.70286	5.68009	5.55465	6.05687	5.85967
metab_1876	0.129443	0.0508411	0.846708	0.846337	0.9605	0.976	0.999004	5.93842	6.25193	6.12517	5.94594	5.77183	6.12254	6.18051	5.98462	5.80875	5.79396	6.29373	6.06143
metab_1877	1.12892	1.18774	0.780605	0.739493	0.07109	0.1882	0.891736	5.20567	5.59282	5.24359	4.82534	4.24887	5.08584	4.9895	4.16268	4.15038	3.92154	5.0406	4.67198
Gln Thr Trp	2.16409	2.2234	0.803184	0.697926	0.001923	0.02026	0.744586	5.08303	5.85447	5.0855	5.90375	4.09747	6.11083	4.02923	3.78089	4.02035	3.57349	4.3464	4.17646
metab_1879	0.913907	0.878986	0.677607	0.710287	0.1044	0.2443	1.09894	3.70951	3.84665	3.69774	3.77548	3.7515	3.77655	4.30182	4.428	3.6861	3.73103	3.7135	4.9303
metab_1880	1.10006	1.02563	0.695482	0.640879	0.13	0.2817	0.85202	3.3534	3.49052	3.34164	3.41936	5.17392	4.97819	3.40744	3.37857	3.33	3.37492	3.3574	3.39617
metab_1881	0.786257	0.754422	0.729327	0.74935	0.0544	0.1567	1.058	4.44329	4.50938	4.69208	4.21236	4.05331	4.26402	4.78668	4.48805	4.54834	4.44458	4.856	4.56744
metab_1882	0.284356	0.306505	0.796297	0.792392	0.2903	0.4537	0.989346	5.40216	5.28141	5.29084	5.16999	5.12957	5.26435	5.26061	5.28331	5.15948	5.07637	5.24574	5.17339
metab_1883	0.108776	0.0738744	0.827563	0.829111	0.7774	0.8581	1.00419	5.63834	5.7995	5.99761	5.58109	5.54513	5.77812	5.85618	5.77082	5.6033	5.64035	5.76743	5.8431
metab_1884	0.446551	0.502783	0.743039	0.727541	0.4872	0.6359	0.957212	5.3892	4.63746	4.93025	4.46271	3.56885	4.21415	4.51176	4.15827	4.28891	4.04925	4.58548	4.44757
Dethiobiotin	0.955921	0.855907	0.827821	0.790918	0.2927	0.4561	0.904313	5.49714	4.96126	5.64633	6.10799	6.18991	5.96008	5.66154	6.00216	5.13108	5.28091	3.0137	5.98212
Ala Leu Ala	0.955456	0.991723	0.854063	0.831998	0.04408	0.1363	0.942402	6.08355	6.4716	6.18099	6.08625	5.70528	6.34598	5.98107	5.63597	5.72943	5.40334	6.1674	5.83601
metab_1888	0.259795	0.235226	0.770042	0.774152	0.4824	0.6319	1.01145	4.84888	4.97652	4.72693	5.04703	4.86481	4.86728	4.76861	5.15572	4.85958	4.89458	4.88239	5.1068
metab_1889	0.817455	0.858152	0.705949	0.742096	0.2731	0.4365	1.10806	4.13532	4.52457	2.28716	4.56606	4.50316	4.46942	4.24439	4.85131	4.62741	4.70423	4.15413	4.55335
His Val Ile	0.633384	0.713181	0.80448	0.783332	0.3295	0.4924	0.943628	6.06689	5.71352	5.553	5.198	4.34609	5.37067	5.36096	4.76741	5.17542	4.38933	5.56805	5.16827
metab_1891	0.790661	0.7856	0.754501	0.776701	0.1089	0.2513	1.06365	4.80677	4.89102	5.18972	4.3453	4.7333	4.12436	5.22227	4.93379	4.78242	4.97895	5.06969	4.8911
metab_1892	0.779781	0.848244	0.758533	0.727379	0.2606	0.4243	0.916156	5.26466	4.89364	5.37297	4.53052	3.67642	4.67056	4.88319	4.17154	4.56929	3.64579	4.91622	3.84465
metab_1893	1.04699	1.01102	0.705693	0.742411	0.06005	0.1675	1.10986	4.87419	3.71695	4.36826	3.66546	3.62181	4.22141	4.72317	4.64444	4.48155	4.33544	4.4857	4.48745
metab_1894	1.22687	1.26854	0.760649	0.794697	0.005328	0.03645	1.09868	4.60507	4.88524	4.41795	4.78074	5.06902	4.8204	5.57583	5.06632	5.1556	5.47868	5.07504	5.04638
metab_1895	0.100417	0.0888662	0.803525	0.801541	0.822	0.8898	0.994591	5.2482	5.73365	4.92441	5.47333	5.21183	5.57548	5.36893	5.42582	5.33927	5.32381	5.12122	5.41182
metab_1896	0.169873	0.0549191	0.69055	0.695832	0.8793	0.9267	1.01537	4.21234	3.97475	5.14947	3.37025	3.34627	3.37131	4.70774	3.32946	4.37849	3.3258	4.47235	3.57168
metab_1897	0.139631	0.0815777	0.73175	0.730217	0.9455	0.9677	0.995674	4.03021	4.43582	5.61358	4.12211	3.99717	4.15018	4.57248	4.18008	4.28602	4.19225	4.58805	4.41959
metab_1898	0.141097	0.0863123	0.679428	0.686904	0.8684	0.9193	1.02196	3.78718	4.76312	4.34374	2.86118	2.83723	4.08737	4.72509	4.2696	2.77192	2.81679	3.79731	4.79831
metab_1899	0.480256	0.440303	0.789369	0.801404	0.3309	0.4937	1.03355	5.17433	5.4179	5.50736	5.17489	4.4081	5.25678	5.30445	5.35797	5.39727	5.27948	5.5343	5.10573
5-Aminosalicylic Acid	0.440659	0.396818	0.769525	0.777862	0.3512	0.5136	1.02335	4.50707	5.23036	4.87487	4.8294	4.96336	4.88522	5.12977	4.77412	5.11397	5.05136	5.11449	4.7931
metab_1901	0.262558	0.244061	0.714581	0.72049	0.6172	0.7414	1.01697	4.05698	4.0061	4.45306	4.29388	4.22432	4.06582	4.30689	4.47769	4.29884	4.51952	3.71705	4.20453
metab_1902	1.57738	1.60412	0.640382	0.710963	0.005874	0.03871	1.22885	3.18252	3.31961	3.17076	3.24846	3.51128	3.77966	4.07995	4.30105	4.37736	4.3944	3.18651	4.49828
metab_1903	0.59957	0.645219	0.748498	0.766562	0.2666	0.4291	1.05169	3.78173	4.43987	4.72375	4.75652	5.11228	4.80706	4.80969	4.92219	4.76959	5.10905	4.52774	4.91122
metab_1904	0.178647	0.164709	0.785686	0.783475	0.4473	0.6017	0.993928	5.15701	5.17576	4.96772	5.11164	5.14709	5.06856	5.10004	5.14011	4.99807	5.11578	5.06623	5.02416
Glu Leu	0.318192	0.367646	0.864333	0.857152	0.554	0.6922	0.981004	6.78067	6.6103	6.63005	5.94529	5.79749	6.13995	6.4423	5.97926	6.14891	5.86961	6.52353	6.21695
metab_1906	1.28539	1.29497	0.736397	0.68601	0.02405	0.09131	0.865843	4.58988	4.68869	4.51988	4.23458	4.26796	4.4002	3.51672	4.56379	4.44492	3.46358	3.38084	3.7459
metab_1907	0.526718	0.451607	0.778441	0.79148	0.4596	0.6122	1.03657	3.97621	5.56059	5.21442	4.85783	4.97761	5.43577	5.21315	5.15967	5.03203	5.3134	5.34625	5.05731
metab_1908	0.90124	0.882467	0.787319	0.7532	0.1873	0.3587	0.909711	4.78657	4.35289	5.19748	4.66385	5.91732	5.84802	4.53082	5.05144	4.09415	4.38194	4.52979	5.3997
metab_1909	3.04915	3.07106	0.789933	0.555215	0.000865	0.01264	0.501646	4.9658	5.84145	4.46773	5.23893	4.74516	5.73168	4.10723	1.52984	2.49958	1.74414	4.1204	1.54694
metab_1910	0.436644	0.391127	0.818951	0.810031	0.3369	0.4994	0.976033	5.52047	5.46518	5.25515	5.75475	5.75632	5.79192	5.41176	5.83235	5.35509	5.50789	5.08608	5.5464
metab_1911	0.158972	0.110351	0.794906	0.798305	0.7222	0.8194	1.00936	5.25041	5.50348	5.24255	5.26618	4.77776	5.3743	5.49616	5.18	5.25212	4.93324	5.51062	5.33577
metab_1912	0.372987	0.413139	0.770705	0.778585	0.3498	0.5122	1.02205	4.63752	5.02312	4.61764	5.0257	5.09753	4.98406	4.9486	5.11835	5.02801	5.20644	4.71257	5.02395
metab_1913	0.244586	0.191278	0.773713	0.769894	0.5653	0.7014	0.989472	4.8745	4.8045	4.83454	5.03125	4.97088	5.11983	4.91859	5.11784	4.88717	4.84635	4.58036	4.97112
metab_1914	0.284277	0.276551	0.821186	0.816175	0.4346	0.5898	0.986489	5.53061	5.77474	5.6313	5.59093	5.77432	5.44528	5.63924	5.49378	5.32112	5.6208	5.3956	5.82588
metab_1915	0.433684	0.485265	0.699404	0.681422	0.5203	0.6633	0.949313	4.66674	4.3694	4.59268	3.33171	3.30774	3.76108	4.24929	3.38186	4.00126	3.28727	4.21288	3.67985
metab_1916	0.340732	0.394123	0.820136	0.81298	0.4342	0.5896	0.980745	5.74663	5.8461	5.81545	5.54356	5.17085	5.5287	5.53464	5.3639	5.58735	5.17448	5.74818	5.59634
1-(4-Benzylpiperidin-1-Yl)-2-Pyrimidin-2-Ylsulfanylethanone	1.87687	1.91077	0.778585	0.843482	0.0004942	0.00887	1.19337	4.61286	5.34632	4.57709	4.88655	5.12933	5.48239	6.29509	6.24469	5.79515	5.85175	5.58055	6.07456
Pro Gln Ile	0.318863	0.274763	0.823539	0.82866	0.4005	0.5587	1.01396	5.59883	5.86308	5.76167	5.55846	5.44927	5.73456	5.90412	5.68447	5.60222	5.54812	5.93768	5.76147
metab_1919	0.286646	0.315172	0.70105	0.688953	0.6783	0.788	0.965706	4.30257	3.76181	5.03131	3.69065	3.66667	3.69172	3.67873	3.64985	5.0464	3.6462	3.62867	3.66745
metab_1920	0.883156	0.867431	0.729327	0.767601	0.2791	0.4425	1.11325	4.28991	4.01178	3.96911	3.94061	4.39584	5.56335	3.92869	3.89981	5.23088	5.50347	5.99279	4.58282
metab_1921	0.375948	0.242018	0.789792	0.781899	0.6502	0.7654	0.978501	5.19305	4.65341	4.66419	5.511	5.48129	5.4773	5.15536	5.55715	5.10163	4.84644	4.34783	5.30402
metab_1922	0.105468	0.081702	0.811173	0.812379	0.8835	0.9293	1.00329	5.27273	5.39925	5.1887	5.66583	5.60386	5.71076	5.43801	5.8203	5.33539	5.41614	5.30846	5.63092
metab_1923	1.69772	1.69007	0.672744	0.75366	0.01197	0.05987	1.26005	3.46704	3.60417	3.45528	3.53301	3.50903	4.67246	5.30209	4.44652	3.92601	4.17144	4.748	5.43283
metab_1924	0.18448	0.113217	0.747023	0.753123	0.7772	0.8581	1.01723	4.8086	4.75746	5.461	4.52741	3.8304	4.12574	4.63221	4.40557	5.22165	4.24013	4.79129	4.6928
metab_1925	0.957311	0.977844	0.717421	0.75473	0.1358	0.2896	1.11098	3.76125	4.67115	3.22252	4.806	4.08053	4.76339	4.86125	4.86108	4.10954	4.75221	4.67992	4.84581
metab_1926	0.468579	0.423725	0.764624	0.750663	0.3875	0.5476	0.961794	4.30005	4.90596	4.64772	5.0162	5.13635	4.88744	4.71042	4.89375	4.43144	4.99128	3.92667	4.84007
metab_1927	0.66771	0.625983	0.714833	0.6797	0.4272	0.5832	0.903727	2.98074	3.11778	4.59252	4.56659	5.01475	4.84305	3.42334	4.6609	2.95735	3.99337	2.98473	4.68113
metab_1928	1.91435	1.9097	0.701913	0.785472	0.00181	0.0196	1.26475	3.82293	3.96008	3.81116	3.88891	3.86492	4.85761	5.58335	4.91065	4.62159	4.59815	5.21253	5.68478
metab_1929	1.36045	1.33544	0.678245	0.735998	0.02697	0.09839	1.17998	3.71672	3.85386	3.70495	3.7827	3.75871	3.78376	4.96016	4.1912	3.69331	3.83014	4.71484	5.28015
metab_1930	1.33497	1.33706	0.743745	0.682957	0.06398	0.1752	0.840634	3.76781	4.8352	5.65789	3.83378	3.8098	5.35188	3.82186	3.79298	3.82438	3.78933	3.8727	3.81058
Normetanephrine	0.327224	0.306391	0.805976	0.80058	0.386	0.5461	0.985362	5.33245	5.50325	5.22318	5.62995	5.43327	5.25948	5.36828	5.32663	5.1639	5.32627	5.16729	5.5568
metab_1932	0.574011	0.617081	0.66483	0.701222	0.5752	0.7087	1.11154	0.419016	3.40945	4.15157	4.55501	4.75317	4.44584	3.96158	4.59453	3.77522	4.1773	3.24506	4.40343
Gln Val Val	0.616972	0.65897	0.813047	0.797821	0.223	0.4025	0.959288	5.6207	5.86277	5.71792	5.33423	4.97346	5.5035	5.44818	5.02385	5.42708	4.9001	5.64378	5.22397
Eriojaposide B	0.407471	0.312321	0.640879	0.656194	0.579	0.7114	1.04653	3.06559	3.55866	4.24977	3.13152	3.10755	3.13259	3.85406	3.09075	4.02801	3.08709	4.01806	3.10834
metab_1935	2.52172	2.47847	0.729651	0.503791	0.02367	0.09039	0.501603	1.58642	6.03025	3.91435	4.7244	3.76559	6.17411	1.63916	1.61096	2.41317	1.6074	4.23858	1.62814
metab_1936	0.41732	0.459837	0.793371	0.78326	0.3846	0.5448	0.972574	5.58765	5.39138	5.48554	4.89119	4.81608	5.11244	5.26932	4.91533	5.14105	4.77031	5.32771	4.99931
metab_1937	0.230366	0.140112	0.788734	0.792672	0.7819	0.8606	1.01088	5.31509	5.44894	4.37912	5.7016	5.06879	4.97279	5.25964	5.2037	5.05373	5.07901	5.16141	5.46497
metab_1938	0.187453	0.0595624	0.787106	0.788804	0.8975	0.9385	1.00468	5.26799	5.40592	4.3995	5.6385	5.05322	4.98577	5.20671	5.16421	5.03619	5.0119	5.07539	5.40258
metab_1939	0.125871	0.0100431	0.836577	0.836387	0.9705	0.9816	0.999488	5.90267	5.94443	5.5137	6.17974	5.84364	5.80263	5.79446	5.86116	5.81921	5.92952	5.80967	5.95173
Gln Leu Gln	0.605005	0.62623	0.785828	0.771146	0.2166	0.3952	0.960251	5.05506	5.41228	5.34738	4.94296	4.69849	5.18505	5.02549	4.72322	4.92196	4.5519	5.33221	4.86917
Pinolidoxin	3.21659	3.22734	0.820727	0.567967	0.001143	0.01491	0.480242	5.77212	6.36544	5.36921	5.596	4.49294	6.11488	0.88646	3.53273	3.91905	3.01323	3.96006	0.876664
Glu Leu Arg	0.55208	0.594822	0.794139	0.775246	0.4465	0.601	0.949282	5.2894	5.72244	5.49237	5.07763	4.52048	5.24612	5.79694	4.53375	4.92493	3.94052	5.71726	4.84589
Asp Ile	0.757841	0.808776	0.866465	0.847758	0.1622	0.3257	0.951204	6.96452	6.53726	6.72239	5.93815	5.84972	6.10594	6.25809	5.87815	6.05361	5.76923	6.32708	5.97262
Ser Phe Gly	0.7453	0.748231	0.783403	0.764475	0.1108	0.254	0.948945	4.9149	5.39171	4.69915	5.07231	4.87523	5.4849	5.06282	4.78063	4.83112	4.51372	4.96209	4.73453
1-[(1-Benzylsulfonylpyrrolidin-3-Yl)Methyl]-2,5-Dimethylimidazole	0.92417	0.961249	0.810569	0.787744	0.04417	0.1366	0.939433	5.51943	5.66143	5.53878	5.31524	5.12578	5.62981	5.13523	4.90154	5.3145	4.74058	5.54349	5.16737
metab_1946	0.964461	1.00217	0.426999	0.301464	0.3143	0.4774	0.598924	0.983629	1.1084	4.83525	1.04321	1.02145	1.04418	1.03238	1.00626	0.962705	1.00297	0.987211	1.02216
metab_1947	0.419876	0.397374	0.739335	0.724931	0.5849	0.7166	0.960107	4.0096	4.14675	5.45423	4.07558	4.05159	5.18581	4.06365	4.03477	5.00511	4.03112	4.66307	4.05238
Pregnanetriol 3A-O-B-D-Glucuronide	3.39083	3.38912	0.603577	0.838597	1.513e-05	0.0007193	1.9562	2.39529	2.53198	4.47956	3.77741	2.43712	2.46209	5.77581	6.02872	5.88542	6.03478	5.62578	6.02695
metab_1950	0.49256	0.514538	0.73767	0.754654	0.4412	0.5958	1.04881	3.85378	4.0397	4.90565	4.49764	4.86404	4.63617	5.02855	5.1332	4.27653	4.81431	3.85778	4.99633
metab_1951	0.784595	0.715387	0.676876	0.643847	0.2048	0.3812	0.907249	3.11769	3.85767	3.10592	3.91854	4.25379	4.26105	3.59498	3.14284	3.39657	4.00823	3.12168	3.16044
metab_1952	0.148648	0.158508	0.758912	0.763053	0.8197	0.888	1.0116	4.62458	4.85718	4.59697	4.73301	5.12781	4.49896	5.1256	4.83319	3.8866	5.12724	4.46577	5.33455
metab_1953	0.718423	0.638327	0.730136	0.704494	0.3903	0.5498	0.929552	3.70743	5.16335	4.95438	3.93713	3.74638	4.72475	4.65125	3.72956	3.68098	3.72591	4.84692	3.74716
Matairesinoside	0.893285	0.921422	0.700877	0.732474	0.1101	0.2531	1.09423	3.84463	3.98178	3.90591	3.96558	3.88662	4.54826	3.89868	4.9144	4.81094	4.65068	3.85779	4.27436
metab_1955	0.220534	0.246849	0.768194	0.772981	0.6196	0.743	1.01336	4.60341	4.98902	4.52464	5.04776	5.0505	4.9693	4.96279	5.07448	4.81911	5.09672	4.57867	5.03991
metab_1956	0.590431	0.563451	0.723209	0.704151	0.3146	0.4775	0.947049	4.50748	4.47135	3.46507	4.82909	4.30646	4.14517	3.86919	3.8768	4.08697	4.08281	3.91428	4.52945
metab_1958	0.654696	0.725651	0.723127	0.751279	0.3783	0.5388	1.08259	3.36493	5.15136	3.35317	4.68156	5.2258	3.93837	4.82706	5.00132	4.35609	5.07586	4.04091	4.5402
metab_1959	2.83081	2.92574	0.687707	0.351796	0.01042	0.05512	0.322314	4.20983	5.40902	4.44269	4.5248	0.750189	3.89364	0.760132	0.736407	0.697148	0.733426	3.81277	0.750835
metab_1960	0.787745	0.841394	0.787673	0.758155	0.2785	0.4421	0.921488	5.22169	5.6662	5.64819	4.65095	4.47043	5.13835	5.38478	4.02434	4.73951	3.76375	5.46323	5.00466
metab_1961	0.20358	0.0364675	0.703205	0.705094	0.8942	0.9364	1.00543	3.87313	4.01028	4.61321	3.93911	3.91512	3.94017	4.30877	3.8983	3.84972	3.89465	4.55909	3.91591
metab_1962	0.284888	0.252943	0.748963	0.740126	0.6514	0.7662	0.975488	4.39976	3.97844	4.33556	5.0963	4.91296	4.93882	4.44136	4.96173	3.77947	4.44964	4.55694	4.7917
metab_1963	0.370214	0.364384	0.759894	0.752509	0.2979	0.4616	0.979592	4.63323	4.97878	4.46852	4.79621	4.79236	4.84991	4.75733	4.69302	4.54012	4.58602	4.52803	4.83039
Ser Phe	0.668859	0.705069	0.847696	0.832956	0.1556	0.317	0.961106	6.38139	6.42398	6.02424	5.82454	5.6558	5.94385	5.93789	5.66608	5.97322	5.51424	6.0701	5.68181
Atenolol	1.20687	1.21555	0.79706	0.83866	0.07105	0.1881	1.11961	4.66875	4.93385	6.30953	5.17876	5.22742	5.28258	6.58642	6.02332	6.38849	5.6625	5.36606	5.35792
Thr Ser Leu	0.524396	0.546138	0.802637	0.789792	0.3237	0.487	0.965408	5.363	5.61231	5.56294	5.09886	5.05617	5.39646	5.33015	5.0008	5.35854	4.54801	5.63071	5.10828
metab_1967	0.19172	0.156428	0.810434	0.813781	0.5978	0.7271	1.00915	5.72998	5.5224	5.52889	5.4322	5.21218	5.35099	5.53174	5.37469	5.64399	5.38224	5.70927	5.43542
metab_1968	0.918762	0.920431	0.743039	0.767082	0.03028	0.1064	1.06948	4.62219	5.06831	4.38847	4.27973	4.42957	4.41555	4.9187	4.69619	4.71829	4.90934	4.8884	4.96114
metab_1969	0.760696	0.61724	0.693023	0.65906	0.455	0.6086	0.905646	3.3869	4.3667	4.94905	2.55876	3.9539	4.37813	2.54687	2.76685	4.23586	4.04489	4.47079	3.29971
Phe Asn	0.790006	0.837428	0.835817	0.817036	0.09941	0.2365	0.950444	6.21065	6.16497	5.94543	5.61283	5.32059	5.86031	5.69532	5.43058	5.61333	5.27899	5.82917	5.52691
metab_1971	0.35759	0.283321	0.778079	0.785615	0.4959	0.6431	1.021	4.82031	5.37622	5.20638	4.78438	4.64575	5.16326	5.30774	5.03303	4.94362	4.82983	5.41042	5.09888
metab_1972	1.1985	1.1838	0.64365	0.700098	0.06526	0.1774	1.1796	4.0341	3.05866	3.70877	3.65918	2.96358	2.98861	4.33298	3.9976	4.1755	4.00891	4.6004	2.96437
metab_1973	0.106952	0.0192397	0.763053	0.76455	0.9016	0.9406	1.00417	4.67847	5.20142	4.73195	4.87155	4.44964	4.83786	5.09517	4.72997	4.6224	4.38191	5.15574	4.90557
Pro Ala Ile	0.275193	0.294002	0.838471	0.833912	0.4603	0.6129	0.987784	5.93154	6.12857	5.80401	5.81858	5.6851	5.99582	6.03758	5.79615	5.59639	5.66899	5.91782	5.91489
metab_1976	1.19167	1.21962	0.77386	0.813114	0.04549	0.1391	1.11374	5.29837	5.56106	3.82552	5.00143	5.01506	4.94161	5.43623	5.55258	5.51592	5.6781	5.38062	5.45533
Ile Tyr Glu	0.228919	0.140605	0.801678	0.798443	0.866	0.918	0.991189	4.61215	5.85488	5.55852	5.55658	5.00314	5.41948	5.76659	4.92022	4.67588	4.94402	5.8493	5.56372
metab_1978	0.159798	0.128589	0.687707	0.684756	0.7498	0.8389	0.991477	3.73905	4.17609	3.9256	3.80502	3.78104	3.80609	4.21156	3.76422	3.71563	3.76057	3.8022	3.78182
Geneticin	0.883619	0.915148	0.731991	0.694956	0.2133	0.3912	0.899659	4.81886	4.45667	5.30487	3.68755	3.66357	4.44034	3.67563	3.64675	4.22201	3.6431	4.86987	3.66435
metab_1980	0.826296	0.895644	0.780173	0.751433	0.1836	0.3546	0.92323	5.70742	5.3534	5.41627	4.8984	4.12271	4.66818	4.93858	4.37647	4.55198	4.33219	5.1234	4.52697
metab_1981	0.982877	1.07396	0.721151	0.671265	0.2062	0.3826	0.866025	5.14601	4.71913	4.88785	3.99249	2.84956	3.97871	4.10129	2.83277	3.67114	3.21609	4.51271	3.81384
Pro Val Val	0.16062	0.112844	0.837146	0.839667	0.707	0.8086	1.00681	5.8994	6.1484	5.8724	5.86405	5.58121	5.87069	6.11683	5.83674	5.72942	5.73217	6.13396	5.92846
metab_1983	0.492774	0.506484	0.677424	0.664736	0.1907	0.3636	0.963544	3.60056	3.73769	4.23391	3.66653	3.64255	3.66759	3.6546	3.62573	3.57715	3.62208	3.60455	3.64333
Sulfamide, N,N-Dimethyl-N'-((8Alpha)-6-Propylergolin-8-Yl)-	0.372009	0.322781	0.759366	0.769746	0.5154	0.6589	1.02929	5.65273	4.79211	4.69765	4.32539	4.24622	4.76235	4.88736	4.77838	4.9705	4.85371	4.92971	4.89098
metab_1985	0.54315	0.419021	0.717754	0.733197	0.4872	0.6359	1.04478	3.67513	5.0147	4.56187	3.70062	4.27379	4.10182	4.87264	4.09072	4.18161	4.12959	4.90757	4.27573
metab_1987	0.371172	0.32404	0.735359	0.745153	0.4193	0.5763	1.02795	4.55268	4.71934	4.66352	4.37622	3.84365	4.46362	4.74916	4.47586	4.42169	4.35139	4.77544	4.59152
metab_1988	0.127346	0.158022	0.750817	0.753966	0.7897	0.8663	1.00885	4.16068	4.71307	4.42973	4.92182	4.94475	4.6324	4.60338	4.7334	4.46955	4.89662	4.4178	4.92961
N2-Oxalylarginine	0.276113	0.215775	0.801404	0.808616	0.6042	0.7318	1.01989	5.61222	5.5479	5.61339	5.22006	4.56877	5.41479	5.71207	5.21003	5.39985	5.07016	5.77227	5.4502
metab_1990	1.66349	1.66196	0.64197	0.722305	0.008265	0.04775	1.26322	3.33543	3.47254	3.32366	3.40139	3.37741	3.40245	5.01568	3.83334	4.78675	3.8448	4.7732	3.40457
metab_1991	0.385156	0.434886	0.777354	0.766785	0.4751	0.6253	0.971137	5.11267	5.3981	5.11857	4.97111	4.30127	5.03223	5.142	4.52784	4.77756	4.5159	5.23541	4.87135
metab_1992	0.210373	0.142161	0.768268	0.765594	0.6932	0.798	0.9926	4.78762	5.17334	4.70479	4.82606	4.79193	4.90572	4.96798	4.81493	4.62969	4.80231	5.00917	4.75022
Gln Asp Leu	0.166011	0.11283	0.851686	0.855156	0.7399	0.832	1.00933	6.21773	6.35428	6.35731	5.83609	5.68126	6.19533	6.40278	5.98231	5.94733	5.78311	6.40118	6.46549
metab_1994	0.213056	0.208186	0.700444	0.697926	0.2625	0.4243	0.992781	3.9672	4.10435	3.95543	4.03317	4.00919	4.03424	4.02125	3.99237	3.94378	3.98872	3.97119	4.00997
metab_1995	0.842348	0.904093	0.782329	0.755189	0.1415	0.2978	0.927442	5.6914	5.32316	5.41929	4.89049	4.38981	4.63132	4.95253	4.54215	4.61503	4.37342	5.04338	4.61731
metab_1996	0.285188	0.306575	0.752433	0.75997	0.587	0.7181	1.02127	4.82657	4.98629	4.01583	4.75939	4.61562	4.72864	4.69551	5.1014	4.75349	5.03196	4.40796	4.5362
metab_1999	0.659093	0.580032	0.660296	0.688331	0.3565	0.5185	1.08534	3.32267	4.21538	3.84142	3.23254	3.1868	3.64222	4.78248	3.17	3.78989	3.21266	4.51339	3.80538
metab_2000	0.366026	0.4026	0.748731	0.736476	0.5627	0.6997	0.966138	5.07436	4.86272	5.06442	3.88887	4.33002	4.42291	4.91465	4.29128	4.31989	3.7552	4.84234	4.58508
metab_2001	0.242583	0.222521	0.689575	0.684217	0.5972	0.7266	0.984588	4.33663	3.88129	3.73238	3.81012	3.78614	3.81119	3.7982	3.76932	4.1325	3.76567	3.74814	3.78693
metab_2002	0.487587	0.487906	0.76849	0.758079	0.2539	0.4243	0.971446	4.94342	5.26939	4.95698	4.61507	4.66002	4.76407	4.853	4.59692	4.66464	4.61183	4.95249	4.69733
Gln Thr Leu	0.505432	0.501555	0.827499	0.818028	0.2597	0.4243	0.974659	5.61074	6.0418	5.85547	5.5275	5.43194	5.86583	5.63742	5.51196	5.53187	5.33277	5.88705	5.563
metab_2005	0.612632	0.51682	0.702603	0.733358	0.4639	0.6157	1.09154	4.42984	4.2871	4.79013	4.31894	1.93155	4.49635	4.81332	3.49843	4.4068	4.05163	5.00914	4.69248
metab_2006	1.04068	1.04905	0.630835	0.565494	0.2032	0.379	0.817654	2.58712	3.98484	5.13746	2.65295	2.62902	2.65401	2.64105	2.61224	2.56377	2.60859	3.00724	2.6298
metab_2007	0.0421177	0.0702344	0.746245	0.745465	0.9018	0.9407	0.997814	4.83525	4.69119	4.54974	4.43669	4.39072	4.54611	4.60946	4.44379	4.68447	4.43131	4.66553	4.55395
Gly Phe	0.0908143	0.0378798	0.84485	0.846894	0.8589	0.9136	1.0055	6.48592	6.20446	6.02148	5.86684	5.47241	5.9252	6.21028	5.82713	6.08861	5.65528	6.44408	5.94831
Gamma-Glutamylcysteine	0.749299	0.777397	0.671728	0.635283	0.2787	0.4422	0.897727	3.33117	3.43416	5.34297	3.36301	3.33903	3.36408	3.35109	3.32222	3.27365	3.31857	3.30105	3.33982
Gynocardin	0.857442	0.707991	0.573915	0.63779	0.4861	0.6349	1.21608	2.25206	2.41166	5.70619	3.56859	1.26586	1.2896	3.27758	3.61233	4.01315	3.5302	1.23001	4.39542
Gln Glu Leu	0.155409	0.134012	0.836514	0.834611	0.8657	0.9179	0.994883	5.85242	6.03938	6.35381	5.64864	5.35103	5.9344	6.00988	5.63583	5.70516	5.57543	6.21629	5.85827
metab_2012	1.08187	1.02769	0.737908	0.780317	0.1347	0.288	1.12553	3.6853	5.27254	5.17476	3.75127	4.18859	4.74388	5.50916	4.80902	4.78613	4.31365	5.52126	5.24328
metab_2013	0.623038	0.674099	0.760498	0.738146	0.3499	0.5122	0.939298	4.45133	5.43936	5.10692	4.95529	3.95315	4.65934	4.77474	4.35633	4.18574	3.73214	5.15939	4.62278
Leu Met Gly	0.611826	0.582693	0.797406	0.782473	0.2528	0.4243	0.959788	4.92468	5.81065	5.04454	5.2047	5.1578	5.49201	5.37528	4.89208	4.66186	4.93001	5.34749	5.15101
Pro Glu Ile	0.62819	0.60519	0.821906	0.835373	0.1575	0.3196	1.03708	5.71927	5.81704	5.51416	5.48146	5.40852	5.87753	6.09157	5.71367	5.45831	5.67502	6.1585	5.97326
metab_2016	0.492158	0.520432	0.767601	0.781827	0.3627	0.5242	1.04016	5.04474	5.05308	4.03942	5.12048	4.83097	5.04613	4.74146	5.2929	5.2124	5.25918	5.16662	4.63435
Cyclocalamin	0.412803	0.419746	0.693727	0.686994	0.08997	0.2207	0.980711	3.84301	3.98016	4.11262	3.90899	3.885	3.91005	3.89706	3.86818	3.8196	3.86453	3.847	3.88579
metab_2018	0.683944	0.674765	0.682596	0.651278	0.3022	0.4662	0.912189	2.96112	3.60106	4.70847	4.3422	3.62604	3.65009	3.53662	4.0381	3.23226	3.92739	2.96511	3.17941
metab_2019	0.377932	0.329498	0.654177	0.671913	0.6234	0.7455	1.05356	2.95278	3.53566	4.72967	3.0187	3.80308	3.01977	4.41467	2.97793	3.98563	2.97428	3.79506	4.04027
metab_2020	0.919101	0.975743	0.62024	0.672283	0.2412	0.4233	1.16746	3.26009	3.98014	1.29373	3.20671	3.702	3.58337	3.64251	4.04443	3.61595	4.06388	2.98131	3.86251
metab_2021	0.763055	0.719413	0.752202	0.723456	0.2413	0.4234	0.922184	4.26604	4.83483	4.28353	4.96371	5.12407	4.44003	4.56509	4.49652	3.60218	4.79585	3.44576	4.833
metab_2022	1.13331	1.10289	0.726972	0.668293	0.1498	0.3092	0.84445	3.32803	3.58717	4.90419	4.56134	4.96932	4.65002	4.00105	4.19927	2.69078	4.0908	2.60281	4.36989
Desglucocheirotoxin	0.304521	0.322234	0.622214	0.611192	0.5323	0.6738	0.967085	2.98372	3.12077	3.9119	3.04965	3.02568	3.05071	3.03773	3.00888	3.44583	3.00523	2.98772	3.02646
metab_2024	0.338421	0.0642117	0.678336	0.682596	0.8999	0.9396	1.01247	3.20995	4.10476	4.04292	3.2759	3.25192	4.72201	4.24932	3.23511	4.50103	3.23146	4.41817	3.25271
metab_2025	0.257997	0.21782	0.670524	0.659536	0.6865	0.7936	0.968232	3.06615	3.95751	3.17944	4.14824	4.27773	3.46968	3.91183	3.35359	3.04275	4.00088	3.07014	4.01439
2-Hydroxyquinoline-3-Carboxylic Acid	0.659237	0.625484	0.762378	0.743667	0.1906	0.3635	0.949018	4.5251	4.92442	4.38858	5.0344	5.05575	4.78625	4.62184	4.65006	4.27683	4.76955	4.03203	4.89913
metab_2027	0.578701	0.551568	0.776992	0.763727	0.1648	0.3294	0.963884	4.98393	5.06522	4.87512	4.90811	5.00952	5.06025	4.63364	5.08425	5.04632	4.97123	4.35422	4.73314
Trp Ala	1.04668	1.09442	0.799341	0.76619	0.06368	0.1747	0.912642	5.50831	5.57616	5.35893	5.11041	5.12085	5.12609	5.18698	5.10957	4.70295	3.87182	5.11007	5.03833
metab_2030	0.766146	0.54786	0.65408	0.620552	0.5441	0.6837	0.904531	2.30367	4.48263	4.11357	2.36935	3.46479	4.31901	3.63314	2.32872	3.86971	2.32509	4.32103	2.56504
metab_2031	0.443687	0.364048	0.727704	0.744528	0.5111	0.6551	1.0486	4.84186	4.19251	5.08964	4.115	3.70289	4.11079	5.00517	3.95075	4.91439	3.75009	4.86227	4.83233
metab_2032	1.60597	1.69024	0.776629	0.696618	0.04103	0.1296	0.797951	5.06111	4.82619	5.1587	5.50209	3.78949	5.53923	4.67666	3.56158	4.17542	2.66895	4.98075	3.77729
metab_2033	0.663896	0.662792	0.768046	0.779669	0.02595	0.09585	1.0327	5.02255	4.85678	4.74231	4.8209	4.80023	4.92962	5.12014	5.17874	4.87669	4.97138	4.97279	5.00505
metab_2034	1.48575	1.48714	0.783117	0.734079	0.002066	0.02117	0.872164	4.86731	4.93844	5.4522	5.4078	5.09988	4.65077	4.40127	4.7034	4.39071	4.65669	4.17089	4.20359
metab_2035	0.318917	0.0267924	0.736715	0.736556	0.9959	0.9975	0.999551	3.62292	5.18652	4.94582	4.22698	4.18234	4.55738	4.80749	4.17581	3.9262	4.19501	5.03488	4.57336
metab_2036	0.253976	0.250478	0.708336	0.705436	0.1633	0.3273	0.991725	4.05406	4.19122	4.07116	4.12004	4.09605	4.12111	4.10812	4.07924	4.03065	4.07558	4.05806	4.09684
metab_2037	0.388997	0.433535	0.721893	0.735759	0.5253	0.6679	1.04004	4.19408	4.72382	3.20907	4.76023	4.68456	4.05434	4.3882	4.68966	4.49305	4.6629	4.24895	4.16884
metab_2038	0.583595	0.585202	0.8025	0.791761	0.09933	0.2364	0.971006	5.52963	5.45011	5.09875	5.39208	5.21503	5.38957	5.26923	5.221	5.39129	5.10303	5.00174	5.15845
metab_2039	0.370725	0.288917	0.635182	0.610554	0.7248	0.8212	0.928248	1.79357	1.92884	4.45991	4.35507	4.24948	3.11226	1.84681	3.976	3.33638	4.22567	1.7975	3.28992
Met Ser Val	0.324079	0.330438	0.825101	0.830075	0.3151	0.4779	1.01354	5.49131	5.55965	5.68356	5.78628	5.81859	5.77168	5.83394	5.90126	5.73661	5.56049	5.73148	5.80732
metab_2042	0.364223	0.420594	0.744136	0.729974	0.5986	0.7277	0.960862	4.8055	5.10916	5.00126	3.8263	3.7374	4.80918	5.02547	3.79244	4.62688	3.71693	4.34007	4.71963
metab_2043	1.26504	1.23539	0.647285	0.695482	0.01041	0.05511	1.1515	3.30977	2.98964	3.76247	3.69238	3.25973	3.61976	4.00313	3.97856	4.28208	3.46134	3.9458	4.09182
metab_2044	0.324076	0.130444	0.732394	0.726483	0.8108	0.8814	0.983409	4.53314	4.02342	3.45782	4.77778	4.62368	4.98671	4.47674	4.72091	4.36117	4.23708	3.47071	4.69835
metab_2045	1.0784	1.09764	0.719994	0.676145	0.0926	0.2249	0.881356	4.77752	3.76272	4.46644	5.12156	3.66757	3.69262	3.67963	3.65076	4.18597	3.6471	3.62958	3.66836
metab_2046	0.267599	0.237013	0.5636	0.547159	0.7611	0.8468	0.948891	3.31335	3.40074	1.91077	1.98765	3.36314	1.9887	2.47553	1.94728	3.58592	1.94367	1.92634	3.27184
metab_2047	0.56782	0.611688	0.715084	0.733759	0.2956	0.4593	1.05443	4.25508	4.55885	3.42066	4.41203	4.496	3.99199	4.66025	4.69079	4.19372	4.62458	4.22743	4.10331
Cyclo-Dopa 5-O-Glucoside	1.06006	1.05581	0.691789	0.655619	0.01846	0.07835	0.899694	3.54259	3.81046	4.28423	4.13872	4.20695	3.52735	3.51436	3.48549	3.58745	3.59793	3.46431	3.50309
4-Chloro-N-[6-Methyl-2-(4-Methylphenyl)Imidazo[1,2-A]Pyridin-3-Yl]Benzamide	0.467141	0.448585	0.685652	0.670524	0.3343	0.4972	0.956872	3.93094	3.74083	4.01005	3.63434	4.15847	3.61706	3.57636	4.35376	3.52378	3.50534	3.48782	3.65237
Loxoribine	1.03188	1.01432	0.728191	0.693111	0.04484	0.1378	0.904554	4.3386	3.73336	4.50048	4.46062	4.53403	4.51812	3.5989	4.38297	3.9613	3.97366	3.54885	4.13222
metab_2051	0.779557	0.809609	0.639287	0.671173	0.1766	0.3453	1.09887	2.35306	3.62721	3.52244	3.55347	3.67217	3.41846	3.79959	3.92981	3.28721	3.8835	3.49066	3.74663
metab_2052	0.968425	0.900728	0.715836	0.757775	0.2283	0.4089	1.12554	3.47928	5.51794	4.80209	3.9367	3.52126	3.93252	5.27915	4.54987	3.81366	4.62692	5.52255	4.5606
metab_2053	0.287333	0.143735	0.789792	0.784189	0.8088	0.8796	0.984699	5.0299	4.19212	4.74269	5.6388	5.57128	5.80275	5.0882	5.82246	4.94691	4.68726	4.57432	5.38601
N5-(4-Methoxybenzyl)Glutamine	1.00522	1.03004	0.858958	0.836641	0.02656	0.09736	0.941866	6.28107	6.68533	6.29362	5.96396	5.85135	6.28689	6.00568	5.81191	5.82725	5.59885	6.10256	5.84221
Ile Ile Glu	0.542177	0.506675	0.800786	0.81478	0.3474	0.51	1.0389	4.64869	5.92735	5.25098	5.5303	5.25567	5.31215	5.85229	5.40911	5.17575	5.23039	5.85761	5.64424
metab_2056	1.15062	1.08285	0.72534	0.778296	0.1768	0.3455	1.15975	3.68383	5.8502	5.11905	3.7498	3.72582	3.75087	5.63147	4.78206	4.1396	4.5409	5.97607	4.94227
metab_2058	0.419107	0.239288	0.724767	0.712986	0.7423	0.8338	0.967023	4.53994	3.43163	3.28276	4.8635	4.8324	4.88467	4.42383	5.04776	4.33753	3.31604	3.29852	4.55923
metab_2059	2.82414	2.824	0.753583	0.535927	0.0008171	0.01224	0.521413	4.40864	4.76481	4.97776	4.9444	4.57558	4.34947	1.73867	1.71033	4.16147	3.58433	1.68957	1.7276
metab_2060	1.88194	1.88382	0.714916	0.79796	0.004703	0.03379	1.26105	5.04556	5.0335	3.56063	4.19376	3.65143	3.63943	5.33815	5.10425	5.40798	5.61319	5.31061	4.90563
metab_2061	0.110203	0.0422088	0.733197	0.735838	0.915	0.9493	1.00748	4.13775	5.04442	4.62863	4.77112	4.24386	3.63351	4.99328	4.02533	3.5896	4.40892	4.90548	4.73713
metab_2062	0.424961	0.482693	0.721398	0.702947	0.5527	0.6911	0.948652	4.78609	3.98876	5.16395	4.66089	3.32079	3.6724	4.37376	3.60239	4.62297	3.99266	4.36382	3.32158
metab_2063	0.141255	0.0744751	0.709015	0.705522	0.869	0.9197	0.990041	3.56581	3.77026	4.80295	4.24835	4.39783	3.91824	3.84783	4.41695	4.03913	4.38051	3.41993	4.35044
metab_2064	0.395042	0.408927	0.716588	0.728597	0.4993	0.6455	1.0347	4.19288	4.46219	3.36907	4.41714	4.46067	4.34202	4.39328	4.50356	4.4201	4.54288	3.78731	4.47
N6-Methyl-2'-Deoxyadenosine	0.39647	0.362921	0.820661	0.810165	0.4699	0.6209	0.971871	5.5417	5.90299	4.95587	5.77796	5.8762	5.64755	4.81155	5.76539	5.31285	5.78774	5.38327	5.69519
metab_2066	2.1078	2.17379	0.8025	0.693903	0.006586	0.04135	0.737374	5.70212	6.13047	5.07651	5.30676	3.8013	6.05983	4.53253	3.52181	3.47323	3.51816	4.5978	4.00577
metab_2067	1.05585	1.05837	0.830332	0.805637	0.01377	0.06579	0.935137	6.11793	5.9335	5.66223	5.66492	5.7573	5.45902	5.32825	5.38617	5.35481	5.49524	5.08847	5.70078
metab_2068	2.0287	2.02246	0.764848	0.844912	0.001326	0.01625	1.24445	5.44011	5.7682	4.79142	4.31238	4.28839	4.31344	5.87146	5.98088	6.18241	5.97554	5.89962	6.07434
metab_2069	1.33	1.32578	0.723291	0.769082	0.01318	0.0639	1.13713	3.47836	4.48295	4.69532	4.34421	4.24123	4.48721	5.08025	4.82136	4.60465	4.8067	5.19256	4.74761
metab_2070	0.225084	0.0774853	0.771881	0.767898	0.8594	0.9139	0.989011	4.11869	5.32496	5.21067	4.15392	5.26682	5.40854	5.12201	5.02277	4.3585	5.10999	4.35136	5.19682
metab_2071	0.690002	0.709973	0.684576	0.657629	0.2336	0.4151	0.924159	3.50164	3.65362	4.95359	3.5676	3.54362	3.80178	3.69657	3.52681	3.47823	3.52316	3.50563	3.54441
Val Leu Lys	1.05141	1.00036	0.762078	0.79796	0.08566	0.2134	1.10414	4.95927	5.16988	5.3876	4.42401	3.84198	4.91156	5.56538	5.11197	5.05453	4.94205	5.71403	5.28992
metab_2075	0.87171	0.903297	0.748731	0.778658	0.15	0.3094	1.08682	4.63454	5.12741	3.47218	4.64015	4.59189	5.17429	4.78426	5.10669	5.12745	5.11955	4.98919	4.91567
Ala Val Tyr	0.276964	0.278745	0.808414	0.802979	0.5852	0.7166	0.985275	5.24778	5.87963	5.42282	5.49409	5.17232	5.38208	5.58538	5.26168	5.11879	5.06143	5.65221	5.43786
metab_2077	0.237437	0.250374	0.685652	0.678336	0.6474	0.7636	0.978956	3.61902	3.84322	4.59946	3.68499	3.66101	3.68785	4.07802	3.64419	3.95796	3.64054	3.62301	3.66179
metab_2078	0.384085	0.424151	0.777644	0.79141	0.5801	0.7123	1.03865	5.73323	5.45746	3.7883	4.22219	5.38018	5.37554	5.3266	5.3727	4.7918	5.36477	4.94975	5.30936
metab_2079	0.854893	0.868184	0.883548	0.866642	0.04809	0.1443	0.956077	6.56229	6.72559	6.61848	6.69888	6.71364	6.5706	6.59333	6.6512	6.1714	5.92102	6.16948	6.63147
Val His Ile	1.83565	1.86241	0.82256	0.738225	0.02053	0.08371	0.792242	4.81181	6.32798	5.09985	5.82771	5.45603	6.35514	5.0286	4.38035	4.28432	3.01217	5.42065	4.70931
Lys Val Phe	0.613225	0.534293	0.748963	0.771661	0.4024	0.5601	1.06529	4.61998	5.05559	5.2463	3.82288	4.02039	4.89498	5.41425	4.80722	4.72992	3.8605	5.61183	5.04405
metab_2082	1.62591	1.67849	0.729084	0.609914	0.1187	0.2661	0.704978	4.83934	5.28252	3.11105	5.13516	1.92296	5.86238	2.23382	1.90634	2.64557	4.02619	4.63067	2.99573
metab_2083	0.416568	0.363746	0.673758	0.685114	0.3333	0.4962	1.03362	3.91308	3.59246	4.10734	3.74158	3.29854	3.6547	4.02477	3.6926	3.88025	3.73146	3.86876	3.86227
metab_2084	0.533176	0.367685	0.795115	0.780533	0.6057	0.7327	0.96068	5.44657	4.29024	4.53176	5.82351	5.45165	5.88818	5.09241	5.83648	5.29735	4.66596	3.92214	5.3841
5-Methyldeoxycytidine	0.217592	0.143726	0.677972	0.682686	0.6738	0.7847	1.01382	3.677	3.76181	4.09689	3.69064	3.66666	3.69171	3.87555	3.64985	3.60126	3.64619	4.23666	3.88536
metab_2086	0.0761876	0.109224	0.73981	0.738384	0.8582	0.9133	0.995994	4.5775	4.42987	4.65871	4.54282	4.23264	4.51459	4.64507	4.1672	4.51202	4.34433	4.57756	4.60399
Thr Asp Leu	0.224905	0.243723	0.83123	0.826852	0.7045	0.8065	0.988235	5.72544	6.08595	5.99705	5.77279	5.22887	5.86761	5.8524	5.52643	5.62415	5.32473	6.19446	5.74961
metab_2089	0.576178	0.596584	0.656577	0.633165	0.3122	0.4755	0.932673	3.25161	3.3887	4.64263	3.31756	3.29358	3.31862	3.30564	3.42568	3.2282	3.27312	3.2556	3.29437
metab_2090	0.47617	0.428504	0.561101	0.581495	0.376	0.5363	1.06629	2.88826	2.61677	2.72102	2.54578	2.52186	2.54685	3.19137	2.5051	2.5079	2.50145	3.52748	2.6542
Isoquinoline	0.202921	0.22569	0.78831	0.785187	0.5975	0.7268	0.991443	5.35676	5.08144	5.2709	5.17573	4.86478	5.10506	5.15062	4.98235	5.14913	4.94329	5.17667	5.1841
metab_2092	0.279676	0.215029	0.750817	0.757927	0.5674	0.7029	1.02007	4.94955	4.59991	4.99389	4.62122	4.19543	4.44616	4.90609	4.40274	4.7591	4.46115	4.96143	4.87419
4-Formyl Indole	0.0776223	0.000946261	0.842235	0.842859	0.8997	0.9396	1.00168	6.13614	5.89619	6.15604	5.93923	5.6929	5.90099	6.04925	5.81465	5.99023	5.82786	6.05871	6.04611
metab_2094	0.155329	0.0903314	0.75274	0.755799	0.7322	0.8266	1.00859	4.88204	4.56466	5.0054	4.64761	4.31573	4.5376	4.74397	4.62764	4.71413	4.48748	4.85519	4.76606
L-Tryptophan	0.209033	0.144275	0.908646	0.911797	0.6375	0.7564	1.00831	7.34574	7.06733	7.38213	7.09928	6.69574	7.02656	7.272	6.97625	7.1918	6.94356	7.3193	7.26736
metab_2097	0.91064	0.88606	0.742725	0.707144	0.1682	0.3341	0.903974	4.28513	4.26705	4.50615	4.85609	4.95107	4.31475	4.62346	4.42349	3.33375	3.9632	3.36115	4.86414
metab_2098	0.239704	0.104048	0.761477	0.760121	0.8718	0.9219	0.99623	5.05747	4.668	4.84381	4.92892	4.43487	4.70907	4.79119	4.68397	4.87318	4.62267	4.62052	4.94612
Ile Ala Thr	0.688268	0.708391	0.814181	0.796227	0.2191	0.3983	0.952165	5.29257	5.93507	5.70353	5.44551	4.94529	5.79318	5.50107	5.03248	5.18253	4.8325	5.75598	5.22837
metab_2100	0.960841	1.01233	0.593618	0.65925	0.2865	0.4502	1.21895	2.04873	2.18484	4.76254	2.11417	3.92046	2.50571	3.37084	3.59151	3.64898	4.59389	2.18476	3.98835
metab_2101	0.672179	0.684014	0.780317	0.75823	0.3225	0.4859	0.940557	4.69403	5.63011	5.23877	4.58647	4.53304	5.49761	5.23201	4.35466	4.66393	3.94592	5.20056	4.98805
metab_2102	0.644472	0.576685	0.710202	0.689486	0.3355	0.4979	0.942145	3.57315	4.74657	4.37606	3.63912	3.79268	4.65604	3.73438	3.67481	3.86527	3.78132	4.32646	3.97225
metab_2103	0.824403	0.786755	0.737113	0.699404	0.2722	0.4355	0.898183	3.73579	3.87293	3.72402	5.59834	5.11672	4.70375	3.89775	5.06596	3.71238	3.75731	3.73978	3.85585
metab_2104	1.73909	1.74233	0.792812	0.703893	0.04187	0.1314	0.779293	3.93309	6.04453	5.06595	5.24585	3.97508	6.97301	3.98714	3.95826	3.90968	3.95461	4.55562	3.97587
metab_2105	0.244271	0.175233	0.721975	0.728435	0.6191	0.7424	1.01849	4.5486	4.34427	4.59753	4.27245	3.6804	4.18989	4.51409	4.17514	4.41081	4.078	4.49647	4.43141
metab_2106	0.416097	0.359702	0.708336	0.71958	0.455	0.6086	1.03261	3.7249	4.22128	4.13264	4.19218	4.1414	4.23953	4.70337	4.01106	3.85013	3.97739	4.70423	4.20916
3-Methyl-5-Oxo-5-(4-Toluidino)Pentanoic Acid	1.13251	1.14366	0.749582	0.712734	0.0228	0.0892	0.901039	4.50654	4.53299	4.6804	4.73931	4.44846	4.80148	4.39971	4.17248	3.70737	4.22787	3.73478	4.72482
Hydroxyprolyl-Tyrosine	0.411154	0.452317	0.816506	0.805365	0.5005	0.6465	0.970112	5.88501	5.96403	5.97238	5.09579	5.01278	5.39627	5.72629	5.07219	5.30035	4.88113	5.87645	5.47025
metab_2109	0.280434	0.302829	0.565257	0.582063	0.6966	0.8008	1.05421	2.28925	2.42581	2.27754	3.06611	2.33104	3.66234	2.65824	2.3143	3.86197	3.46194	2.29323	2.33182
metab_2110	0.344824	0.277594	0.8025	0.809896	0.4592	0.612	1.02039	5.62699	5.32087	5.6377	5.37408	4.80964	5.30787	5.56014	5.28356	5.50341	5.19885	5.6319	5.55486
metab_2111	1.07615	1.07193	0.757168	0.79155	0.05741	0.1623	1.09985	4.11604	5.40498	4.3991	4.63514	4.68234	5.0667	5.50049	5.1022	4.85982	4.89761	5.41159	5.35473
Queuine	0.470432	0.492534	0.843046	0.850217	0.1603	0.3233	1.01944	5.89581	6.10015	5.77543	6.06524	6.09845	5.86754	6.06775	6.2073	6.03059	6.19338	5.86936	6.12853
metab_2113	1.45478	1.43763	0.67256	0.728354	0.004047	0.03118	1.17409	4.29413	3.53442	4.037	3.46326	3.43928	3.46433	4.3834	4.18341	4.737	4.27497	4.38526	4.13445
metab_2114	1.03648	1.11582	0.743823	0.691612	0.2081	0.385	0.861796	4.58852	5.15289	4.81432	4.46129	3.58153	4.66512	4.65996	3.77853	4.03462	2.0466	4.94212	4.03159
metab_2115	0.813048	0.838037	0.687975	0.646404	0.2745	0.4379	0.885161	3.35102	3.77757	5.53892	3.44798	3.04188	4.09383	3.11751	3.66202	3.47474	3.79917	3.00392	3.52003
metab_2116	1.95793	2.03103	0.81124	0.721975	0.005693	0.03794	0.780274	6.07474	6.33408	5.5126	5.4924	4.24667	5.18666	4.70719	3.9921	4.34583	3.67043	4.71954	4.19933
metab_2117	0.66293	0.593303	0.74186	0.769451	0.3749	0.5354	1.08011	5.26814	4.14758	5.48965	4.07641	4.05242	4.07747	5.41135	4.0356	5.06403	4.03195	5.579	5.164
metab_2118	0.36904	0.298642	0.79796	0.806723	0.4652	0.617	1.02424	5.60666	5.23782	5.661	5.27814	4.67002	5.22628	5.5318	5.14083	5.47945	5.13979	5.60954	5.54623
metab_2119	1.81208	1.8223	0.744449	0.815179	0.003311	0.02759	1.21573	4.12753	5.528	4.63264	3.72326	4.49198	4.81152	5.48407	5.5807	5.61815	5.38374	5.69985	5.43678
metab_2120	0.957903	0.922485	0.665018	0.60401	0.2978	0.4614	0.832781	3.56424	1.81452	3.90173	3.6749	4.02192	4.76619	1.73282	3.71582	3.73458	2.68624	2.24391	3.99356
metab_2121	0.588601	0.493885	0.736078	0.715167	0.5733	0.7074	0.94242	3.79991	5.48479	5.05838	3.5994	3.57542	5.15718	4.92258	3.55861	4.03901	3.55495	4.95248	4.1113
metab_2122	0.0639341	0.0811368	0.710033	0.711554	0.9392	0.9637	1.00436	3.3001	4.13263	3.95209	4.49646	4.53539	4.35603	4.1218	4.55703	4.25962	4.05884	3.56941	4.31503
Leu Leu Gly	0.262329	0.263899	0.842297	0.837715	0.5964	0.726	0.987741	5.87588	6.39218	5.89716	5.92046	5.65902	5.98288	6.09103	5.78085	5.72663	5.59934	6.15865	5.93582
Pro Tyr Val	1.09247	1.12828	0.851747	0.821841	0.04765	0.1434	0.922561	5.8492	6.45115	5.88872	6.33372	5.59615	6.53047	5.93174	5.48943	5.24918	5.26941	6.0428	5.82754
metab_2125	1.39384	1.46618	0.777717	0.715418	0.05922	0.1659	0.839608	5.48105	5.56969	5.50463	4.45918	3.72588	5.22119	4.70261	3.7311	4.15992	3.48052	4.89554	4.18584
metab_2126	0.897364	1.00568	0.719497	0.665581	0.3382	0.5009	0.855728	4.54711	5.0452	4.69149	4.0618	2.29728	4.80957	4.15755	2.28054	3.81885	2.27691	4.82203	4.42569
metab_2128	0.771347	0.798861	0.793092	0.76923	0.2148	0.3931	0.936276	5.09579	5.85058	5.39478	5.25294	4.50641	5.15978	5.0551	4.39639	5.07364	4.50768	5.55297	4.67966
1-[2-(4-Fluorophenyl)Pyrimidin-4-Yl]-N-(3-Methylbutyl)Piperidine-3-Carboxamide	0.662112	0.658246	0.703893	0.724358	0.2006	0.3758	1.06014	4.09563	4.6024	3.9531	3.76287	3.73889	4.19132	4.31212	4.61891	4.3765	4.38259	4.37718	3.73968
metab_2130	0.800277	0.871969	0.774809	0.743353	0.2654	0.4279	0.916027	4.97195	5.25037	5.72267	4.97824	3.82638	4.97293	5.10007	4.38533	4.3397	3.66824	5.32511	4.41093
metab_2132	0.151369	0.145046	0.627263	0.632052	0.7517	0.8403	1.01451	3.01385	3.1509	3.59361	3.23087	3.36459	3.08084	3.06786	3.73044	3.04915	3.12846	3.21115	3.52691
Val Leu	0.97888	1.03411	0.904066	0.882183	0.05583	0.1592	0.943859	7.37043	7.37785	7.20711	6.85272	6.40521	6.89453	6.89061	6.42876	6.54332	6.32508	6.91243	6.64277
Phe Val Gly	0.982019	1.05457	0.767527	0.729165	0.1384	0.2931	0.898043	4.99447	5.31123	5.08345	4.87648	4.17652	4.6907	4.76173	4.5232	4.59689	3.06439	4.71801	4.49742
Val Phe Glu	0.489077	0.554151	0.818424	0.804139	0.4206	0.5775	0.961848	5.61143	6.01669	5.90596	5.66443	4.9193	5.37978	5.87063	5.01428	5.06943	4.76504	5.87152	5.62746
metab_2136	0.854412	0.81645	0.699404	0.729813	0.1254	0.2755	1.09064	4.1371	4.11063	4.56147	3.82806	3.68341	3.70846	4.59927	4.59645	4.43172	3.66294	4.79692	4.11967
metab_2137	0.312865	0.273605	0.813047	0.808481	0.3639	0.5254	0.987641	5.51828	5.51716	5.36711	5.60201	5.6255	5.38446	5.37404	5.52151	5.32249	5.57575	5.23935	5.56802
metab_2138	0.744423	0.766908	0.794349	0.780461	0.02209	0.0876	0.96251	5.26145	5.21637	5.07832	5.35453	5.1552	5.30271	5.03787	4.98612	5.11567	4.78798	5.03214	5.22956
N-Jasmonoylisoleucine	0.769311	0.702506	0.821645	0.796088	0.3359	0.4983	0.932706	5.66421	4.52629	5.45077	6.05234	6.07648	6.01914	5.62225	6.00635	4.98166	4.58366	4.39313	5.93115
Ser Ser Phe	0.389104	0.41442	0.79134	0.802295	0.4991	0.6454	1.03047	5.35804	5.47574	4.19759	5.37868	5.1622	5.53512	5.00119	5.66699	5.3945	5.53307	5.25795	5.20593
metab_2143	0.262849	0.18093	0.690373	0.684576	0.6535	0.7678	0.983342	3.94219	3.71577	3.80417	3.93802	3.98201	4.03233	4.06365	3.81511	4.0187	4.04161	3.19778	3.8824
metab_2144	0.663693	0.64665	0.771073	0.760649	0.006934	0.04271	0.971446	4.8495	4.86323	4.84362	4.95898	5.01854	4.88701	4.75441	4.80866	4.76207	4.85825	4.63807	4.75704
metab_2145	0.602616	0.588315	0.864689	0.857453	0.0136	0.06535	0.980864	6.34449	6.27978	6.25029	6.37222	6.36335	6.32676	6.14897	6.27887	6.22136	6.26219	6.05198	6.24833
Ala Ser Phe	0.714686	0.719931	0.847573	0.828402	0.2607	0.4243	0.949669	5.6898	6.59269	6.09566	5.94288	5.32958	6.58941	5.65989	5.55127	6.16008	5.30009	6.2284	5.51793
metab_2147	0.558883	0.550454	0.752816	0.74484	0.01238	0.0613	0.977897	4.68633	4.61414	4.56577	4.71176	4.70301	4.67987	4.57104	4.57158	4.49788	4.59719	4.47214	4.63018
metab_2148	0.442069	0.424784	0.770115	0.762829	0.1556	0.317	0.979959	4.93139	4.9011	4.6938	4.93796	4.91739	4.95783	4.66842	4.92288	4.82911	4.74458	4.65524	4.93128
metab_2149	0.618761	0.606297	0.86368	0.856306	0.009037	0.05031	0.980495	6.31442	6.25729	6.25957	6.33713	6.35092	6.31407	6.16168	6.22647	6.19477	6.24708	6.02249	6.24267
metab_2150	0.578755	0.562669	0.773933	0.764774	0.03141	0.1089	0.974909	4.93475	4.89421	4.88454	4.97298	4.95714	5.00904	4.79726	4.88873	4.8267	4.92112	4.60963	4.86743
metab_2151	0.629212	0.614649	0.80291	0.79407	0.009116	0.05053	0.976084	5.36186	5.28994	5.29304	5.38775	5.41401	5.36681	5.18237	5.28331	5.2289	5.31019	5.08079	5.26
metab_2152	0.622598	0.610325	0.889806	0.882923	0.007337	0.04434	0.98195	6.77258	6.70884	6.71151	6.79615	6.8111	6.75627	6.60425	6.68259	6.65338	6.69929	6.4924	6.68969
metab_2153	0.738866	0.729094	0.77873	0.766413	0.004389	0.03251	0.966454	5.01227	4.88721	4.98144	5.07644	5.04536	5.04464	4.7546	4.89679	4.89452	4.96444	4.77048	4.75798
metab_2154	0.563969	0.544897	0.785472	0.777137	0.03334	0.1131	0.977264	5.14407	5.01559	5.04433	5.15942	5.17755	5.07115	4.96031	5.08719	5.0201	5.0065	4.81365	5.02795
4-Hydroxy-5-Phenyltetrahydro-1,3-Oxazin-2-One	2.84688	2.86179	0.645521	0.805433	8.131e-07	7.529e-05	1.57527	3.33817	3.47528	3.5132	3.41109	3.38015	3.40519	5.06992	5.25581	4.76215	5.58463	5.97935	5.68119
metab_2157	1.87819	1.89766	0.746634	0.815445	0.0003613	0.007166	1.20917	4.71355	5.14507	4.17819	4.25594	4.23195	4.9539	5.52766	5.70335	5.41356	5.69333	5.59151	5.29985
metab_2158	0.560917	0.54609	0.858718	0.852114	0.0198	0.08196	0.982484	6.23071	6.15117	6.19413	6.252	6.29207	6.22054	6.06365	6.15162	6.12246	6.19015	5.97214	6.18514
metab_2159	0.548187	0.536755	0.858116	0.851747	0.0204	0.08333	0.9831	6.22093	6.12726	6.23176	6.24312	6.28767	6.16525	6.05671	6.1297	6.10631	6.18138	5.99255	6.18015
Neuromedin N (1-4)	0.348048	0.34046	0.712481	0.706718	0.1902	0.3629	0.983646	4.06941	4.20657	4.05842	4.13539	4.11141	4.36392	4.12347	4.09459	4.046	4.09094	4.07341	4.11219
Ile Ile Asp	0.152025	0.0863302	0.828789	0.83155	0.7754	0.857	1.00749	5.69362	6.16871	5.82699	5.79834	5.30201	5.66158	5.96603	5.61909	5.68073	5.50897	6.09318	5.84022
[truncated: 16,428 more rows]
