# Supplementary material for: Bifidobacterium animalis subsp. lactis 832 Alleviates DSS-Induced Colitis in a Murine Model by Regulating Gut Microbiota and Phospholipid Metabolism
Source: Microorganisms. 2026 May 11;14(5):1090. doi: 10.3390/microorganisms14051090 (PMC13210333; doi:10.3390/microorganisms14051090)
Supplement: Supplementary file 1 [file microorganisms-14-01090-s001.zip › microorganisms-4256083-supplementary/Supplementary Table S6.xlsx]

## Sheet: Supplementary Table S6
Differentially expressed metabolites between B. lactis 832 and DSS groups
Metabolite	Vip_plsda	Vip_oplsda	DSS-log	B_animalis-log	P_value	fdr	FC	DSS1	DSS2	DSS3	DSS4	DSS5	DSS6	B. lactis 832 1	B. lactis 832 2	B. lactis 832 3	B. lactis 832 4	B. lactis 832 5	B. lactis 832 6
metab_0	0.496127	0.298484	0.630224	0.61616	0.3088	0.5138	0.958384	2.82255	3.50614	3.21812	3.42581	3.36465	3.26988	2.80702	3.04361	3.30147	3.26729	3.07579	3.29618
metab_1	0.632006	0.542925	0.653791	0.640581	0.01348	0.06157	0.961495	3.40696	3.50845	3.46511	3.55244	3.61026	3.49175	3.22931	3.34331	3.45807	3.44913	3.34644	3.40057
metab_2	0.607973	0.550985	0.70612	0.69443	0.02116	0.08484	0.966936	3.89529	4.10458	4.04994	4.15056	4.12925	4.16884	3.87716	3.92902	3.96351	4.06977	3.89918	3.94769
metab_3	0.680608	0.482826	0.689131	0.670524	0.1241	0.2874	0.947274	3.83614	3.87118	3.80911	3.8905	3.98175	3.93969	3.09738	3.80669	3.8062	3.80763	3.70504	3.87551
metab_4	0.801154	0.734984	0.653405	0.633569	0.00387	0.02758	0.942604	3.43962	3.51024	3.39391	3.49994	3.60333	3.56556	3.1755	3.4524	3.25717	3.27749	3.40822	3.2344
metab_5	0.590857	0.522116	0.660011	0.647089	0.0297	0.1078	0.962475	3.43453	3.5964	3.51042	3.61854	3.72708	3.5411	3.31271	3.52797	3.40313	3.52658	3.44976	3.39909
metab_6	0.708244	0.585173	0.695394	0.67587	0.07033	0.196	0.944936	3.96789	3.90801	3.8092	4.08645	4.01761	3.96632	3.27218	3.84397	3.69532	3.919	3.78512	3.93201
metab_7	0.878062	0.673456	0.741546	0.716504	0.07804	0.2107	0.931561	4.51913	4.55956	4.53003	4.30592	4.5598	4.61816	3.46903	4.44847	4.25737	4.37672	4.25329	4.43129
metab_8	0.665757	0.649049	0.785757	0.775392	0.006432	0.03774	0.971798	5.05669	5.09722	5.04354	5.14629	5.17069	5.12356	4.95677	5.10441	4.88903	5.03106	4.86911	4.91945
metab_9	0.0825606	0.063877	0.68106	0.677698	0.9148	0.9571	0.990258	3.91562	3.2443	4.6015	3.71767	3.14919	4.15971	3.09168	4.46724	3.52255	4.1108	3.07133	4.30223
metab_10	0.55745	0.55512	0.766487	0.758458	0.01778	0.07496	0.977897	4.84181	4.78586	4.78334	4.95777	4.87653	4.80315	4.75854	4.81688	4.70469	4.77918	4.63833	4.70845
metab_12	0.552924	0.523659	0.821579	0.813247	0.06236	0.1813	0.977624	5.63226	5.50481	5.47099	5.82892	5.66472	5.68331	5.48668	5.56518	5.50882	5.58672	5.39323	5.4895
metab_13	0.701353	0.713464	0.825231	0.814314	0.008549	0.04575	0.970811	5.63591	5.74508	5.68355	5.57163	5.67901	5.80776	5.60396	5.59204	5.46231	5.6156	5.39789	5.45213
metab_14	0.611952	0.619491	0.771808	0.762904	0.005496	0.03429	0.975575	4.92887	4.81612	4.92067	4.95376	4.93858	4.92011	4.78897	4.84835	4.79799	4.88461	4.70883	4.72683
metab_15	0.51561	0.498698	0.654273	0.666705	0.2376	0.4377	1.03731	3.38344	3.88205	3.52886	3.4283	3.38506	3.4583	3.51769	3.60111	3.82519	3.38318	3.77438	3.75123
metab_16	0.652331	0.645006	0.797198	0.788663	0.0004963	0.01034	0.976846	5.25535	5.25161	5.25132	5.29786	5.29912	5.26135	5.12973	5.18196	5.14169	5.23089	5.06928	5.13115
metab_17	0.647937	0.634501	0.780677	0.769894	0.01249	0.05834	0.970606	4.9677	5.15642	5.00311	4.94267	5.04192	5.09633	4.90139	4.98102	4.84794	4.97833	4.75043	4.86388
metab_18	0.693991	0.695108	0.800236	0.790426	0.001055	0.01533	0.973461	5.29823	5.28379	5.2876	5.34382	5.34997	5.31348	5.17501	5.25058	5.11869	5.26332	5.10744	5.1144
metab_19	0.659791	0.664608	0.767304	0.758079	0.0003355	0.008298	0.97465	4.81909	4.84843	4.87087	4.83676	4.90573	4.83098	4.75152	4.75001	4.70046	4.80105	4.67562	4.6933
metab_20	0.325889	0.301259	0.771734	0.76812	0.08464	0.2226	0.990024	4.86146	5.00068	4.9109	4.87861	4.90133	4.92102	4.82811	4.87771	4.82123	4.93244	4.85336	4.86591
metab_21	0.651644	0.651031	0.796852	0.788098	0.001166	0.01596	0.976254	5.24768	5.25516	5.2398	5.2996	5.29366	5.24813	5.12675	5.19004	5.10108	5.23981	5.10051	5.07389
metab_22	0.708782	0.71648	0.787673	0.777137	0.0009772	0.01487	0.971362	5.12912	5.08602	5.11312	5.19721	5.14328	5.1298	4.98426	5.05313	4.91943	5.08596	4.93295	4.94253
metab_23	0.680129	0.685905	0.782473	0.772468	0.001501	0.01769	0.972727	5.04834	5.02695	5.05228	5.07529	5.1148	5.04257	4.93922	4.99903	4.88801	5.00896	4.85196	4.84584
metab_24	0.732728	0.720843	0.800373	0.790004	0.000177	0.005471	0.971966	5.28196	5.36717	5.25332	5.32028	5.32155	5.34804	5.17039	5.20493	5.13573	5.22376	5.09291	5.17031
metab_25	0.719541	0.723132	0.772468	0.761402	0.0006135	0.01169	0.969728	4.87697	4.88289	4.89342	4.97394	4.96618	4.93795	4.80655	4.8225	4.73579	4.84673	4.69403	4.73132
metab_26	0.653855	0.656336	0.772762	0.762978	0.003075	0.02472	0.973203	4.88495	4.92023	4.88827	5.00473	4.95064	4.90643	4.81341	4.87097	4.74296	4.87702	4.71621	4.74561
metab_27	0.316495	0.287739	0.731186	0.726972	0.4451	0.6424	0.988141	4.45106	4.17701	4.40268	4.41961	4.4659	4.39152	4.45862	4.33361	4.22323	4.48468	4.29472	4.20613
metab_28	0.727982	0.730106	0.798098	0.787602	0.0003389	0.008348	0.971602	5.28472	5.25979	5.24596	5.30618	5.32074	5.27255	5.13132	5.18443	5.08243	5.22918	5.09664	5.07084
metab_29	0.693285	0.719239	0.744762	0.733438	0.001701	0.01859	0.968613	4.5462	4.53626	4.53064	4.55708	4.5981	4.57063	4.51161	4.46883	4.36577	4.4616	4.36369	4.30694
metab_30	0.740779	0.757784	0.741073	0.728354	0.001162	0.01596	0.964737	4.57798	4.48753	4.44335	4.52741	4.53684	4.48225	4.39306	4.42052	4.26756	4.42853	4.31087	4.27814
metab_31	0.704803	0.713677	0.760347	0.749582	0.0004737	0.01015	0.970372	4.73043	4.72892	4.75072	4.79256	4.78033	4.77294	4.64029	4.66658	4.56822	4.70693	4.5518	4.57268
metab_32	0.665327	0.661106	0.753123	0.74398	3.62e-05	0.001788	0.9747	4.64028	4.66973	4.68115	4.66702	4.66656	4.66098	4.52476	4.60937	4.5048	4.57605	4.53742	4.5258
metab_33	0.687019	0.689217	0.842547	0.833784	0.001034	0.01521	0.976674	5.95361	5.93663	5.92879	5.98657	5.98313	5.96237	5.8197	5.90233	5.77704	5.90937	5.76534	5.74897
metab_34	0.654714	0.65157	0.769451	0.759214	0.005482	0.03427	0.971932	4.87618	4.85063	4.86173	4.88155	4.93072	4.88564	4.73236	4.83919	4.69874	4.87043	4.67833	4.64305
metab_35	0.68636	0.695503	0.800923	0.79141	0.001093	0.01564	0.974263	5.30434	5.31798	5.28145	5.35881	5.34427	5.33215	5.22034	5.22853	5.13735	5.2849	5.13286	5.11003
metab_36	0.690697	0.69298	0.782401	0.772322	0.0009804	0.01491	0.972524	5.06205	5.04305	5.02924	5.09264	5.06022	5.06911	4.90779	5.01834	4.8792	4.99796	4.85976	4.85698
metab_37	0.162199	0.0989506	0.79141	0.796366	0.7835	0.8816	1.01369	5.29308	5.51314	5.29448	4.36574	4.77814	5.86909	5.76941	5.35342	5.34486	4.95011	5.00642	5.11488
metab_38	0.642693	0.652697	0.782759	0.773713	0.00235	0.02179	0.975316	5.04183	5.04238	5.03674	5.09347	5.0878	5.08224	4.98247	5.00739	4.88578	5.01889	4.87063	4.87105
metab_39	0.658511	0.657722	0.774371	0.764848	0.00169	0.01856	0.973929	4.9512	4.92532	4.8907	4.97989	4.9848	4.95699	4.83287	4.89662	4.76808	4.89517	4.76813	4.7547
metab_40	0.692917	0.687127	0.798029	0.787956	0.002112	0.02064	0.972732	5.26485	5.25887	5.20361	5.33527	5.33272	5.29336	5.15308	5.23699	5.09308	5.19626	5.07716	5.06292
Yuzu Lactone	0.758847	0.764531	0.785543	0.774006	0.0002108	0.006176	0.968646	5.07903	5.09309	5.05181	5.14993	5.12273	5.12216	4.97535	4.99685	4.89823	5.01568	4.87649	4.89839
metab_42	0.71642	0.746155	0.792392	0.779452	0.01704	0.07281	0.965	5.1322	5.21957	5.22121	5.12295	5.23503	5.26718	5.15199	5.12756	4.87914	5.15804	4.94612	4.84268
metab_43	0.562732	0.582768	0.705607	0.696444	0.01327	0.06088	0.974	4.06942	4.00014	4.08515	4.13287	4.10186	4.07213	4.02448	4.01935	3.91816	4.06541	3.91095	3.88632
metab_44	0.532596	0.573145	0.754807	0.745621	0.05474	0.1652	0.974605	4.64035	4.7309	4.65014	4.65646	4.67815	4.75727	4.77773	4.63594	4.56722	4.5114	4.44387	4.46793
metab_45	0.699161	0.699594	0.769451	0.758685	0.00123	0.01625	0.970498	4.85934	4.85839	4.8486	4.92728	4.8914	4.90037	4.73472	4.81394	4.68409	4.83715	4.66113	4.68868
metab_46	0.691805	0.696907	0.780893	0.770778	0.000998	0.01494	0.97241	5.02957	5.01148	4.98776	5.07425	5.06071	5.0641	4.9236	4.96257	4.84326	4.98258	4.84894	4.83125
metab_47	0.621867	0.633361	0.792532	0.784118	0.003438	0.02608	0.977124	5.17357	5.19064	5.18213	5.25503	5.21309	5.19676	5.11517	5.16344	5.03762	5.15573	5.02319	5.00188
metab_48	0.688185	0.691322	0.83302	0.824191	0.0005891	0.01146	0.976412	5.77684	5.81812	5.78617	5.82724	5.82738	5.80985	5.67721	5.72853	5.61145	5.76527	5.63094	5.61488
metab_49	0.65991	0.662835	0.79872	0.789863	0.001021	0.01506	0.975997	5.28417	5.26152	5.25696	5.32652	5.31997	5.29701	5.1806	5.24413	5.12314	5.22357	5.09331	5.1187
metab_50	0.317393	0.148506	0.764251	0.762153	0.752	0.8623	0.99418	4.84033	4.75717	4.66186	5.13386	4.75538	4.71791	4.7994	4.96676	4.76429	4.83665	4.73957	4.59415
metab_51	0.710436	0.711125	0.796921	0.786467	0.001202	0.0161	0.9717	5.25491	5.23891	5.2208	5.31253	5.29079	5.27208	5.11383	5.20485	5.0717	5.2073	5.06929	5.03196
metab_52	0.686519	0.681989	0.810501	0.800923	0.001193	0.01608	0.974195	5.46441	5.38142	5.47003	5.52667	5.49633	5.44539	5.26895	5.40427	5.28429	5.38867	5.31743	5.27739
metab_53	0.811202	0.811049	0.765743	0.752663	1.651e-05	0.0009888	0.96419	4.83429	4.79982	4.8182	4.87035	4.80575	4.85874	4.6365	4.71802	4.57936	4.67347	4.68072	4.66233
metab_54	0.712352	0.717069	0.788875	0.778441	0.000649	0.01215	0.97165	5.13661	5.12138	5.10614	5.22136	5.13912	5.1767	5.00376	5.07902	4.95141	5.07683	4.95809	4.95631
metab_55	0.680523	0.699496	0.801335	0.791971	0.001109	0.01569	0.974667	5.32476	5.30326	5.30644	5.37087	5.34697	5.32025	5.24945	5.26276	5.15175	5.25438	5.12029	5.12605
metab_56	0.670129	0.66735	0.809829	0.800717	0.001705	0.01859	0.975431	5.44137	5.43716	5.40114	5.48792	5.48533	5.47226	5.33488	5.39494	5.2825	5.40489	5.23589	5.26873
metab_57	0.718129	0.718527	0.797475	0.786964	0.001036	0.01522	0.971553	5.26241	5.24815	5.23371	5.32545	5.30523	5.2657	5.11792	5.20286	5.09121	5.21827	5.06429	5.04101
metab_58	0.69939	0.702407	0.795811	0.785899	0.0008816	0.01412	0.973138	5.25328	5.22564	5.21321	5.26989	5.28007	5.25436	5.12574	5.18332	5.07198	5.18655	5.01246	5.06499
metab_59	0.699167	0.707462	0.795602	0.785899	0.0003165	0.008018	0.973694	5.22273	5.24183	5.21881	5.28384	5.27235	5.23407	5.13946	5.17153	5.0713	5.16378	5.03902	5.06565
metab_60	0.683649	0.694551	0.817036	0.807738	0.001725	0.01861	0.975009	5.56903	5.5329	5.52612	5.58804	5.57964	5.57594	5.45695	5.49542	5.38402	5.51461	5.35455	5.33538
metab_61	0.646187	0.649554	0.771661	0.762303	0.002157	0.02089	0.974343	4.91203	4.86384	4.87234	4.94975	4.93928	4.92958	4.7993	4.84377	4.76266	4.87452	4.72781	4.70489
metab_62	0.705105	0.696377	0.764251	0.752356	0.003678	0.02679	0.967366	4.7332	4.75307	4.78751	4.88306	4.84082	4.86972	4.64116	4.75184	4.61878	4.75547	4.57232	4.58508
metab_63	0.66227	0.671801	0.848189	0.839855	0.003388	0.02593	0.977851	6.04965	6.01967	6.01588	6.08721	6.07442	6.05195	5.94624	5.99893	5.8561	6.01255	5.85899	5.82087
metab_64	0.552543	0.564003	0.824191	0.818028	0.002425	0.02212	0.983424	5.64224	5.66633	5.68764	5.67718	5.68803	5.66247	5.59727	5.65277	5.51361	5.61816	5.53186	5.54621
metab_65	0.67431	0.668927	0.785187	0.775392	0.001672	0.01852	0.973323	5.0766	5.0803	5.03991	5.14084	5.11957	5.13193	4.9531	5.03887	4.91511	5.0493	4.93367	4.88082
metab_66	0.712901	0.709665	0.785259	0.775028	0.0002032	0.006069	0.972151	5.10431	5.06445	5.07722	5.09934	5.12282	5.12298	4.93827	5.01711	4.90815	5.03863	4.92279	4.91733
metab_67	0.687972	0.692136	0.757016	0.746479	0.0008856	0.01412	0.970944	4.71042	4.68217	4.6834	4.74736	4.74989	4.71608	4.59183	4.63707	4.54621	4.66766	4.51077	4.51196
metab_68	0.51769	0.550622	0.741546	0.7348	0.005212	0.03332	0.981174	4.49932	4.49937	4.52062	4.57439	4.49483	4.49951	4.49656	4.46504	4.40239	4.45663	4.37152	4.38893
metab_69	0.239546	0.237697	0.776846	0.774298	0.2086	0.4034	0.992975	4.90214	5.07385	5.00302	4.98628	4.94503	4.98136	4.95721	4.98053	4.90115	4.95275	4.94603	4.94574
2,4-Dihydroxycinnamic Acid	0.728386	0.730689	0.823735	0.813648	0.0006036	0.01157	0.972987	5.62834	5.64871	5.63861	5.7124	5.69825	5.65653	5.51945	5.57073	5.46676	5.61105	5.44656	5.45339
4-Methoxybenzyl Propanoate	0.741531	0.713333	0.770999	0.759139	0.0006655	0.01234	0.967564	4.86515	4.94908	4.85503	4.94909	4.92575	4.87068	4.66661	4.84822	4.67521	4.77073	4.76334	4.73473
metab_72	0.65208	0.673686	0.730378	0.719745	0.002518	0.02251	0.970286	4.35839	4.36092	4.38906	4.42418	4.38335	4.33567	4.2719	4.34234	4.19765	4.30637	4.20461	4.14988
metab_73	0.63818	0.647687	0.771367	0.762228	0.002035	0.02027	0.974934	4.86248	4.92158	4.90169	4.95051	4.91683	4.89007	4.79517	4.84138	4.71533	4.87918	4.74911	4.72127
metab_74	0.64972	0.629036	0.774736	0.764475	0.0101	0.05097	0.971936	4.95757	4.94539	4.82756	5.00631	4.99865	4.98124	4.81362	4.92427	4.76362	4.90948	4.72254	4.74921
metab_75	0.653807	0.659653	0.765221	0.755799	0.0008961	0.01421	0.974088	4.81278	4.75199	4.80572	4.86317	4.87221	4.83849	4.71155	4.74181	4.64968	4.75702	4.69819	4.6341
metab_76	0.644085	0.648759	0.772762	0.764027	0.0004012	0.009263	0.976045	4.92185	4.89337	4.91622	4.95663	4.95385	4.91162	4.80911	4.86518	4.7892	4.86839	4.75578	4.76084
metab_77	0.684152	0.684746	0.783189	0.772981	0.001851	0.01929	0.972189	5.05005	5.03318	5.03514	5.09495	5.12327	5.08265	4.95496	5.00016	4.88667	5.02199	4.84331	4.86912
metab_78	0.696949	0.705669	0.795393	0.785543	0.0008831	0.01412	0.973298	5.22901	5.23244	5.20195	5.26491	5.27754	5.25377	5.14304	5.14998	5.07036	5.19125	5.04185	5.01889
Methyl 12-Hydroxyoctadecanoate	0.39263	0.377689	0.803047	0.798305	0.2033	0.3967	0.987112	5.43619	5.27351	5.23309	5.50303	5.38872	5.29069	5.38911	5.34401	5.24876	5.25684	5.2288	5.24542
metab_80	0.624066	0.612137	0.643156	0.625312	0.0756	0.2061	0.947895	3.41861	3.64952	3.27109	3.50269	3.24526	3.29468	3.13125	3.39569	3.02957	3.10248	3.35009	3.31154
metab_81	0.352963	0.166847	0.65089	0.645422	0.7884	0.885	0.98389	3.49822	3.57701	3.11417	4.01053	3.6222	3.03493	3.339	3.53562	3.40333	3.73407	3.72087	2.78591
metab_82	0.34983	0.350868	0.673482	0.665487	0.2986	0.503	0.976851	3.59351	3.58909	3.69285	3.77331	3.87215	3.76989	3.71234	3.78337	3.58894	3.61098	3.73159	3.34713
metab_83	0.631647	0.68171	0.673574	0.65273	0.1662	0.3487	0.940527	3.72611	3.73821	3.90294	3.83516	3.91535	3.17791	3.63652	3.87285	3.50881	3.36802	3.37871	3.20786
metab_84	0.128174	0.178191	0.694605	0.691612	0.7246	0.8446	0.991392	3.8817	3.86743	4.06551	4.07631	4.10274	3.70844	4.06587	4.00205	3.70112	3.76714	4.1351	3.82173
metab_85	0.248517	0.171543	0.72746	0.731024	0.623	0.7785	1.01014	4.38727	4.03795	4.14497	4.55294	4.52856	4.38091	4.46044	4.41908	4.34516	4.32153	4.3703	4.38066
metab_86	0.28169	0.234659	0.737749	0.743196	0.4628	0.6564	1.01545	4.45809	4.23906	4.61803	4.47053	4.66172	4.35313	4.58815	4.81132	4.34459	4.46203	4.52834	4.48361
metab_88	0.536353	0.562023	0.716671	0.705179	0.08975	0.2307	0.967681	4.30475	4.01339	4.29104	4.20104	4.1311	4.30853	4.01613	4.14232	4.08961	4.0763	4.25212	3.85416
metab_89	0.387502	0.399085	0.734079	0.726564	0.2218	0.4191	0.978964	4.22201	4.53127	4.47436	4.57812	4.42371	4.29758	4.42798	4.38686	4.17842	4.20641	4.38004	4.39116
metab_90	0.278993	0.274023	0.725503	0.731024	0.3826	0.5862	1.01576	4.05899	4.26558	4.41841	4.4482	4.32114	4.37652	4.44391	4.54837	4.21602	4.30288	4.37013	4.41621
metab_91	0.446187	0.482196	0.764774	0.757168	0.1518	0.3287	0.979037	4.9137	4.71637	4.88338	4.93363	4.86271	4.59607	4.753	4.8347	4.5837	4.74862	4.72336	4.66026
metab_92	0.395989	0.289486	0.728273	0.720903	0.3234	0.5289	0.979306	4.15612	4.40959	4.53664	4.42011	4.24269	4.32665	4.01245	4.49055	4.19402	4.21833	4.27164	4.36543
metab_93	0.445673	0.440474	0.711892	0.72049	0.1282	0.2939	1.02481	4.15954	4.03221	4.1114	4.25513	4.2182	4.12854	4.30166	4.39354	4.15607	4.04495	4.2848	4.34024
metab_95	0.121191	0.261921	0.656386	0.651084	0.8455	0.9194	0.984432	3.81936	3.92846	3.97775	2.94025	2.91629	3.61825	4.03027	2.9106	3.96579	3.66016	3.29796	3.00092
metab_96	0.821956	0.852607	0.763128	0.742096	0.0478	0.1501	0.942869	4.65415	4.87586	4.81903	4.83813	4.88614	4.70333	4.77766	4.79408	4.13497	4.60982	4.21358	4.60117
metab_97	0.735942	0.752152	0.75074	0.730863	0.08359	0.2208	0.945608	4.54287	4.88652	4.56112	4.69133	4.86289	4.25282	4.62226	4.34069	4.53256	4.40859	3.99018	4.39292
metab_98	0.75746	0.657898	0.72957	0.711385	0.2877	0.4926	0.949599	4.85537	4.24117	4.11187	4.60098	4.34321	4.03844	4.44189	4.37741	3.97228	4.5101	3.55878	4.01169
metab_100	1.20873	1.22236	0.801952	0.767453	0.006668	0.03863	0.909329	5.39992	5.59091	5.10648	5.33937	5.42951	5.16375	5.16353	4.7786	5.22536	4.57805	4.49528	4.88372
metab_101	0.134832	0.0124939	0.731105	0.726727	0.8274	0.9089	0.987682	3.97473	4.97596	3.78303	4.61346	4.3357	4.62154	3.87777	4.61358	4.64641	4.57318	3.79463	4.47517
metab_102	1.00491	0.983014	0.780749	0.752586	0.02259	0.08874	0.924742	5.12878	4.90019	4.64657	5.18946	5.38699	4.96446	4.83232	4.7097	4.98197	4.37684	4.45117	4.58867
metab_103	0.790064	0.780735	0.729651	0.706547	0.06515	0.1862	0.936326	4.23422	4.7012	4.29044	4.52991	4.51147	3.92611	4.12037	4.17014	4.26165	4.1319	3.74179	4.10481
metab_104	1.02787	1.00773	0.787885	0.762529	0.007503	0.04176	0.932243	5.15742	5.25663	4.84493	5.1875	5.20414	5.1682	4.85419	4.89536	4.92173	4.94269	4.39261	4.72256
metab_107	0.439378	0.470454	0.722798	0.710202	0.3261	0.5309	0.964736	4.22879	4.36954	4.14196	4.51698	3.88828	4.54742	4.25593	4.35471	4.41831	3.73705	4.03944	3.97858
metab_108	0.919431	0.991404	0.730136	0.697752	0.07872	0.2118	0.911711	4.37762	4.72327	4.47555	4.35378	4.42966	3.8718	4.46875	4.22418	4.08292	3.80131	3.32165	4.0192
metab_110	0.849668	0.866903	0.767749	0.746945	0.0425	0.1385	0.943598	4.90625	4.96824	4.7034	5.02299	4.94566	4.60128	4.83182	4.65527	4.61724	4.71145	4.14649	4.54355
metab_111	0.604885	0.438613	0.733278	0.714833	0.4512	0.6471	0.948991	4.94495	4.44844	3.12733	4.55086	4.62446	4.76813	4.27735	4.05948	4.43118	4.51273	3.95184	3.88336
metab_112	1.19571	1.14513	0.810837	0.780677	0.001698	0.01859	0.920644	5.4715	5.63749	5.18388	5.4806	5.48965	5.54891	4.95274	5.29388	5.21188	4.93376	4.7531	5.06637
metab_113	1.25071	1.27663	0.814714	0.782114	0.001505	0.0177	0.914601	5.54801	5.69009	5.38495	5.61263	5.67256	5.2541	5.26786	5.28267	5.15812	4.85092	4.87132	4.90008
metab_114	1.11833	1.10505	0.841234	0.813448	0.01186	0.05645	0.927585	5.99986	6.0593	5.65642	5.99295	6.03897	5.88279	5.60682	5.8006	5.73041	5.54031	4.9388	5.43158
metab_115	0.961762	0.948776	0.805433	0.785116	0.003969	0.02798	0.945816	5.34692	5.47941	5.2066	5.43461	5.43103	5.43566	5.1469	5.18134	5.17608	5.26645	4.81154	5.00152
metab_116	0.944332	0.930177	0.806926	0.786822	0.006512	0.03804	0.946405	5.38176	5.50933	5.23051	5.43483	5.47548	5.43656	5.17492	5.21233	5.22533	5.29817	4.80056	5.01224
metab_117	1.14468	1.10704	0.744684	0.711132	0.003288	0.02557	0.90933	4.44013	4.73471	4.35141	4.57383	4.5732	4.65493	4.03094	4.21417	4.19033	4.51829	3.8658	4.03156
metab_118	0.975679	0.959805	0.82112	0.800511	0.005391	0.03403	0.945413	5.60999	5.77112	5.40048	5.63635	5.65474	5.67314	5.36446	5.39438	5.41431	5.49319	5.01038	5.22641
metab_119	0.882025	0.864965	0.785472	0.768046	0.002336	0.02176	0.95296	5.02908	5.12844	5.01864	5.19545	5.1086	5.13009	4.83956	4.89764	4.9238	5.01524	4.62981	4.86423
metab_120	0.975287	0.963232	0.869877	0.851747	0.004909	0.03208	0.952737	6.39694	6.50742	6.21781	6.43152	6.45308	6.46111	6.16155	6.19157	6.20291	6.29512	5.79674	5.99712
metab_121	1.40534	1.43979	0.73054	0.681513	0.0009	0.01424	0.86886	4.40325	4.51333	4.1473	4.37347	4.31736	4.50964	4.03812	3.81892	3.82906	4.14151	3.52589	3.4615
metab_122	1.03597	1.00786	0.795185	0.770115	0.006095	0.03661	0.933206	5.2192	5.42252	4.92782	5.27265	5.26047	5.34026	4.91956	5.00157	4.96286	5.04989	4.54374	4.86133
metab_123	0.978162	0.959174	0.836704	0.816705	0.005635	0.03484	0.947324	5.85517	5.95244	5.65747	5.87893	5.93697	5.91508	5.59813	5.64319	5.65382	5.75219	5.22611	5.46816
metab_124	1.28015	1.17996	0.752356	0.713154	0.001623	0.01829	0.895144	4.78114	4.76712	4.31842	4.53087	4.66385	4.86064	3.86912	4.35986	4.28119	4.1074	4.03493	4.34294
metab_125	0.772438	0.807143	0.728435	0.70079	0.2018	0.395	0.924155	4.69601	4.45951	4.41896	4.61301	4.64573	3.27254	4.17621	4.1415	3.90908	4.27469	3.6026	4.02468
metab_126	0.95583	0.952705	0.788098	0.767601	0.00324	0.0254	0.944931	5.09011	5.2032	4.99955	5.21544	5.17174	5.15393	4.9065	5.01687	4.92564	4.97532	4.62814	4.68187
metab_127	1.03542	0.860328	0.75618	0.717504	0.07387	0.2026	0.896684	4.76455	4.78167	4.05834	4.8136	4.88339	4.92302	3.34256	4.63298	4.55607	4.48572	3.89685	4.39496
metab_128	0.960774	0.954527	0.857995	0.839729	0.006256	0.03717	0.952182	6.21816	6.30391	6.03045	6.23351	6.24181	6.24057	5.98975	6.02594	5.9762	6.09649	5.57345	5.81985
metab_129	0.762934	0.791696	0.745231	0.723045	0.1156	0.2745	0.939281	4.6144	4.85602	4.46186	4.49153	4.83081	4.11888	4.65485	4.19238	4.16574	4.53636	3.86264	4.30083
metab_130	0.964456	0.90351	0.733759	0.703463	0.03241	0.1148	0.917365	4.35944	4.61739	4.10503	4.21064	4.44641	4.76188	3.88491	4.28317	4.00832	4.46074	3.80821	3.86923
metab_131	0.941748	0.925056	0.817367	0.797752	0.006545	0.03815	0.947907	5.52809	5.64731	5.37132	5.55652	5.65089	5.64904	5.35507	5.32582	5.36354	5.4574	4.95765	5.2004
metab_132	1.02525	1.01184	0.867644	0.847017	0.006715	0.03881	0.946336	6.38731	6.49033	6.12295	6.3962	6.42612	6.41397	6.10584	6.14973	6.15071	6.21127	5.65648	5.90898
metab_133	1.02189	1.00714	0.899821	0.880814	0.006213	0.03703	0.951009	6.93941	7.06925	6.69378	6.96159	6.97928	6.99647	6.66756	6.68584	6.72041	6.78841	6.22812	6.51137
metab_134	0.991893	0.985909	0.848374	0.829625	0.001652	0.01843	0.950768	6.05397	6.15916	5.88647	6.11092	6.10157	6.00303	5.81226	5.86368	5.88949	5.76266	5.50575	5.69618
metab_135	1.25213	1.25743	0.78739	0.745465	0.01559	0.06847	0.890037	5.06832	5.06072	4.86587	5.24202	5.25711	5.27714	4.91032	4.66349	5.08996	4.39017	3.81741	4.52007
metab_136	1.09856	1.09329	0.866996	0.843669	0.004801	0.03162	0.939484	6.37511	6.51936	6.07293	6.41663	6.4119	6.37333	6.10665	6.09764	6.1099	6.09774	5.58989	5.8601
metab_137	1.13253	1.12412	0.867939	0.843731	0.003024	0.02456	0.937284	6.36889	6.5558	6.09824	6.44292	6.43219	6.3695	6.08157	6.13661	6.13655	6.02395	5.62571	5.86457
metab_138	1.36633	1.38566	0.839729	0.803389	0.001149	0.01596	0.906155	6.01921	6.07769	5.62801	5.93828	5.94422	5.87652	5.57154	5.66407	5.53476	5.16115	5.06951	5.15379
metab_139	1.00971	1.00338	0.812512	0.789016	0.009253	0.04812	0.93775	5.47893	5.66198	5.28314	5.48373	5.51893	5.5391	5.25772	5.22774	5.28209	5.3615	4.73195	5.05131
metab_140	1.03331	1.03754	0.759894	0.731508	0.009597	0.04933	0.923417	4.6356	4.97076	4.62585	4.78429	4.84302	4.65948	4.55008	4.29132	4.54665	4.62781	3.96896	4.34747
metab_141	0.766986	0.774883	0.738463	0.71592	0.0964	0.2422	0.938114	4.38713	4.737	4.38828	4.30887	4.70997	4.32664	4.51779	4.25913	4.31722	4.32257	3.59646	4.17917
metab_142	1.09554	1.08427	0.769746	0.741073	0.003314	0.02564	0.92303	4.88377	5.05413	4.63344	4.95187	4.87442	4.90998	4.55452	4.59861	4.60511	4.69654	4.14355	4.45827
metab_143	0.940434	0.920656	0.900531	0.884115	0.008791	0.04665	0.957572	6.91987	7.06805	6.72625	6.98714	7.01916	6.99475	6.71579	6.76691	6.74675	6.83693	6.32996	6.55273
metab_144	0.947384	0.925001	0.913337	0.896967	0.01007	0.05091	0.957864	7.15905	7.32292	6.93757	7.22448	7.25391	7.24721	6.94514	6.9935	6.99475	7.06788	6.55241	6.776
metab_145	1.04362	1.02368	0.774809	0.749582	0.002404	0.02202	0.932176	4.92264	5.05401	4.77216	4.93065	5.02442	5.02039	4.66069	4.70854	4.72183	4.75596	4.28099	4.5791
metab_146	1.01826	1.00726	0.787106	0.762754	0.006173	0.03687	0.934829	5.15928	5.22292	4.88627	5.19027	5.13779	5.15536	4.83842	4.85825	4.87542	5.03764	4.4386	4.69922
metab_147	1.05387	1.02854	0.78476	0.757775	0.007035	0.03996	0.927926	5.0342	5.25536	4.83283	5.11942	5.15061	5.16036	4.75805	4.82746	4.88617	4.9342	4.33229	4.61291
metab_148	0.285246	0.292218	0.723127	0.714833	0.603	0.7664	0.976668	4.15914	4.67978	4.43297	4.28014	4.58584	3.57926	4.3731	4.25418	4.26216	4.31774	3.73988	4.1689
metab_149	0.42525	0.423964	0.731024	0.719	0.4808	0.6723	0.966461	4.36301	4.74469	4.48766	4.52993	4.61669	3.55621	4.42169	4.3409	4.10969	4.48508	3.80124	4.25549
metab_150	0.966122	0.952327	0.813381	0.792882	0.00532	0.03371	0.945524	5.49566	5.59236	5.31633	5.55602	5.52665	5.55416	5.24207	5.2987	5.30438	5.38529	4.87502	5.13537
metab_151	1.19541	1.10662	0.717754	0.668572	0.03121	0.1117	0.867567	4.41031	4.16088	3.72331	4.23824	4.45035	4.34326	3.33157	3.9131	4.12775	3.94319	2.85432	3.80182
metab_152	0.967242	0.952881	0.879211	0.861714	0.004797	0.0316	0.954504	6.5548	6.65472	6.39289	6.59454	6.62344	6.61202	6.31254	6.3651	6.36375	6.46344	5.96057	6.17552
metab_153	1.07325	1.07563	0.740442	0.708931	0.008504	0.04556	0.914463	4.51381	4.5194	4.34694	4.43009	4.62982	4.5688	4.21477	4.24502	4.36172	4.31858	3.85514	3.7019
metab_154	0.965977	0.95514	0.812178	0.79162	0.005644	0.03485	0.945345	5.47018	5.57766	5.30462	5.51388	5.53743	5.53242	5.25744	5.29167	5.27478	5.35791	4.8513	5.09905
metab_155	0.996683	0.98204	0.820464	0.798651	0.007085	0.04012	0.942287	5.61638	5.72816	5.37264	5.65753	5.65234	5.6597	5.34566	5.37068	5.4086	5.50116	4.94741	5.16495
metab_156	0.979909	0.962312	0.859859	0.840796	0.006375	0.03755	0.950176	6.21887	6.33488	6.031	6.26692	6.30039	6.30258	5.97926	6.03521	6.00954	6.13817	5.5958	5.82535
metab_157	0.930098	0.908987	0.947287	0.932778	0.01018	0.05118	0.962963	7.82802	7.97258	7.61676	7.8942	7.91414	7.91673	7.62189	7.66783	7.66075	7.75054	7.24099	7.45334
metab_158	0.993084	0.978427	0.827111	0.806044	0.005305	0.03366	0.944367	5.7181	5.83769	5.50354	5.72794	5.75966	5.74848	5.44447	5.48232	5.50973	5.5842	5.06205	5.30807
metab_159	0.839036	0.767196	0.755265	0.732233	0.04972	0.1544	0.93734	4.87378	4.56423	4.31137	4.70909	4.7336	4.96035	4.11628	4.56076	4.5693	4.65524	4.20607	4.28223
metab_160	1.11699	1.09575	0.78533	0.758609	0.0007184	0.0128	0.928627	5.07889	5.19193	4.91361	5.0989	5.17208	5.14402	4.75009	4.84483	4.88463	4.82671	4.47297	4.63881
Cyclophosphamide	1.02722	1.01531	0.907573	0.888853	0.005771	0.0354	0.951857	7.07693	7.20678	6.85151	7.10883	7.12758	7.12685	6.81571	6.8393	6.87059	6.92419	6.37573	6.62675
metab_162	1.15973	1.11282	0.712734	0.666424	0.02899	0.1059	0.874549	4.39515	4.29572	4.14258	3.44309	4.34769	4.33879	3.36158	3.94127	3.76128	4.11378	3.34122	3.31218
metab_163	0.788323	0.727721	0.757851	0.730055	0.2272	0.4255	0.924884	4.76625	5.01188	4.25326	4.74428	4.81469	4.76489	4.4262	4.12509	3.88917	5.35205	3.64468	4.79071
metab_164	0.811284	0.759325	0.750586	0.725422	0.1307	0.2976	0.931548	4.63038	4.68668	4.34295	4.67267	4.71187	4.74043	4.28432	4.16193	4.29921	5.09489	3.70557	4.33803
Cadaverine	0.517812	0.54288	0.618989	0.639287	0.3	0.5045	1.06299	3.08011	3.21718	3.24359	3.14604	3.12207	3.14711	3.06456	3.95043	3.12768	3.08956	3.90342	3.01518
metab_168	0.773052	0.733471	0.767898	0.745465	0.1553	0.3335	0.9393	4.9122	4.88385	4.62289	4.85147	4.86975	5.0188	4.62165	4.40733	4.65492	5.29274	3.8933	4.52023
metab_170	0.696571	0.662073	0.878177	0.865874	0.07788	0.2105	0.967806	6.54963	6.5559	6.41315	6.54156	6.60489	6.65672	6.30398	6.30935	6.34384	6.79758	6.03197	6.27288
metab_171	1.01173	1.00527	0.808481	0.785543	0.006053	0.03647	0.939087	5.41154	5.56827	5.23094	5.47517	5.4684	5.44765	5.19273	5.22378	5.19638	5.2746	4.73045	4.99823
metab_172	0.742771	0.70511	0.858417	0.843233	0.09473	0.2394	0.960116	6.20696	6.23767	6.04915	6.19546	6.28648	6.3337	5.9498	5.90679	5.96401	6.52765	5.54718	5.9228
metab_173	0.933437	0.912114	0.804071	0.785472	0.00203	0.02024	0.95027	5.39807	5.55909	5.26823	5.30039	5.25974	5.42663	5.03237	5.1639	5.19325	5.19093	4.92099	5.11049
metab_175	0.659238	0.621152	0.783761	0.767082	0.1471	0.3222	0.954904	4.97765	5.098	4.9679	4.99131	5.19319	5.23776	4.84461	4.71722	4.82611	5.41358	4.37215	4.91735
metab_176	0.658293	0.63803	0.854488	0.842672	0.08866	0.2291	0.968796	6.19196	6.10534	6.06998	6.14958	6.17212	6.22955	5.92765	5.8812	5.92068	6.42212	5.69253	5.91956
metab_177	0.964118	0.93968	0.861295	0.842734	0.006899	0.03952	0.951484	6.25924	6.35271	6.03267	6.29888	6.29708	6.35568	5.96331	6.07523	6.06807	6.16141	5.65865	5.84253
metab_178	0.867089	0.841589	0.778658	0.752356	0.1112	0.2666	0.929499	5.05948	4.96359	4.86336	4.90301	5.06725	5.186	4.67795	4.52461	4.41186	5.50394	4.06521	4.74167
metab_179	0.892536	0.861165	0.786893	0.759894	0.0985	0.246	0.927958	5.18567	5.13786	4.92305	5.0449	5.16922	5.27291	4.75305	4.604	4.83987	5.50496	4.00707	4.81153
metab_180	0.803942	0.765194	0.830781	0.81191	0.08374	0.2211	0.950113	5.77084	5.79466	5.57409	5.75429	5.83629	5.90514	5.44496	5.39449	5.50826	6.09517	5.00997	5.45941
metab_181	0.755779	0.71548	0.818028	0.799203	0.1261	0.2905	0.949973	5.53263	5.66568	5.40891	5.53375	5.60093	5.72076	5.26551	5.23141	5.35052	5.94011	4.69864	5.29994
metab_182	0.810565	0.767981	0.823996	0.804139	0.1001	0.2485	0.947424	5.68989	5.75772	5.43026	5.62488	5.73683	5.77092	5.3658	5.31166	5.42628	5.9902	4.787	5.33863
metab_183	0.601969	0.521746	0.78951	0.773713	0.2532	0.4554	0.957356	5.08644	5.26093	4.92246	5.03098	5.349	5.30272	4.83999	4.94085	5.08814	5.58942	4.32092	4.85195
metab_184	0.803083	0.787998	0.772835	0.746945	0.1587	0.3382	0.930384	4.86882	4.9964	4.78697	4.88988	4.91174	5.11037	4.67747	4.19868	4.6577	5.4523	3.849	4.66728
metab_185	0.932238	0.902233	0.845842	0.822495	0.05969	0.1759	0.938955	6.10674	6.02513	5.7757	5.97491	6.06361	6.1287	5.60632	5.46709	5.76534	6.29225	5.05365	5.68311
metab_187	0.599263	0.525056	0.712734	0.693463	0.2805	0.4855	0.946167	4.11912	4.1711	3.91018	4.16058	4.25638	4.35023	3.82258	3.75008	4.01805	4.75391	3.36528	3.91219
L-Ornithine	1.28741	1.17056	0.65696	0.722222	0.09947	0.2473	1.20797	3.14754	3.34144	5.17666	3.19655	3.17258	3.19762	4.3694	4.5494	4.26384	3.14006	4.74982	4.57668
L-Lysine	1.2419	1.14658	0.796088	0.834802	0.0263	0.09885	1.11098	5.37865	5.19255	6.14782	5.11687	4.69201	4.98961	5.84815	5.81812	5.91101	5.41269	6.14372	5.88366
metab_191	1.3977	1.31736	0.696618	0.756788	0.02953	0.1073	1.18601	3.57935	3.71648	5.05225	4.21924	3.62134	3.64639	4.80746	4.67339	4.84191	3.9413	5.2057	4.80256
metab_193	0.831567	0.782608	0.786325	0.760045	0.1894	0.3798	0.929801	4.98778	5.21255	4.89911	5.00292	5.31058	5.26924	5.01743	4.79214	4.74752	5.51154	3.67889	4.7814
metab_194	0.423804	0.407489	0.710456	0.720407	0.3925	0.5959	1.02879	4.08434	4.22149	4.07257	4.15032	4.12633	4.15138	4.06878	4.12064	4.13194	4.09379	4.89778	4.20237
metab_195	0.516768	0.346817	0.709185	0.695657	0.5446	0.7223	0.961884	4.27834	4.14581	3.64198	4.11658	4.09742	4.43169	3.96006	3.80313	4.18034	4.84733	3.15895	3.82181
metab_196	0.298865	0.147653	0.641573	0.635182	0.8054	0.8952	0.981071	3.70981	2.94812	3.29372	3.53951	3.46529	3.32986	3.11595	2.84739	3.35602	4.30797	2.77527	3.50069
metab_197	0.587017	0.496363	0.72583	0.707996	0.3297	0.5346	0.950451	4.4396	4.30405	3.89691	4.19725	4.41285	4.66452	4.08512	3.89522	4.09613	4.90856	3.5668	4.07549
metab_198	0.387079	0.180229	0.656673	0.665112	0.742	0.8557	1.02517	3.4191	3.30469	3.34429	4.12154	3.20958	3.81972	3.50322	3.20389	3.61831	4.61173	3.1317	3.68036
metab_200	0.884302	0.87067	0.831037	0.814114	0.00755	0.04193	0.955167	5.7019	5.90733	5.56204	5.82651	5.85781	5.8089	5.61626	5.67165	5.58866	5.54244	5.30181	5.38932
metab_201	0.958064	0.9482	0.819741	0.80058	0.002701	0.02329	0.949134	5.51639	5.7417	5.42108	5.6365	5.67423	5.62835	5.41356	5.53204	5.28089	5.26845	5.15385	5.25665
metab_202	0.997669	0.982182	0.855459	0.837083	0.001164	0.01596	0.951856	6.11776	6.26722	5.99086	6.19566	6.23557	6.20494	5.94152	6.03982	5.95324	5.79292	5.69714	5.80806
metab_203	0.338741	0.318707	0.662663	0.657534	0.08494	0.2226	0.984996	3.54902	3.68615	3.53725	3.61498	3.591	3.61605	3.53346	3.58531	3.59661	3.55847	3.5131	3.48405
Spermidine	0.546962	0.581921	0.631342	0.651375	0.2496	0.4515	1.0616	3.22931	3.36641	3.21755	3.29526	3.27129	3.29633	3.21376	4.00606	3.2769	3.23876	3.98888	3.16437
metab_205	0.339383	0.349077	0.63799	0.629206	0.339	0.5436	0.973991	3.21802	3.35511	3.66622	3.28397	3.25999	3.28504	3.20247	3.51854	3.2656	3.22747	3.18211	3.15308
metab_206	0.687582	0.650904	0.812312	0.79706	0.1234	0.2863	0.959206	5.47819	5.489	5.35985	5.46468	5.54555	5.60677	5.27006	5.23451	5.30361	5.78786	4.80204	5.20669
metab_207	0.859931	0.847902	0.799892	0.782688	0.00672	0.03883	0.953843	5.15948	5.39499	5.17953	5.3346	5.41842	5.36102	5.18851	5.17376	5.12921	5.06493	4.82443	4.99554
metab_208	0.614879	0.616692	0.853637	0.845594	0.01151	0.05548	0.978661	6.12167	6.10791	6.1638	6.07924	6.24055	6.12068	6.03458	6.11708	5.9432	6.0976	5.9173	5.94082
metab_209	0.648752	0.643945	0.859318	0.851442	0.002908	0.02408	0.979143	6.22718	6.22237	6.21317	6.27525	6.28161	6.18078	6.09033	6.18208	6.04389	6.18414	6.00563	6.11072
metab_210	0.630861	0.583576	0.835944	0.823279	0.1557	0.3338	0.966348	5.79537	5.80984	5.71197	5.87889	5.95705	5.96847	5.67457	5.63156	5.67072	6.1419	5.20506	5.61797
metab_211	0.514044	0.48864	0.770705	0.761627	0.1731	0.3582	0.975092	4.8655	5.03724	4.76571	4.9261	5.00749	4.78862	4.91312	4.9838	4.76615	4.83108	4.6311	4.53161
metab_212	0.263237	0.224915	0.745309	0.736635	0.633	0.7859	0.975893	4.5039	4.07418	4.69921	4.44628	4.73971	4.91488	4.25743	3.97333	4.40592	5.28655	4.19447	4.60312
metab_213	0.362584	0.0723326	0.706718	0.704837	0.9101	0.9544	0.994621	3.91681	4.05395	4.64404	3.98278	3.9588	3.98385	3.90125	3.9531	3.96441	3.92626	4.81326	3.85183
metab_214	1.0027	0.993617	0.85248	0.833721	0.001292	0.01659	0.950817	6.05727	6.23319	5.90967	6.21197	6.22049	6.08566	5.90435	5.96918	5.84814	5.78317	5.69898	5.71266
metab_215	0.551743	0.518344	0.782831	0.766785	0.3458	0.5505	0.956565	5.20659	4.93336	4.92382	4.65839	5.38436	5.28114	5.0732	4.60005	5.08675	5.4219	4.06642	4.82019
metab_216	0.180536	0.0339667	0.709948	0.710371	0.9569	0.9792	1.00121	4.05663	4.19378	4.17479	4.12261	4.09862	4.12368	4.04107	4.09293	4.10423	4.06608	4.5001	3.99165
metab_218	0.506868	0.440852	0.644242	0.629308	0.2682	0.4716	0.956279	3.21924	3.33261	3.24041	3.75566	3.41752	3.48301	3.15888	3.38777	3.00688	3.64758	3.05027	3.30463
Agmatine	0.376332	0.354058	0.628491	0.640283	0.4983	0.6868	1.03599	3.20063	3.33772	3.18887	3.26658	3.2426	3.26764	3.18508	3.23691	3.24821	3.21008	4.1935	3.13569
metab_220	0.84614	0.834157	0.765147	0.748731	0.001648	0.01841	0.955215	4.81862	4.85962	4.70653	4.90086	4.84125	4.81114	4.60641	4.75546	4.62642	4.62098	4.42571	4.60678
metab_221	0.523117	0.476712	0.775829	0.76455	0.2599	0.4633	0.969203	4.99443	4.82182	4.91662	4.96174	5.08445	5.02839	4.81446	4.75852	4.67672	5.35961	4.44938	4.82859
metab_222	0.83828	0.82439	0.788875	0.773274	0.002775	0.02355	0.957864	5.10978	5.22979	4.9977	5.20642	5.20059	5.15454	4.96629	5.07564	4.923	4.98757	4.77246	4.87282
metab_223	0.76614	0.741787	0.810569	0.797406	0.007318	0.0411	0.964684	5.42606	5.5051	5.30899	5.54455	5.51658	5.49061	5.27431	5.38108	5.31753	5.3669	5.0839	5.21126
metab_224	0.726946	0.72694	0.819346	0.808818	0.001235	0.01625	0.971771	5.58421	5.60004	5.60898	5.6135	5.64773	5.52751	5.43868	5.50767	5.36317	5.5094	5.32923	5.48674
2-[2-(4-Acetamidoanilino)-2-Oxoethyl]Sulfanylacetic Acid	1.30364	1.2068	0.700877	0.756027	0.05527	0.1663	1.16907	3.72412	3.86126	5.19884	3.79009	3.76611	3.79116	4.8644	4.71218	4.75939	3.73357	5.20482	4.93631
metab_226	0.612566	0.607971	0.699491	0.683497	0.1628	0.3437	0.954818	3.82582	3.96296	4.59275	3.89179	3.86781	3.89286	3.81026	3.86211	3.87342	3.83527	3.80717	3.76084
metab_227	0.636333	0.590204	0.841422	0.828853	0.1481	0.3236	0.966672	5.91296	5.9091	5.81146	5.92733	6.06394	6.02102	5.75871	5.74853	5.78648	6.19699	5.26436	5.70211
metab_228	0.98037	0.974402	0.824451	0.80373	0.006317	0.03734	0.945198	5.61935	5.78213	5.42443	5.76796	5.77373	5.68403	5.51545	5.52628	5.41493	5.40914	5.0825	5.237
metab_229	0.731888	0.731484	0.775319	0.758079	0.09349	0.2371	0.953235	5.00382	4.9317	4.92164	4.94326	5.00466	4.95997	4.88536	4.70953	4.77044	5.12437	4.20148	4.68211
metab_230	0.228755	0.0426566	0.705436	0.706206	0.9272	0.9638	1.00221	3.98501	4.12216	4.21119	4.05099	4.027	4.05206	3.97486	4.02131	4.03262	3.99446	4.56277	3.92003
metab_231	0.873523	0.846685	0.850952	0.834548	0.01029	0.05153	0.95685	5.95035	6.2054	5.84948	6.17496	6.22391	6.16546	5.95096	5.9963	5.87952	5.65112	5.74846	5.76417
metab_232	0.50282	0.399463	0.735359	0.749659	0.5262	0.7078	1.04102	4.06244	4.1996	4.05067	5.05093	4.10444	5.15441	4.63845	4.3515	4.62315	5.34071	4.02652	4.73436
metab_233	0.594184	0.138747	0.651569	0.658298	0.8393	0.9159	1.0201	3.15626	3.29334	4.80365	3.2222	3.19823	3.22327	3.14071	3.4739	3.20384	3.16571	4.34357	3.98739
metab_234	0.353696	0.318119	0.735599	0.726483	0.4029	0.6046	0.97455	4.59784	4.00407	4.56253	4.57505	4.51502	4.3874	3.99268	4.61343	4.39342	4.44622	4.14258	4.37346
metab_235	1.45651	1.32572	0.695832	0.765966	0.04379	0.1413	1.21948	4.46945	3.35918	5.41074	3.76661	3.48982	3.2891	4.97067	4.75646	4.81423	4.117	5.35439	4.99141
metab_236	0.428797	0.391766	0.772908	0.766115	0.171	0.3555	0.981331	4.9219	4.77742	4.89927	4.94216	5.04762	4.98063	4.8088	4.97983	4.73818	5.00253	4.73207	4.75525
metab_237	0.754084	0.737374	0.875929	0.865163	0.006444	0.03778	0.971757	6.49522	6.52845	6.4032	6.56031	6.57979	6.52248	6.34882	6.45955	6.32659	6.43311	6.13918	6.28027
metab_238	0.0489959	0.00286278	0.710625	0.711807	0.9308	0.9656	1.00338	4.07243	3.54232	4.52177	4.49952	4.2223	3.95499	4.09976	4.29965	3.86145	4.15453	4.33175	4.15448
metab_240	0.730546	0.71642	0.894427	0.884625	0.007445	0.04155	0.974423	6.8154	6.8344	6.75817	6.88643	6.92445	6.83082	6.69017	6.80029	6.64381	6.76383	6.48019	6.62557
metab_241	0.420567	0.420758	0.791831	0.785401	0.1415	0.3137	0.982473	5.20446	5.05322	5.23976	5.11514	5.32307	5.21838	5.13677	5.18264	4.95912	5.23212	5.01797	5.07745
metab_242	1.07461	0.968071	0.713407	0.751895	0.09087	0.2326	1.1149	3.91728	4.05443	5.11481	3.98326	3.95928	3.98433	4.70971	4.47493	4.71661	3.92674	5.15503	4.90289
metab_243	1.42397	1.49216	0.706632	0.751664	0.0001245	0.00421	1.13597	3.99766	4.13481	3.98589	4.06364	4.28476	4.06471	4.4683	4.60608	4.9039	4.40337	4.83396	4.65707
metab_244	0.41106	0.389458	0.695569	0.689664	0.06471	0.1855	0.983085	3.8803	4.01745	4.05177	3.94628	3.92229	3.94734	3.86474	3.9166	3.9279	3.88975	3.94786	3.81532
metab_246	1.03807	1.02892	0.799616	0.773274	0.01487	0.06614	0.930053	5.21564	5.36628	5.0162	5.44608	5.51028	5.26653	5.1691	5.16907	4.94348	5.00943	4.50294	4.8031
metab_247	0.468633	0.219699	0.723866	0.732956	0.6249	0.7799	1.02608	4.08141	4.21857	5.04965	4.14739	4.12341	4.14846	4.48355	4.11873	4.12902	4.09087	5.13237	4.48937
metab_248	0.420059	0.0281921	0.733438	0.73448	0.943	0.9716	1.00295	4.22922	4.36638	5.01947	4.2952	4.27121	4.29627	4.26469	4.26552	4.27683	4.23867	5.02101	4.48793
metab_249	0.878007	0.868019	0.866346	0.851136	0.008179	0.04444	0.960164	6.32108	6.34108	6.23039	6.40907	6.44509	6.3602	6.16321	6.29572	6.11474	6.2028	5.80205	6.00892
metab_250	1.34113	1.34092	0.819017	0.784403	0.0002914	0.007595	0.909692	5.55602	5.61511	5.28067	5.72581	5.72538	5.64773	5.2698	5.16908	4.98545	5.17459	4.83287	5.08776
metab_251	0.938379	0.933728	0.860218	0.843669	0.003378	0.0259	0.956626	6.2535	6.22055	6.10991	6.31415	6.3487	6.24013	6.04643	6.16238	5.92418	6.08886	5.74029	5.89798
metab_252	0.605459	0.603919	0.725258	0.710794	0.1461	0.3207	0.959647	4.14222	4.27938	4.84669	4.2082	4.18422	4.20927	4.12667	4.17852	4.18983	4.15168	4.10629	4.07724
metab_253	0.225967	0.0660388	0.689753	0.680879	0.7622	0.8684	0.974583	3.12221	3.72918	4.09016	4.20144	4.15143	4.0778	3.10666	3.53344	4.27322	4.73615	3.0863	4.03907
metab_254	1.28126	1.18386	0.770115	0.814581	0.03133	0.1119	1.12986	5.0453	4.93311	5.84927	4.74229	4.26836	4.50085	5.504	5.55721	5.50907	5.02059	5.91907	5.63716
metab_255	0.73042	0.705407	0.690107	0.658298	0.2317	0.4304	0.911259	4.05414	3.83239	3.88788	3.80058	3.74977	4.06786	3.27357	2.98258	3.61719	4.64077	2.91043	3.89464
metab_257	0.460963	0.465233	0.708761	0.695044	0.3434	0.5482	0.961351	4.03807	4.29301	4.39394	3.68673	4.27541	3.9939	4.17321	3.50201	4.16283	4.23549	3.7325	3.92253
Prenyl Glucoside	0.846638	0.835071	0.705179	0.670246	0.2579	0.461	0.903733	3.68411	3.82125	5.70221	3.75009	3.7261	3.75115	3.66856	3.72041	3.73171	3.69357	3.64819	3.61914
metab_259	0.651873	0.651681	0.764998	0.749582	0.123	0.2858	0.957893	4.75406	4.81422	4.73138	4.8784	4.99553	4.75279	4.78317	4.93337	4.81006	4.57609	4.4049	4.20225
metab_260	0.346278	0.267912	0.853211	0.848312	0.4592	0.6535	0.986954	6.11411	6.05149	6.10017	6.12289	6.21574	6.18655	5.98894	6.06009	6.01316	6.49576	5.72801	6.02345
metab_261	0.71975	0.709031	0.88666	0.877083	0.006134	0.03677	0.974937	6.67784	6.66151	6.65732	6.74158	6.78518	6.69325	6.54481	6.66538	6.49491	6.63472	6.36749	6.50345
metab_262	0.283841	0.234158	0.833784	0.837146	0.5351	0.7152	1.00911	5.8	5.70932	5.82836	5.80357	5.87504	5.90074	5.74881	5.96383	5.87832	6.18913	5.6312	5.82574
metab_263	0.732337	0.722388	0.895367	0.885757	0.005661	0.03488	0.974923	6.84019	6.80773	6.82078	6.90462	6.93592	6.84696	6.68666	6.81981	6.63756	6.7924	6.51795	6.66507
metab_264	0.691971	0.689056	0.885757	0.87668	0.008581	0.04588	0.976223	6.68099	6.61048	6.6742	6.74546	6.74653	6.66437	6.52944	6.67361	6.46684	6.61192	6.36715	6.51843
metab_265	0.477719	0.494577	0.70774	0.694078	0.3561	0.5606	0.961482	4.48073	3.92569	4.66308	3.85452	3.83053	3.85558	3.77299	3.82484	3.83615	4.0423	4.08113	4.10763
metab_266	0.523034	0.475813	0.815976	0.805297	0.2395	0.4399	0.971331	5.489	5.45922	5.57119	5.6256	5.83777	5.29405	5.32365	5.61629	5.2248	5.70974	5.02786	5.42175
metab_267	0.25759	0.140699	0.838156	0.835183	0.6185	0.776	0.992019	5.87053	5.80926	5.79061	5.90905	5.94447	6.01162	5.70471	5.89848	5.79265	6.22277	5.61966	5.81317
metab_268	0.79939	0.825296	0.784332	0.761477	0.1461	0.3206	0.938655	5.18272	4.51932	5.17254	5.39614	5.04167	5.20524	5.034	5.10328	4.60381	4.89885	4.08061	4.92569
metab_269	0.573784	0.408458	0.742096	0.755722	0.2988	0.5033	1.03892	4.77918	4.37177	4.82488	4.57804	4.27661	4.30167	4.65581	4.75807	4.62196	5.15866	4.19869	4.79548
metab_270	0.92286	0.930614	0.821972	0.798236	0.06732	0.1901	0.937378	5.81793	5.10995	5.65627	5.7142	5.86708	5.65759	5.44739	5.51086	5.07256	5.61352	4.75066	5.31149
metab_271	0.288466	0.209482	0.808143	0.804412	0.5527	0.7282	0.989869	5.42903	5.45233	5.4324	5.53438	5.41508	5.3114	5.29681	5.54212	5.29397	5.60911	5.0398	5.4624
metab_272	0.242618	0.0328085	0.831614	0.831678	0.9913	0.9954	1.00017	5.72375	5.71544	5.70777	5.85571	5.86477	5.84732	5.65429	5.9225	5.66467	6.17365	5.5657	5.74045
metab_273	0.241102	0.0312758	0.79162	0.792882	0.8893	0.9431	1.00347	5.35349	4.95866	5.22325	5.15135	5.21272	5.23534	5.15961	5.47652	4.73119	5.45576	5.12554	5.29252
metab_274	0.294444	0.217215	0.677607	0.687172	0.6999	0.829	1.02819	3.22128	3.50261	4.02709	3.91813	3.9029	3.98647	4.22242	4.5019	3.62807	3.7337	2.91589	4.19209
metab_275	0.347861	0.273538	0.745543	0.753047	0.5256	0.7073	1.02124	4.1668	4.74367	4.60719	4.79683	4.46987	4.61461	4.71429	4.55306	4.79188	5.11608	4.3072	4.49657
metab_277	0.225216	0.209319	0.770999	0.776193	0.6894	0.8227	1.01448	5.02247	4.53563	5.20526	4.63626	4.90375	5.11094	4.69626	5.21788	4.82085	5.45333	4.60475	5.04553
metab_278	0.346697	0.135045	0.772542	0.769599	0.8369	0.9144	0.991875	4.95612	4.52201	5.03203	5.30143	4.9346	4.79337	4.80661	5.07968	4.98063	5.3529	4.1914	4.88705
metab_279	0.315022	0.0460431	0.79141	0.790215	0.9303	0.9655	0.996722	5.0636	5.18077	5.22423	5.266	5.35808	5.02579	5.15569	5.29001	5.261	5.77782	4.39697	5.13544
metab_280	0.256619	0.240815	0.666331	0.65887	0.6704	0.8104	0.978285	3.93627	2.93009	3.80827	3.71917	3.79461	3.63829	3.51895	3.72308	3.16964	3.75164	3.37552	3.81564
metab_281	0.32012	0.319379	0.857815	0.853941	0.2299	0.4283	0.989691	6.23084	6.10367	6.30061	6.21551	6.23816	6.1575	6.07404	6.25948	6.03561	6.27151	6.08045	6.14475
metab_282	0.338687	0.318655	0.6289	0.623353	0.08495	0.2226	0.98341	3.20484	3.34193	3.19308	3.27079	3.24681	3.27185	3.18929	3.24112	3.25242	3.21429	3.16893	3.1399
metab_283	1.47669	1.47578	0.746245	0.789722	5.574e-05	0.002499	1.12831	4.58783	4.48184	4.87596	4.57809	4.51937	4.40418	4.95515	5.36072	5.17885	5.06506	5.25535	5.15438
metab_285	0.701009	0.692623	0.76812	0.753966	0.02989	0.1083	0.961341	4.78997	4.91625	4.74881	4.97243	4.8168	4.93327	4.70714	4.74021	4.49271	4.82277	4.4638	4.82055
metab_286	0.601912	0.595	0.729165	0.709015	0.4102	0.6114	0.944266	4.73673	4.21859	5.13775	4.50401	3.73194	3.82985	3.88848	4.06382	3.73755	3.75821	4.84297	4.40844
metab_287	0.481972	0.499142	0.683767	0.698188	0.3151	0.5204	1.04258	3.77814	3.91528	3.76637	3.84411	3.82013	3.84518	3.76258	4.08707	3.82574	3.78759	4.71339	3.77211
metab_288	0.806186	0.68893	0.727866	0.751664	0.2128	0.4082	1.06929	4.10963	4.24678	5.20374	4.17561	4.15162	4.17667	4.44411	4.71135	4.6073	4.11908	5.18595	4.80385
metab_289	1.98899	1.98899	0.701309	0.779163	1.19e-06	0.0001081	1.2451	4.04821	3.98963	3.95201	4.17912	3.89448	4.09714	4.72253	5.20921	5.13289	5.23053	4.82799	4.96104
metab_290	1.66934	1.71255	0.708676	0.765892	9.373e-06	0.000628	1.17505	4.05174	4.18889	4.03997	4.11772	4.09373	4.18509	4.51742	4.8712	4.94008	5.0963	4.67644	4.89435
metab_291	0.478308	0.452069	0.837146	0.844601	0.1966	0.3889	1.02026	5.87078	5.64259	5.98985	5.89918	5.94757	5.88728	5.86464	6.07877	5.96015	6.28399	5.7914	5.97523
metab_292	0.601707	0.641033	0.797614	0.782186	0.2388	0.4391	0.958483	5.37739	4.85582	5.59513	5.30226	5.41877	5.09935	5.14107	5.35077	4.46146	5.37018	4.89705	5.1148
metab_293	0.683578	0.638228	0.75997	0.77873	0.1627	0.3436	1.05343	5.03584	4.05446	5.11172	4.65707	4.84355	4.82361	4.87789	5.05488	4.87068	5.29601	4.92779	5.01788
metab_294	0.444154	0.485769	0.811709	0.801541	0.3248	0.5301	0.972638	5.60245	4.88636	5.76831	5.61912	5.60195	5.41141	5.36545	5.51392	5.0561	5.40032	5.22073	5.43465
metab_295	0.59245	0.55856	0.835627	0.845222	0.1004	0.2486	1.02616	5.84416	5.68003	5.9811	5.87623	5.87703	5.83693	5.86091	6.12487	5.93564	6.30456	5.82221	5.96146
metab_296	0.211303	0.0780081	0.732394	0.730378	0.8601	0.9275	0.994318	4.17047	4.30763	4.8123	4.661	4.21247	4.23752	4.15492	4.65438	4.28628	4.17993	4.53722	4.43993
metab_297	0.394574	0.333495	0.782042	0.79148	0.425	0.6249	1.02632	5.11187	4.88001	5.38621	5.12666	5.12193	4.69963	5.03321	5.41832	4.6438	5.46473	5.3575	5.20199
metab_298	0.464848	0.497089	0.817764	0.808279	0.2454	0.4465	0.97452	5.63842	5.20164	5.84922	5.66051	5.64918	5.44108	5.37425	5.60535	5.1539	5.60407	5.36388	5.48648
metab_299	1.60294	1.69688	0.65485	0.72632	0.003699	0.02687	1.22974	3.4666	3.60372	3.45483	3.53256	3.50858	3.53363	3.45104	4.84755	4.65295	4.71975	4.11714	4.16251
metab_300	0.670046	0.638433	0.733518	0.75297	0.1708	0.3554	1.05618	4.68106	4.31896	4.76227	4.24778	4.2238	4.24885	4.31451	4.97211	4.22941	5.02669	4.62629	4.80557
metab_301	0.680044	0.686013	0.822103	0.805229	0.1488	0.3245	0.955134	5.62482	5.35556	5.99101	5.66015	5.67244	5.5314	5.18311	5.60201	4.81283	5.70587	5.40294	5.60898
metab_302	0.727304	0.758898	0.825036	0.807332	0.1137	0.2712	0.953026	5.84962	5.19064	5.98302	5.74842	5.79432	5.54095	5.30336	5.64562	4.98061	5.64822	5.42737	5.49877
metab_303	0.833468	0.805732	0.82393	0.840545	0.03442	0.1197	1.04588	5.71443	5.34224	5.84896	5.66861	5.72046	5.71	5.75987	6.05516	5.85335	6.25943	5.76051	5.87171
metab_304	0.691219	0.897701	0.61574	0.661434	0.4318	0.6308	1.14642	3.38306	2.99324	2.20171	3.4024	4.03982	2.74867	2.29422	4.84586	4.76406	3.12117	2.17771	4.31092
metab_305	0.846532	0.759856	0.781037	0.801061	0.04271	0.139	1.05655	5.12283	4.75036	5.49506	5.11577	4.76906	4.98409	5.25198	5.4704	5.21177	5.49262	5.25217	5.27396
metab_307	0.366819	0.321033	0.752509	0.741939	0.4699	0.6624	0.97079	4.82687	4.1883	4.98218	4.55287	4.81518	4.56796	4.10805	4.81835	4.09876	4.7569	4.52874	4.8102
metab_308	0.517675	0.422366	0.797129	0.808414	0.3012	0.5057	1.03132	5.36991	4.72613	5.59406	5.50592	5.10052	5.31091	5.29203	5.64336	5.35905	5.69263	5.19306	5.42053
metab_309	1.056	1.09375	0.813448	0.782258	0.03914	0.1311	0.918119	5.56149	5.09166	5.71731	5.42525	5.62212	5.63166	5.20639	5.25784	4.30606	5.35409	4.87109	5.34461
metab_310	0.74123	0.784066	0.808549	0.790074	0.09895	0.2465	0.95069	5.49987	4.96212	5.78482	5.55703	5.51569	5.28949	5.11607	5.40705	4.77126	5.35609	5.13378	5.21933
metab_311	0.395614	0.416564	0.785472	0.795811	0.4183	0.6189	1.02881	4.75501	4.6624	5.55207	5.20373	5.36	5.07683	5.09487	5.54592	4.87243	5.45571	5.14778	5.37899
metab_312	0.665386	0.697504	0.788946	0.769599	0.2127	0.4082	0.947971	5.39138	4.56328	5.51091	5.23446	5.22847	4.97514	4.77542	5.1712	4.34704	5.26582	4.64402	5.09746
metab_313	0.103451	0.0733214	0.740126	0.738305	0.8876	0.9422	0.994885	4.6672	4.31013	4.85476	4.52838	4.37877	4.24002	4.15742	4.96003	4.22058	4.31362	4.62162	4.57029
metab_314	0.498369	0.518754	0.849235	0.840671	0.184	0.3729	0.977254	6.1201	5.79058	6.24831	6.09874	6.21753	5.92939	5.94709	6.11022	5.70958	6.0861	5.78038	5.93965
metab_315	1.24247	1.20871	0.760498	0.792252	0.001975	0.01991	1.09179	4.855	4.68387	4.53494	4.74766	4.92102	4.82591	5.15178	5.21236	4.967	5.59093	5.03943	5.2272
metab_316	0.237231	0.231909	0.81077	0.805365	0.6894	0.8226	0.985369	5.69682	4.58739	5.72113	5.685	5.61176	5.50665	5.26674	5.63334	5.1413	5.5213	5.29127	5.47527
metab_318	0.145429	0.116102	0.611829	0.614159	0.7808	0.8803	1.00712	3.04096	3.17801	3.0292	3.10688	3.08292	3.10795	3.02541	3.45669	3.16418	3.0504	3.00506	2.97603
metab_319	0.480315	0.534677	0.63266	0.647481	0.2367	0.4366	1.04526	3.24164	3.37873	3.22987	3.30759	3.28361	3.30865	3.22609	3.9473	3.55313	3.25108	3.20572	3.46193
metab_320	0.0847125	0.0913565	0.907304	0.906389	0.7972	0.8903	0.997598	7.1101	6.90918	7.25733	7.07957	7.11124	7.00263	6.97977	7.17881	6.91773	7.17151	7.03482	7.08602
metab_321	0.159924	0.127931	0.643946	0.640978	0.515	0.6994	0.991189	3.35447	3.49158	3.34271	3.42043	3.39645	3.4215	3.33892	3.39076	3.54902	3.36392	3.31856	3.28952
metab_322	1.97878	1.99786	0.686904	0.775465	0.0002704	0.007208	1.28475	3.49453	3.80181	4.68234	3.56049	4.07462	3.56156	4.70767	5.22922	4.96618	4.82875	5.10318	4.94548
metab_323	0.144025	0.094108	0.661907	0.659821	0.6527	0.7989	0.993874	3.54099	3.67812	3.52922	3.60696	3.58298	3.60803	3.52544	3.76714	3.58859	3.55044	3.50507	3.47603
metab_324	0.0419603	0.0470585	0.861833	0.861415	0.9275	0.964	0.998884	6.32313	6.07336	6.48111	6.27848	6.29434	6.20054	6.17306	6.39761	6.10844	6.37351	6.26117	6.29698
metab_326	1.17091	1.25797	0.677789	0.719828	0.01948	0.07998	1.12865	3.71181	3.84895	3.70004	3.77778	3.7538	3.77885	3.69625	4.47439	4.47903	3.72126	4.66227	4.44379
metab_327	0.0689939	0.0521901	0.749582	0.747878	0.906	0.9526	0.995236	4.83398	4.31934	4.73678	4.69635	4.65345	4.47008	4.28904	4.66549	3.92532	4.94404	4.83162	4.92112
metab_328	0.536674	0.48984	0.73472	0.750123	0.2546	0.4573	1.04425	4.20992	3.95385	5.01064	4.61937	4.43223	4.34853	4.58469	4.87444	4.6849	4.61554	4.61984	4.36991
metab_329	1.10195	1.1884	0.715669	0.751741	0.02439	0.09375	1.10724	4.14627	4.28343	4.1345	4.21225	4.18826	4.21332	4.13071	5.04484	4.76055	4.15572	5.05063	4.73156
metab_330	0.487423	0.513172	0.748885	0.737908	0.2048	0.3988	0.969625	4.56964	4.52545	4.73216	4.58608	4.81181	4.42756	4.63605	4.79689	4.45682	4.34731	4.23271	4.34145
metab_331	0.324983	0.30243	0.755265	0.764027	0.4881	0.6785	1.02472	4.91284	4.34517	5.07241	4.52114	4.5394	4.76284	4.60697	4.85526	4.3558	5.06393	4.86109	5.10496
metab_332	0.309853	0.273121	0.746634	0.754425	0.4709	0.6633	1.02205	4.47479	4.32077	5.11048	4.40441	4.74069	4.42612	4.67725	4.9141	4.6197	4.74926	4.65977	4.4657
metab_333	1.5522	1.6371	0.701309	0.762829	0.003999	0.02809	1.18997	3.97718	4.11433	3.96541	4.04316	4.01917	4.04423	4.2458	5.23714	4.94459	4.11949	5.31512	4.88843
metab_334	1.23472	1.25077	0.808346	0.83803	0.001195	0.01608	1.08376	5.30523	5.18215	5.70868	5.52299	5.33467	5.54034	5.66004	6.08323	5.79901	5.82747	6.04186	5.91143
metab_335	0.236247	0.145104	0.737829	0.735279	0.5761	0.7449	0.992838	4.38783	4.52499	4.55598	4.45382	4.42983	4.45488	4.37227	4.42413	4.43544	4.39729	4.66515	4.32285
metab_336	0.635996	0.651013	0.720407	0.740047	0.1933	0.3842	1.05714	4.12495	4.26211	4.57846	4.19093	4.16695	4.192	4.13473	5.01997	4.17256	4.48217	4.93925	4.22848
metab_337	0.0652511	0.0388303	0.873088	0.874192	0.8638	0.9294	1.00294	6.54872	6.16909	6.78673	6.46056	6.47637	6.35425	6.35834	6.63102	6.22891	6.59947	6.51972	6.56981
metab_338	1.42327	1.42587	0.79796	0.835564	0.0002532	0.00685	1.10758	5.11678	5.01651	5.62242	5.3751	5.25941	5.29097	5.681	6.01356	5.69599	5.84275	5.96633	5.8883
metab_339	0.207851	0.141556	0.755875	0.750817	0.724	0.8441	0.985957	4.91033	4.30418	5.12702	4.233	5.1369	4.49062	4.40165	4.70825	4.65755	4.86524	4.41691	4.75239
metab_340	0.540912	0.548832	0.754195	0.738701	0.2623	0.4658	0.95746	4.52881	4.66645	4.79355	5.20747	4.52106	4.35199	4.26938	4.32124	4.33255	4.98276	4.32948	4.6415
metab_341	0.0528331	0.0718067	0.872389	0.871515	0.8895	0.9431	0.997676	6.4924	6.1561	6.77284	6.46538	6.50879	6.32909	6.31798	6.58446	6.21304	6.5574	6.45772	6.50621
metab_342	1.16757	1.22946	0.732394	0.767007	0.006703	0.03878	1.10182	4.3411	4.47825	4.38449	4.40708	4.38309	4.40815	4.32554	5.08557	4.83412	5.21985	4.94639	4.67518
metab_344	0.450055	0.345149	0.728678	0.738463	0.3479	0.5523	1.02802	4.19196	4.32911	4.44247	4.66956	4.23395	4.25901	4.4157	4.85256	4.23956	4.56153	4.59434	4.19403
metab_345	0.106448	0.131381	0.863561	0.861833	0.7892	0.8855	0.9954	6.33551	6.00955	6.60777	6.35615	6.36855	6.14916	6.18802	6.41226	6.00106	6.4237	6.2798	6.34659
metab_346	0.115075	0.121072	0.804616	0.80679	0.7805	0.8802	1.00595	5.41622	5.27372	5.61842	5.15642	5.41334	5.38549	5.18562	5.66415	5.17208	5.6782	5.42441	5.33002
metab_347	1.28293	1.27869	0.795254	0.827111	0.0008636	0.01408	1.09063	5.17176	4.8805	5.37808	5.39673	5.30428	5.3165	5.55121	5.86758	5.52173	5.87969	5.79031	5.68682
metab_348	0.169683	0.0912189	0.684217	0.689309	0.819	0.9037	1.01487	3.89607	3.35988	4.47936	3.97025	4.00707	3.28595	3.68453	4.31927	3.25428	4.18842	3.77507	4.12038
metab_350	0.788801	0.807584	0.743667	0.766115	0.1019	0.251	1.06473	4.51008	4.35072	4.6595	4.63114	4.50237	4.59689	4.43641	5.17572	4.31572	5.23431	4.84188	5.0095
metab_352	0.201072	0.0988959	0.81298	0.817499	0.7429	0.8562	1.01236	5.62603	4.89305	6.0443	5.59779	5.4162	5.43005	5.54772	5.81794	4.94989	5.75929	5.58042	5.7604
metab_353	0.338509	0.318486	0.581039	0.574841	0.08495	0.2226	0.98079	2.76094	2.8979	2.74919	2.82681	2.80286	2.82788	2.7454	2.79718	2.80847	2.77037	2.72507	2.69607
metab_354	1.59652	1.65743	0.624591	0.693815	0.0004133	0.009356	1.22658	3.16326	3.30035	3.1515	3.22921	3.20523	3.23027	3.54988	4.287	4.21458	3.62183	4.23376	3.73643
metab_355	1.21446	1.23754	0.784475	0.817102	0.006455	0.03783	1.09336	4.95508	5.35334	5.49378	4.72042	4.88917	5.11882	5.27589	5.46456	5.64114	5.5765	5.66059	5.75948
metab_356	0.481402	0.399926	0.565376	0.579097	0.3376	0.5422	1.0441	2.62239	2.75928	2.63138	2.68823	2.66429	2.6893	2.60687	2.9669	2.66989	3.29805	2.58655	2.63688
metab_357	0.545593	0.293409	0.685563	0.695832	0.6108	0.7706	1.03015	3.66454	3.80168	4.45375	3.73051	3.70653	3.73158	3.72064	3.70083	3.71214	3.67399	4.80044	4.17877
metab_360	1.25329	1.26796	0.654465	0.720407	0.08567	0.2237	1.21065	4.02521	2.85808	4.38895	3.71187	3.46434	2.62879	3.04546	4.5037	4.4673	4.82749	4.74214	3.93247
metab_361	0.78078	0.816638	0.721398	0.742096	0.05456	0.1648	1.06026	4.18654	4.32369	4.34754	4.25252	4.22853	4.25358	4.17098	4.67627	4.23414	4.92972	4.56526	4.55602
metab_362	1.09502	1.03581	0.629002	0.577722	0.117	0.2767	0.854423	3.65639	3.05032	2.38365	3.51157	3.18344	3.75135	3.2603	2.87944	2.5114	3.34881	2.35959	2.33067
metab_363	0.635638	0.634459	0.609167	0.629308	0.1984	0.391	1.06295	3.0161	3.15315	3.00434	3.08202	3.05805	3.08309	3.00055	3.05236	3.15181	3.02554	3.85299	3.46999
metab_365	0.727231	0.74147	0.706718	0.726727	0.111	0.2662	1.05868	4.04033	4.17748	4.02856	4.10631	4.08232	4.10738	4.13586	4.19823	4.26105	4.04978	4.96875	4.36441
metab_366	0.10219	0.210589	0.796644	0.794488	0.7974	0.8903	0.994108	5.55378	5.07402	5.4291	5.29575	5.03063	5.18203	5.39098	5.15171	5.00364	5.07163	5.52304	5.24074
metab_367	0.615155	0.546536	0.697578	0.718917	0.2905	0.4954	1.063	4.3983	3.6464	4.27763	4.11518	3.55125	3.91585	4.09401	4.36549	4.11447	3.51872	4.72126	4.59315
metab_368	0.299842	0.108375	0.724931	0.729084	0.8493	0.9216	1.01184	4.82751	3.92324	3.30943	4.77288	4.33662	4.67653	4.63804	4.32637	4.51711	3.91619	4.32158	4.43467
metab_369	0.78454	0.725162	0.765743	0.789581	0.1365	0.3063	1.0681	5.24327	4.03966	5.15008	5.05341	4.72294	4.77659	5.13115	5.12001	4.99689	4.86158	5.51788	5.33187
metab_370	1.53288	1.55001	0.685652	0.755189	0.01509	0.06685	1.21876	3.30758	3.44468	4.86764	3.37353	4.19169	3.90857	4.49294	5.10714	4.09223	4.93111	4.73101	4.79221
metab_371	1.01117	1.0341	0.782258	0.761176	0.0002866	0.007523	0.943247	5.12931	5.06485	5.02751	5.18426	5.02755	4.91091	4.7537	4.71548	4.78077	4.94133	4.69963	4.72671
metab_372	0.868391	0.759986	0.673297	0.703291	0.2124	0.4079	1.09076	3.5312	3.66833	3.51943	3.59717	4.36477	3.59823	4.0614	4.76899	3.5788	4.59044	3.49528	3.8071
metab_373	0.437772	0.361308	0.780893	0.79134	0.3171	0.5229	1.02918	5.16587	4.73048	5.50575	5.24313	4.90417	4.67805	5.1218	5.1546	4.99806	5.25254	5.2913	5.29269
metab_374	0.86574	0.751758	0.737272	0.697404	0.4092	0.6107	0.892625	4.71998	4.22719	4.42865	4.87388	4.26553	4.25327	4.67947	3.99827	4.60756	1.31082	4.67037	4.62784
metab_375	0.663525	0.57469	0.738305	0.759668	0.2516	0.4536	1.06169	5.01438	4.22843	4.76262	4.54768	4.13327	4.15832	4.75647	4.53136	4.71461	4.10073	5.27205	5.12335
metab_376	0.616976	0.484117	0.766338	0.786112	0.2792	0.4841	1.05621	5.22411	4.29255	5.51697	5.07725	4.02883	4.89271	5.11833	4.92934	5.07541	5.10139	5.29974	5.13932
metab_377	0.243911	0.0338988	0.702086	0.704751	0.704	0.8317	1.00768	3.98548	4.12263	3.97371	4.05146	4.02747	4.05253	4.43992	4.02178	4.03309	3.99493	3.98951	3.9205
metab_378	0.540672	0.373815	0.683407	0.712481	0.5281	0.7092	1.08734	5.06012	3.12123	4.19748	4.48562	3.02615	3.05118	4.68685	3.02046	4.65505	2.99364	4.87934	4.71039
metab_379	0.781394	0.712138	0.7348	0.758079	0.1585	0.338	1.06749	4.73916	4.25489	4.8672	4.3762	4.15973	4.18478	4.53367	4.72557	4.7623	4.12719	5.15939	5.06788
metab_381	0.504891	0.459027	0.85132	0.859078	0.114	0.2717	1.02098	6.09218	5.90449	6.25194	6.07543	5.98088	6.2981	6.3346	6.18365	6.13466	6.11857	6.35174	6.25083
metab_383	0.20864	0.291489	0.798513	0.794697	0.5997	0.7636	0.989599	5.61943	5.12341	5.37604	5.34749	5.09247	5.1695	5.31091	5.22448	4.9999	5.17663	5.43872	5.24887
metab_384	0.897608	0.947501	0.638689	0.671913	0.07505	0.2049	1.10322	3.30181	3.43892	3.29005	3.36777	3.34379	3.36883	3.28626	3.82718	3.64423	3.31126	4.44426	3.67464
metab_385	0.227946	0.203127	0.630428	0.635283	0.6362	0.7877	1.01468	3.21956	3.35665	3.2078	3.28551	3.26153	3.28658	3.20401	3.25584	3.26714	3.22901	3.80019	3.15462
metab_386	0.38876	0.237914	0.730378	0.744293	0.566	0.738	1.04	4.55011	3.99461	4.75278	4.54715	3.5298	4.87577	5.0179	4.20609	4.21522	3.92528	5.1868	4.74666
metab_388	0.503864	0.479807	0.676145	0.666143	0.1068	0.2593	0.971154	3.62513	3.76226	4.02594	3.6911	3.66711	3.69216	3.60957	3.66142	3.67273	3.63458	3.5892	3.651
metab_389	0.475031	0.620866	0.741388	0.725912	0.4731	0.6652	0.957235	4.79228	4.68596	4.69389	4.58152	3.65235	4.67086	4.92078	4.17453	3.65796	4.47723	4.69613	3.99412
metab_391	0.226501	0.299578	0.824971	0.821382	0.4772	0.669	0.990322	5.82645	5.5499	5.89446	5.78224	5.52031	5.52619	5.60359	5.61485	5.52719	5.65027	5.72757	5.64687
metab_392	0.113789	0.0617015	0.674677	0.672929	0.8895	0.9431	0.994903	3.58008	3.71721	4.15689	3.64605	3.62207	3.64712	3.56452	4.18071	3.62768	3.58953	3.54416	3.74989
metab_393	0.133628	0.200522	0.773713	0.77144	0.7767	0.8782	0.993723	5.16019	4.71357	5.24515	4.98505	4.71124	4.8185	4.96766	4.84454	4.78497	4.78037	5.08798	4.98235
metab_394	0.517669	0.627561	0.784332	0.771073	0.3458	0.5505	0.964019	5.26067	5.15605	5.16384	5.08533	4.64311	5.20615	5.39267	4.85206	4.23968	5.06264	5.10798	4.76483
metab_395	0.917891	0.873141	0.674586	0.713323	0.1949	0.3867	1.11833	3.31597	3.45308	4.77304	3.38192	3.35795	4.08042	3.78621	3.35225	4.27497	4.73186	4.32446	4.53709
metab_397	0.0272473	0.0726802	0.766413	0.766933	0.9474	0.9739	1.00145	4.94355	4.70974	5.19134	4.9933	4.60628	4.59686	4.87511	4.85552	4.76664	4.79097	4.95015	4.8439
metab_398	1.97144	2.0482	0.737749	0.590061	0.06401	0.1843	0.647191	4.72346	4.92624	3.81696	4.52924	3.93372	4.87523	4.73045	3.84808	0.663177	3.89225	0.599194	3.61514
metab_399	0.152227	0.117992	0.684127	0.6861	0.7768	0.8782	1.00574	3.78215	3.91929	3.77038	3.84812	3.82414	3.84919	3.76659	3.81844	3.82975	3.7916	4.19976	3.71717
metab_400	0.27488	0.355194	0.746712	0.741309	0.7788	0.8794	0.984938	4.83398	4.64634	4.85718	4.63423	3.79521	4.71659	5.1098	4.5582	3.80082	4.51189	4.69123	4.40017
metab_401	0.177794	0.0400009	0.71433	0.717004	0.8702	0.9331	1.00766	4.53982	4.06353	4.59772	4.12029	3.86747	3.89252	4.52895	3.86177	4.02134	3.83493	4.60579	4.42135
metab_403	0.0987236	0.0115223	0.786538	0.788522	0.7997	0.8915	1.00547	5.29539	4.91341	5.42188	5.26192	4.87016	4.94182	5.09743	5.11631	4.98395	5.20397	5.28016	5.18704
metab_404	0.0875568	0.0223444	0.703635	0.704494	0.939	0.9697	1.00247	3.93073	4.06788	4.35597	3.9967	3.97272	3.99777	3.91517	4.63831	3.97833	4.09304	3.8948	3.86575
metab_405	1.49469	1.64093	0.680245	0.571359	0.1192	0.2801	0.719715	4.65173	4.63527	2.31122	3.99147	2.36474	4.77664	4.75604	2.35907	2.37033	2.33234	2.28718	2.25828
metab_406	0.307554	0.267512	0.753583	0.75074	0.8403	0.9163	0.992077	4.89886	4.89559	4.78561	4.70499	4.10252	4.63361	5.02372	4.79049	4.10813	4.72815	4.76855	4.37698
metab_407	0.190999	0.351592	0.714497	0.708421	0.7703	0.8743	0.982783	4.50839	4.05857	4.85416	4.13169	3.75646	3.78151	4.69213	3.75076	3.98868	3.72392	4.49148	4.01485
metab_408	0.387685	0.157417	0.708081	0.705094	0.8616	0.9281	0.991476	4.63872	4.29196	3.7316	4.16757	3.78536	4.0179	4.15665	3.77967	4.01352	4.63331	3.70745	4.13505
metab_409	0.117512	0.11566	0.790848	0.788593	0.741	0.8552	0.99382	5.34023	4.8943	5.13276	5.3613	5.29418	5.04501	5.07728	5.24853	5.05289	4.97655	5.30714	5.21658
metab_410	0.140583	0.165839	0.759441	0.758836	0.9787	0.9885	0.998315	5.12546	4.96915	5.0645	4.11304	4.20831	4.99885	5.27944	4.63998	3.93226	4.99218	4.94608	4.64575
metab_411	0.67176	0.608219	0.747878	0.713994	0.4352	0.6335	0.908616	4.99211	4.95044	2.6469	5.25984	5.03214	4.69497	4.72005	4.87265	3.99045	2.66808	4.16499	4.63734
metab_412	0.180497	0.162998	0.75732	0.761477	0.6876	0.8216	1.01166	4.82431	4.35871	4.8323	4.82215	4.96376	4.51215	4.80036	4.85108	4.45959	4.53115	4.99548	5.00744
metab_413	0.252162	0.00821649	0.706035	0.717171	0.8314	0.9112	1.03234	4.80763	4.50153	4.87224	3.50623	2.16474	4.63727	4.81378	4.14712	2.17031	4.76516	4.76601	4.61983
metab_414	0.465023	0.464931	0.74351	0.754578	0.3064	0.5114	1.0315	4.33628	4.35681	4.71515	4.70287	4.83261	4.29637	4.66358	4.80277	4.52948	4.32582	4.92385	4.85468
metab_416	0.273513	0.397069	0.643749	0.634779	0.6479	0.7964	0.973553	3.85939	3.02305	3.94445	3.47451	3.0399	3.07695	3.53397	3.42924	2.93359	3.32587	3.35173	3.30365
metab_417	0.246527	0.245741	0.702344	0.706632	0.5672	0.7387	1.01238	3.83658	3.9885	4.30974	3.88495	4.20146	4.01163	3.95037	4.15582	4.02021	4.21027	4.05028	4.1469
metab_418	0.473706	0.543566	0.656386	0.642959	0.2026	0.3959	0.96094	3.88506	3.65771	3.49474	3.35463	3.33066	3.47356	3.53541	3.32497	3.58922	3.29813	3.34297	3.28115
metab_419	1.08337	1.15151	0.651762	0.690196	0.01944	0.07988	1.11908	3.43528	3.5724	3.42351	3.50124	3.47726	3.50231	3.49279	4.0257	4.11465	3.44473	4.3641	3.9603
metab_420	0.565197	0.426925	0.653791	0.675045	0.2789	0.4838	1.06446	3.38091	3.51802	3.81988	3.44687	3.42289	3.44794	4.36524	3.65889	3.4285	3.39036	4.23221	3.31595
metab_421	1.84299	1.78714	0.655523	0.750431	0.005793	0.03547	1.31356	3.57162	3.45989	4.06001	3.35897	3.33499	3.36004	4.99047	3.3293	4.93912	4.24105	5.26895	5.00755
metab_422	0.690657	0.699793	0.644832	0.669317	0.1997	0.3926	1.07499	3.36421	3.50132	3.35244	3.43016	3.40619	3.43123	3.41747	3.40049	4.12108	3.37366	4.37163	3.33844
metab_423	0.680377	0.662752	0.789228	0.80373	0.08022	0.2145	1.04054	5.10554	4.93858	5.48422	5.11343	5.22412	5.06617	5.24066	5.63572	5.21561	5.52793	5.17804	5.38667
metab_424	0.916833	0.965139	0.711385	0.681784	0.04634	0.147	0.918215	4.3651	4.29401	4.00479	4.32585	4.07312	3.80712	4.03663	4.15635	3.95183	3.55376	3.40736	3.72912
metab_425	1.53029	1.55452	0.679428	0.73472	0.0002004	0.006018	1.17169	3.66666	3.8038	4.03478	3.73263	3.70865	3.7337	4.12191	4.83187	4.47406	4.47136	4.22685	4.44518
metab_427	0.785504	0.750133	0.7406	0.717754	0.1057	0.2576	0.937375	4.43266	4.75668	4.57445	4.09702	4.63958	4.51992	4.3572	3.62551	4.24523	4.52583	4.39648	4.17437
metab_429	0.526792	0.496703	0.66792	0.683587	0.3432	0.548	1.04679	3.581	3.71813	3.56923	3.64697	3.76522	3.64804	3.56545	3.68801	3.89775	4.63351	3.54508	3.62781
metab_430	0.400807	0.355626	0.811106	0.80448	0.2302	0.4286	0.982094	5.50895	5.3305	5.40131	5.61715	5.56726	5.41264	5.27891	5.51353	5.27919	5.17713	5.56192	5.43996
metab_431	0.693638	0.73838	0.682777	0.65906	0.1714	0.356	0.932932	4.17334	3.65177	4.00732	4.04578	3.35782	3.66504	3.51493	3.35213	3.36343	3.32529	4.0681	3.74031
metab_433	0.927025	0.883318	0.783332	0.758003	0.0425	0.1385	0.932177	5.06025	5.13513	4.49202	5.36029	5.2549	5.12667	4.83378	5.05687	4.71799	4.5605	4.51732	4.68444
metab_434	0.371472	0.235545	0.711048	0.719497	0.5909	0.756	1.02439	4.2258	4.27456	4.35843	4.35282	3.80358	3.82863	3.98612	4.72315	4.13956	4.53737	3.72566	4.34008
metab_435	0.491533	0.482554	0.780173	0.77041	0.157	0.3357	0.973349	5.04934	4.87415	4.98053	5.22357	5.15691	4.88329	4.86519	5.03607	4.72373	4.70817	5.09399	4.93909
metab_436	0.166241	0.108142	0.699231	0.701222	0.8018	0.8927	1.00575	3.9526	4.08975	3.94083	4.01858	3.99459	4.01964	3.93704	4.4502	4.0002	3.96205	3.91667	3.88762
metab_437	0.351737	0.315937	0.790778	0.784689	0.3477	0.5522	0.983388	5.259	4.95751	5.2181	5.22078	5.28377	5.12095	5.05974	5.20847	4.95303	4.84276	5.31463	5.16983
metab_438	0.598346	0.648317	0.70105	0.716087	0.1229	0.2857	1.04399	3.9737	4.11086	3.96193	4.03968	4.0157	4.04075	3.95815	4.41255	4.02131	3.98316	4.55995	4.2704
metab_439	0.490175	0.408857	0.691965	0.703205	0.3621	0.5666	1.03291	3.87009	4.00724	3.85832	3.93607	3.91208	3.93713	3.85453	4.61903	3.91769	4.26343	3.83416	3.80511
metab_441	0.397012	0.365361	0.832189	0.837715	0.1608	0.3413	1.01501	5.79223	5.64121	5.89659	5.76047	5.70392	5.97446	5.93619	5.8135	5.82109	5.8386	5.98592	5.8981
metab_442	0.196846	0.318624	0.686368	0.680698	0.6886	0.8223	0.983666	4.1218	3.85817	4.0596	4.14486	3.22599	3.73099	3.90117	3.71311	3.71766	3.73425	4.02654	3.66917
metab_443	1.19603	1.27471	0.682145	0.626853	0.04521	0.1445	0.849081	4.09092	4.27454	3.10019	4.0773	3.15391	4.16051	3.85564	3.14822	3.15952	3.12139	3.07604	3.04702
metab_444	0.256578	0.284681	0.661813	0.655138	0.4771	0.669	0.980501	3.4625	3.59962	3.91827	3.52846	3.50448	3.52953	3.44694	3.49879	3.51009	3.8412	3.42658	3.39753
metab_445	0.126403	0.0835583	0.649432	0.650696	0.852	0.9232	1.00376	3.41134	3.54845	3.39957	3.4773	3.45332	3.47836	3.39578	3.44762	3.45893	3.42079	3.77478	3.34638
metab_446	0.0522179	0.205709	0.660771	0.662569	0.9336	0.9672	1.00531	3.29637	4.02472	3.17369	3.25139	3.98527	3.7435	3.1699	4.17731	3.93713	3.60192	3.21145	3.49323
metab_447	0.203177	0.327028	0.811374	0.807332	0.6254	0.7803	0.989045	5.72925	5.41676	5.82084	5.40588	5.21858	5.27117	5.63233	5.25812	5.41922	5.29319	5.58876	5.31001
metab_448	0.989219	1.02129	0.684217	0.649627	0.03048	0.1099	0.90347	3.89004	4.1075	3.50129	4.14284	3.39345	3.96455	3.566	3.75915	3.41411	3.4351	3.31556	3.28652
metab_449	1.23029	1.33387	0.725912	0.677607	0.02308	0.09016	0.87037	4.69241	4.53622	3.92779	4.57494	3.9156	4.274	4.3977	3.6466	4.0448	3.45315	3.40778	3.60802
metab_450	1.05331	1.00831	0.732635	0.763578	0.01944	0.07988	1.09062	4.40106	4.30079	4.89729	4.24678	4.45795	4.1126	4.68535	5.13104	4.65723	5.03013	4.57612	4.73009
metab_451	0.616849	0.527329	0.650696	0.669038	0.2973	0.5024	1.05556	3.42421	3.56133	3.41245	3.49017	3.46619	3.49124	3.40866	4.39798	3.47181	3.97575	3.38829	3.35925
metab_452	0.977817	1.10927	0.712481	0.676694	0.06058	0.1776	0.901876	4.42799	4.24969	4.07411	4.48103	3.51331	4.20264	4.24993	3.50761	4.03002	3.68669	3.55753	3.46743
metab_453	0.570688	0.433098	0.688776	0.708506	0.2657	0.4695	1.05844	4.03973	3.71743	4.33746	3.94183	3.62228	3.64733	4.5018	4.15335	3.62789	3.71775	4.53587	4.12949
metab_454	1.12336	1.08141	0.813181	0.783117	0.01369	0.0623	0.920967	5.59217	5.52022	4.93047	5.89624	5.68138	5.40083	5.0493	5.26206	5.03006	5.18874	4.85206	5.03383
metab_455	0.277872	0.164975	0.796505	0.804957	0.6474	0.7959	1.02339	5.82035	4.96493	5.26938	5.09232	4.64392	5.76039	5.82635	5.28309	5.32076	4.63769	5.8675	5.35741
metab_456	1.31175	1.37319	0.691081	0.739889	0.00871	0.04637	1.14936	3.76407	4.47444	3.7523	3.83004	3.80606	3.83111	4.29942	4.27564	4.94893	4.62192	4.04997	4.76655
metab_458	0.14404	0.144028	0.718419	0.721975	0.7314	0.8489	1.01017	4.08503	4.22219	4.63861	4.15101	4.12703	4.15208	4.06947	4.47959	4.13264	4.49895	4.0491	4.40046
metab_459	1.15168	1.15492	0.750508	0.788168	0.03439	0.1197	1.11015	4.13182	4.31225	5.2774	4.1978	4.76191	5.09791	5.22523	4.88673	5.06617	5.15389	5.18303	5.32772
metab_460	0.616925	0.510025	0.729813	0.70944	0.235	0.4346	0.943681	4.29404	4.61282	3.49162	4.51246	4.7479	4.5517	4.07276	4.34064	4.24281	3.95201	4.11659	4.0083
metab_461	0.338699	0.318667	0.634779	0.629308	0.08495	0.2226	0.983701	3.26256	3.39966	3.2508	3.32852	3.30454	3.32958	3.24701	3.29885	3.31015	3.27201	3.22665	3.19762
metab_462	1.19122	1.27892	0.66792	0.610234	0.05308	0.1616	0.841587	4.22789	4.29799	2.95412	3.88725	3.00783	3.55702	3.63236	3.00214	3.01344	2.97532	2.92999	2.90097
metab_463	0.23479	0.286579	0.662663	0.672283	0.7016	0.83	1.02862	3.17895	3.94562	3.20623	3.24489	4.04244	3.97789	4.05994	3.21523	4.29467	3.96709	3.14304	3.53371
metab_464	0.39909	0.463323	0.653502	0.63779	0.5015	0.6888	0.954325	4.37568	3.26553	3.81432	3.19439	3.17042	3.19546	3.29167	3.16473	3.17603	3.1379	3.82802	3.46075
metab_465	0.00919972	0.0801785	0.767675	0.767675	0.9982	0.9992	1	5.10412	4.7277	4.98423	4.90493	4.67681	4.74495	4.91721	4.84118	4.9143	4.67774	4.93147	4.86196
metab_466	0.551299	0.64439	0.66764	0.687172	0.2723	0.4761	1.0586	3.52538	3.52205	3.37317	3.74587	4.15743	3.58685	3.66268	4.37849	3.90333	3.39438	4.16163	3.69727
metab_467	1.08657	1.06036	0.676694	0.6289	0.09417	0.2384	0.868	3.25757	4.08521	4.94036	3.40658	3.484	3.32459	3.24727	3.29386	3.30516	3.26702	3.22166	3.19263
metab_468	0.440028	0.551576	0.822233	0.811106	0.4855	0.6764	0.970218	5.91142	5.72918	5.77027	5.58875	5.10773	5.73789	5.98215	5.48257	4.55945	5.61408	5.78719	5.41296
metab_469	0.338477	0.196482	0.755494	0.765818	0.5892	0.7546	1.02918	5.36678	4.34463	5.17021	4.5592	4.04306	4.68621	4.95158	4.75221	4.6954	4.28955	5.26902	5.03429
metab_471	0.942178	0.985844	0.832253	0.856245	0.07373	0.2024	1.0666	5.49232	5.97702	6.15804	4.99546	6.02912	6.12534	6.14476	6.17372	6.37529	6.16647	6.03192	6.20233
metab_472	0.335448	0.125599	0.792392	0.798651	0.8076	0.8966	1.01731	4.67911	5.37565	6.78505	4.41634	4.90403	5.03856	5.18857	5.54356	5.62241	5.41152	5.09376	4.8831
metab_473	0.266849	0.289553	0.845656	0.841547	0.4117	0.6127	0.989016	6.159	5.87837	6.08198	6.1268	5.9744	5.83519	5.84943	6.07964	5.78347	5.85173	6.0958	5.99984
metab_474	0.338738	0.318704	0.659821	0.654658	0.08494	0.2226	0.98487	3.51906	3.65619	3.50729	3.58503	3.56105	3.58609	3.50351	3.55535	3.56666	3.52851	3.48314	3.4541
metab_475	1.65122	1.66421	0.678154	0.747101	0.001518	0.01778	1.21774	3.56139	3.6963	4.18324	3.92788	3.60115	3.6262	4.31616	4.93307	4.47773	3.99826	5.04777	4.74394
metab_476	0.439643	0.297418	0.723291	0.738305	0.5581	0.7321	1.04338	4.42673	4.43368	4.42774	3.91037	3.58824	4.94407	4.98551	4.29093	4.52553	3.5557	5.19672	4.29077
Ataluren	0.423059	0.514736	0.871456	0.88167	0.4491	0.6454	1.02749	6.09777	6.82685	6.25838	5.67612	6.88258	6.88611	6.70894	6.69185	6.87892	6.65739	6.24432	6.5079
metab_478	0.339574	0.431494	0.810434	0.820924	0.5815	0.7485	1.02892	5.13237	5.76332	5.39142	4.53811	5.9525	5.99887	5.64617	5.58461	5.78861	6.13236	4.95898	5.61568
metab_479	1.21128	1.13896	0.744293	0.698101	0.02699	0.1005	0.876923	4.38749	4.58124	4.14128	4.8819	4.5734	4.73417	3.60632	4.68682	4.3001	4.15222	3.58595	3.60892
metab_481	0.51824	0.375873	0.703463	0.69055	0.511	0.6966	0.963475	4.3092	3.81933	3.8639	4.48127	4.08668	3.74923	3.66663	4.75097	3.72979	4.01603	3.64626	3.61722
metab_483	0.68261	0.556152	0.748808	0.766264	0.3657	0.5704	1.04991	4.07372	4.45805	5.47331	4.08773	4.73487	4.81874	4.81688	4.95992	4.64627	4.40474	5.04243	5.15779
metab_484	0.535642	0.545018	0.778224	0.785686	0.03217	0.1142	1.0208	5.03424	5.01683	5.05627	4.98427	4.9335	4.97825	4.98984	5.08601	5.21154	5.00465	5.16852	5.17129
Gamma-Aminobutryic Acid	0.674233	0.646868	0.825296	0.836704	0.05046	0.1561	1.03129	5.61586	5.72379	5.9848	5.69251	5.49393	5.61753	5.7331	5.81018	5.99464	5.7795	5.94357	5.93762
metab_486	0.301424	0.233395	0.794488	0.790285	0.7184	0.841	0.988528	4.93623	5.30218	5.80206	5.24771	4.83067	5.26272	5.21869	4.91517	4.99282	5.25142	5.48106	5.16313
Aminohydroxybutyric Acid	0.0806364	0.106402	0.850156	0.849911	0.9587	0.9804	0.999342	6.2354	6.04956	6.2332	6.09396	5.83627	6.04478	6.21808	6.00336	6.12576	5.84877	6.18611	6.08498
metab_488	0.28335	0.303352	0.736237	0.729813	0.518	0.7018	0.982014	4.51396	4.51071	4.31261	4.4854	4.34465	4.52155	4.61855	4.34549	4.37148	3.89251	4.67202	4.30776
metab_489	0.199209	0.0344367	0.719828	0.725667	0.8594	0.9271	1.01672	5.2259	3.72323	4.8204	4.21491	3.16262	4.32776	4.72857	4.04613	4.07374	3.37656	5.07886	4.59764
L-Carnitine	0.384761	0.446054	0.850401	0.841985	0.4718	0.664	0.977654	5.90549	6.08934	6.9328	5.84611	5.87831	5.86265	6.05977	5.99111	5.75155	6.11896	5.86145	5.91649
metab_491	0.573593	0.254429	0.769303	0.777717	0.6909	0.8236	1.02357	4.7449	4.8069	5.70528	4.53251	4.77561	4.7089	4.94853	5.23894	5.193	3.91225	5.28184	5.39101
metab_492	0.320186	0.338897	0.864689	0.859918	0.3521	0.5564	0.987348	6.48699	6.29844	6.27277	6.44532	6.21388	6.22006	6.23996	6.32972	6.17208	5.96608	6.45149	6.29637
metab_493	0.690687	0.731466	0.677698	0.660011	0.04483	0.1437	0.949482	3.93859	3.65312	4.02249	3.81038	3.55797	3.58302	3.50043	3.55228	3.56358	3.52544	3.66671	3.61811
metab_494	1.59359	1.53104	0.788168	0.845966	0.01164	0.05579	1.17004	5.46433	5.45892	5.54269	4.47103	4.69845	5.20704	6.34006	5.22979	6.31041	5.45953	6.48192	6.26223
Glycyl-Threonine	0.908015	0.958463	0.798513	0.7751	0.03683	0.1258	0.937595	5.49512	5.57404	5.01703	5.26317	5.04793	5.32982	5.27385	4.82349	5.17223	4.5951	5.00981	4.8727
metab_496	0.412338	0.389716	0.659441	0.672375	0.4786	0.6702	1.03871	3.51456	3.65169	3.50279	3.58053	3.55654	3.58159	3.49901	3.55085	3.56216	3.52401	4.63058	3.4496
metab_497	0.363415	0.409768	0.686904	0.674586	0.557	0.7314	0.964794	4.38788	3.46094	4.04892	4.26416	3.76968	3.24465	3.64824	4.12003	3.22522	3.61476	3.8932	3.86105
metab_498	1.16053	1.26397	0.75929	0.806384	0.1165	0.2759	1.13867	3.70149	5.34068	4.89757	3.5947	5.39295	5.54259	5.52568	5.31844	5.95572	5.26302	4.94247	5.41507
metab_499	0.866894	0.899335	0.830589	0.853272	0.1199	0.2812	1.06291	5.48886	5.93985	6.21384	4.85931	6.04561	6.07192	6.11682	6.14939	6.31406	6.11458	5.95728	6.14435
metab_500	0.703393	0.69773	0.694605	0.671543	0.2105	0.4057	0.93519	3.69787	3.83501	4.89638	3.76384	3.73986	3.76491	3.68231	3.73416	3.74547	3.70732	3.66194	3.6329
metab_501	0.448059	0.522957	0.673666	0.690462	0.4089	0.6104	1.05004	3.4038	3.54092	3.53575	3.46976	4.26502	4.08965	4.03067	4.00538	4.55397	3.72615	3.55177	3.55089
metab_502	0.833314	0.924823	0.676785	0.647676	0.06573	0.1872	0.917889	4.35043	3.55101	4.02036	3.64993	3.45587	3.48092	3.39834	3.45018	3.46149	3.42334	3.57296	3.34893
metab_504	0.74633	0.816951	0.669503	0.692759	0.08753	0.2274	1.06999	3.60408	3.74122	3.59232	3.67005	3.75595	3.67112	3.58853	4.26435	3.87083	3.61354	4.36726	3.86842
metab_505	0.244472	0.143435	0.777499	0.781755	0.6536	0.7993	1.01182	5.20583	4.76944	5.15867	5.18484	4.95305	4.67323	4.92326	5.25986	4.70173	5.15257	5.03962	5.22066
metab_506	1.33886	1.4464	0.673205	0.726483	0.01153	0.05552	1.16568	3.75401	3.78023	3.63132	3.70906	3.68508	3.71013	3.62754	4.7608	4.40919	3.82113	4.64022	4.70132
metab_508	0.410804	0.299211	0.693375	0.70535	0.5646	0.7369	1.03506	3.77096	3.9081	4.44916	3.83693	3.81295	3.838	3.7554	4.57074	3.81856	4.85644	3.73503	3.70598
metab_510	0.372921	0.359855	0.742254	0.729974	0.4965	0.6857	0.965959	4.71998	4.5011	4.7771	4.76874	4.47691	3.90114	3.81854	4.7686	3.8817	4.7116	4.42545	4.61359
metab_511	0.184271	0.041723	0.688064	0.688776	0.9189	0.9596	1.00206	3.82622	3.96337	3.81445	3.8922	3.86821	3.89326	3.81066	3.86252	3.87382	4.20287	3.79029	3.76125
metab_514	0.662631	0.836056	0.770336	0.745933	0.3824	0.586	0.934192	5.47149	4.9903	5.1433	5.18452	3.79716	4.77175	5.20331	4.74565	4.01118	4.50084	5.27499	3.6902
metab_516	1.25757	1.30506	0.848805	0.892095	0.0997	0.2477	1.12211	5.70573	6.46433	6.73921	4.20284	6.57068	6.67679	6.84026	6.73728	7.07956	6.757	6.55198	6.8326
metab_518	0.327609	0.258935	0.722387	0.731105	0.5892	0.7546	1.02502	4.11633	4.25349	4.76989	4.18231	4.15832	4.18338	4.10077	4.91619	4.16394	4.88648	4.10083	4.13816
metab_519	0.0845898	0.0021986	0.736397	0.737193	0.9558	0.9789	1.00225	4.30072	4.43788	4.88647	4.3667	4.34272	4.36777	4.28516	4.33702	4.34833	5.17975	4.26479	4.34507
metab_520	0.929291	0.91563	0.709609	0.682506	0.01962	0.08037	0.92483	4.29185	4.18056	3.9824	4.27915	4.08438	3.92541	3.76649	3.93953	3.79475	3.432	4.11772	3.83541
metab_521	0.571583	0.430258	0.699231	0.683497	0.3667	0.5714	0.955533	4.10533	4.11741	3.77061	4.03877	3.96434	4.01893	3.91709	3.70298	4.05628	3.00607	4.26743	4.00163
T-4-Aminocrotonic Acid (Taca)	0.368649	0.388074	0.824061	0.819544	0.1759	0.3622	0.987829	5.75466	5.65497	5.72837	5.68384	5.54935	5.64089	5.64894	5.5752	5.61912	5.4303	5.68823	5.63548
metab_523	0.336783	0.381407	0.870053	0.8654	0.3222	0.5276	0.987683	6.52572	6.46113	6.44919	6.42956	6.26382	6.35447	6.48645	6.30092	6.36243	6.04489	6.47783	6.3386
metab_524	0.173327	0.039052	0.805229	0.807941	0.7873	0.8843	1.00743	5.82496	5.21101	5.55248	5.18595	5.16016	5.38238	5.59273	5.26938	5.42241	5.05498	5.71513	5.50165
metab_525	0.71076	0.684739	0.719165	0.690728	0.3214	0.5267	0.921661	4.65635	3.80217	4.58774	4.68348	4.25071	3.45054	3.35141	4.29048	3.67738	4.85212	3.33104	3.93589
3-Carboxypropyl Trimethylammonium	0.714714	0.697887	0.893318	0.881955	0.03752	0.1273	0.97039	6.92274	6.71307	6.59292	6.94655	6.92628	6.82875	6.62068	6.90737	6.55592	6.47825	6.6088	6.54712
N-Methyl-D-Aspartic Acid	0.398976	0.391899	0.911211	0.906389	0.2061	0.4003	0.987414	7.22961	7.19272	7.06569	7.22603	7.09334	7.09711	7.10488	7.0916	7.08564	6.77777	7.20561	7.09868
metab_528	1.21025	1.29947	0.801815	0.75929	0.04605	0.1464	0.889243	4.85168	5.52719	5.64914	5.27576	5.53811	5.17298	5.45693	5.17181	4.33547	5.05481	4.43392	4.01443
metab_529	0.806308	0.730252	0.714246	0.688598	0.1301	0.2968	0.92893	4.43261	4.07289	4.59356	4.24144	4.10667	3.62796	3.40893	4.0932	4.1212	3.6478	3.992	4.02875
Citrulline	0.344643	0.369687	0.876507	0.870872	0.4584	0.6529	0.985134	6.69041	6.62071	6.7349	6.6457	6.05633	6.40356	6.38256	6.52408	6.45506	6.10833	6.58822	6.51034
metab_531	0.498503	0.390957	0.670895	0.683587	0.3994	0.6019	1.0377	3.60104	3.73817	3.80571	3.66701	3.64302	3.66807	3.58548	4.23881	3.64863	4.38413	3.56511	3.53607
metab_533	1.85149	1.74147	0.708931	0.798651	0.01005	0.05085	1.28523	4.42107	3.75738	5.37658	3.79217	3.66223	3.68728	5.64696	5.28935	5.52464	4.11638	5.7898	5.3709
metab_534	0.345737	0.383668	0.715335	0.704494	0.5294	0.7102	0.969466	4.68681	3.76139	4.21587	4.61451	4.18185	3.69129	3.9966	4.16414	3.67185	3.98865	4.18317	4.38215
metab_535	0.477804	0.423349	0.772248	0.755341	0.4866	0.6774	0.954056	5.09208	4.48626	5.35994	5.10842	4.95088	4.51788	3.89239	5.27741	4.28299	5.60381	4.14823	4.95087
metab_536	0.838935	0.856743	0.784974	0.801747	0.01741	0.07396	1.04711	5.06394	5.15322	5.24381	5.05385	5.01106	5.04202	5.14723	5.22558	5.6212	5.16661	5.38908	5.45994
metab_538	0.278931	0.0952988	0.659536	0.657534	0.8387	0.9156	0.994111	3.77269	3.6019	3.45301	3.53074	3.50676	3.53181	3.44922	3.50107	3.51237	3.98044	3.42886	3.39982
metab_539	0.912915	0.898273	0.778441	0.745777	0.1263	0.291	0.91307	5.2521	5.25693	4.00157	5.45434	5.09966	4.95899	4.8656	4.42683	4.57167	3.90529	4.92311	4.72086
metab_540	0.47603	0.0506951	0.718502	0.716921	0.9387	0.9695	0.995508	4.41571	4.08667	4.94322	3.98572	3.96174	3.98679	3.90419	3.95605	3.96735	3.9292	4.83164	4.68022
metab_541	1.10219	1.05944	0.697229	0.729084	0.005327	0.03372	1.09523	3.94048	4.03306	3.88414	3.96188	3.95735	4.10097	4.38314	4.4519	3.94351	4.55262	4.62147	4.19854
metab_543	0.630393	0.614611	0.801472	0.782759	0.3219	0.5273	0.949916	5.72961	5.18924	5.25423	5.65205	5.14732	5.01488	5.10525	5.26964	4.87494	4.06315	5.65101	5.41947
metab_544	0.0388811	0.0121264	0.697665	0.69688	0.9089	0.9539	0.997742	3.88092	4.08613	3.86915	3.9469	4.17723	3.94797	3.93305	4.19934	3.92853	3.89038	4.08751	3.81595
2,5-Dichloro-N-[[3-(4-Fluorophenyl)-2-Oxo-1,3-Oxazolidin-5-Yl]Methyl]Benzamide	0.649647	0.649175	0.808684	0.789016	0.3253	0.5303	0.947581	5.84575	5.26884	5.42755	5.7687	5.29258	5.01985	5.31115	5.29448	4.96131	4.05921	5.7606	5.52369
metab_546	0.929664	1.03949	0.782616	0.816838	0.1745	0.3601	1.09818	4.18892	5.60523	4.93239	4.2549	5.62707	5.76271	5.75879	5.46725	6.16499	5.57359	4.84107	5.54689
metab_547	0.201016	0.0489973	0.739968	0.740994	0.9565	0.9792	1.00289	4.93436	4.16481	4.70154	4.58984	4.48273	4.09471	4.08396	4.853	4.07526	4.03711	5.05061	4.94807
metab_548	0.3489	0.398059	0.73456	0.742489	0.3474	0.5519	1.02259	4.4235	4.47525	4.41998	4.45944	4.38008	4.40514	4.32253	4.92205	4.3857	4.34754	4.44786	4.73475
metab_549	0.574927	0.323126	0.65887	0.672929	0.4696	0.6621	1.04215	3.8183	3.55462	3.32645	3.32157	3.33123	4.00054	3.88708	4.01787	3.91939	4.02033	3.21971	3.19067
1-(Hydroxymethyl)-5,5-Dimethyl-2,4-Imidazolidinedione	0.317256	0.343766	0.854002	0.848743	0.4879	0.6785	0.986005	6.30761	6.24163	6.34164	6.2497	5.68541	6.04377	6.02147	6.13396	6.08695	5.76524	6.21801	6.12633
L-Methionine S-Oxide	1.21559	1.23156	0.796852	0.825945	0.000899	0.01424	1.08245	5.40784	5.31513	5.30544	5.28266	5.02219	5.25233	5.4772	5.49553	5.83718	5.62982	5.88336	5.86722
metab_552	1.46981	1.44811	0.779163	0.822756	0.0008523	0.014	1.12665	5.04089	5.23151	5.27317	4.81147	4.9647	4.76522	5.73476	5.76667	5.76336	5.14283	5.84162	5.64292
Diphenylsulfone	1.08554	0.996736	0.689841	0.739414	0.1872	0.3771	1.15195	3.63229	3.54852	5.78336	3.47736	3.45338	3.47843	3.77471	4.3437	4.4835	4.54846	4.66751	5.10854
metab_554	2.70505	2.76932	0.636688	0.795532	1.375e-05	0.0008504	1.57413	3.55025	3.05757	2.90879	3.78747	2.9625	3.72801	4.4358	5.16403	5.57462	5.18555	5.49566	5.61679
metab_555	0.258897	0.161414	0.781899	0.772688	0.7685	0.873	0.974861	4.75909	5.54569	4.87869	3.99701	5.58117	5.55077	5.21858	5.17292	5.34854	5.4663	3.2865	5.05528
metab_557	0.243824	0.325073	0.744058	0.753047	0.7446	0.8574	1.02551	3.76755	5.07074	4.21716	3.83352	5.20451	5.18809	4.88652	4.75413	4.82585	5.19369	3.73162	4.58428
metab_558	1.0136	1.03611	0.772688	0.817102	0.2452	0.4462	1.12954	5.04026	5.23057	5.92173	2.42982	5.44448	5.48268	5.41127	5.60687	5.56384	5.80052	5.38736	5.61044
metab_559	0.301722	0.388193	0.796366	0.806655	0.6564	0.8009	1.02853	5.03875	5.6876	5.34986	3.92899	5.79562	5.74181	5.37831	5.59503	5.52027	5.82679	4.72654	5.39686
metab_561	0.666411	0.39492	0.717171	0.729893	0.541	0.7191	1.03678	4.12758	4.3074	5.01742	3.95191	3.92793	3.95298	3.87038	4.24921	4.68287	3.89539	4.86975	4.64626
metab_562	0.209753	0.241432	0.715251	0.720573	0.8511	0.9226	1.01527	3.85657	3.99372	3.8448	3.92255	4.76347	4.76208	3.84102	3.89287	4.18916	5.61209	3.82064	4.173
metab_563	0.962401	0.803702	0.712313	0.745621	0.229	0.4271	1.09889	3.84032	3.97747	5.42383	3.9063	3.88232	3.90737	4.32933	4.34136	4.98436	3.84978	4.776	5.12236
metab_564	0.193975	0.105083	0.783832	0.777644	0.7991	0.8912	0.983068	4.94064	5.51646	4.88588	4.03882	5.59556	5.49561	5.03105	5.48969	5.49637	5.27333	4.3906	4.2776
metab_565	0.644411	0.617698	0.779741	0.796297	0.331	0.536	1.04659	4.87159	5.25386	5.44615	3.96695	5.27014	5.32154	5.14589	5.21421	5.24242	5.17373	5.33134	5.4282
metab_566	1.5366	1.4884	0.704665	0.633973	0.005322	0.03371	0.812838	4.17059	4.10833	3.20477	4.58101	4.35042	3.98042	3.20098	3.25281	3.26411	3.77694	3.18062	3.15159
metab_567	0.34389	0.239731	0.841172	0.83721	0.4187	0.6193	0.989389	5.94463	6.06453	5.63913	6.01139	5.97694	5.98342	5.89763	6.02048	5.87278	5.93375	5.74855	5.76985
metab_568	1.22779	1.25777	0.717837	0.759139	0.01088	0.05342	1.1234	3.91177	4.11318	4.47086	3.90526	4.43829	4.49352	4.74525	5.11077	4.64926	4.35835	5.06808	4.52557
metab_569	1.52594	1.42245	0.724849	0.793441	0.03036	0.1096	1.21082	4.90448	4.52556	4.69183	4.62434	2.61735	4.47611	5.02203	4.91202	5.34773	5.00882	5.56545	5.43417
2-Keto-D-Gluconic Acid	1.01959	0.891185	0.794279	0.767972	0.02852	0.1047	0.929979	5.19843	5.21719	5.37898	4.98407	5.1187	5.46676	4.37136	4.97487	4.5947	5.08251	5.08579	5.05892
metab_572	0.431725	0.365373	0.695307	0.679882	0.5159	0.7	0.956291	3.82865	4.3838	3.22025	3.84204	4.27915	4.19692	4.0349	4.34624	3.41286	3.58071	4.16556	3.16707
metab_573	0.456849	0.309405	0.775756	0.761853	0.5677	0.739	0.96215	4.58183	5.37638	4.32181	4.82573	5.3803	5.3161	4.97835	5.2743	5.31332	4.96835	3.63937	4.50228
Thr Thr	1.39247	1.56752	0.784189	0.721481	0.04966	0.1543	0.839103	5.66742	5.39409	5.26566	5.11694	4.03118	5.02914	5.03749	4.31337	4.85458	3.45841	4.54542	3.384
metab_576	1.07775	1.15465	0.731266	0.773567	0.08872	0.2291	1.12563	3.87988	4.85045	3.8999	3.94586	4.78164	4.95705	5.33321	4.91185	5.63222	4.26771	4.67019	4.80551
metab_577	0.127607	0.0853102	0.681603	0.682867	0.8479	0.9209	1.00368	3.75438	3.89152	3.74261	3.82035	3.79636	3.82142	3.73882	3.79067	3.80198	3.76383	4.12048	3.6894
metab_578	1.18083	1.14339	0.76849	0.722387	0.05371	0.1631	0.878595	4.92237	5.33268	3.92782	5.09535	5.00208	4.92653	4.52783	4.72631	4.75392	3.80616	3.76078	4.08607
metab_579	2.02589	2.09175	0.770852	0.849972	0.0004943	0.01034	1.24061	4.80564	5.31752	4.91093	3.98191	5.10587	5.27962	5.96511	6.34449	6.51992	5.75677	5.95238	5.93671
Creatine	0.0902983	0.134506	0.891872	0.891593	0.9732	0.9861	0.999264	6.96641	7.01976	6.78532	6.82551	6.27034	6.90899	7.1231	6.72792	6.59249	6.60927	6.87454	6.82064
metab_581	0.19739	0.0736762	0.757775	0.759819	0.892	0.9446	1.00571	5.09417	4.88615	4.68427	4.87718	3.87984	4.92718	5.09498	4.66603	4.48278	4.64519	4.81221	4.81188
metab_582	1.30221	1.3544	0.717671	0.764176	0.01328	0.0609	1.13981	3.70846	3.8456	4.75186	4.08037	4.59982	4.33282	4.70764	4.82048	5.22333	4.58332	4.58881	4.93695
metab_583	0.65283	0.725395	0.767898	0.789651	0.2742	0.4787	1.06193	4.76429	4.91841	5.08787	3.98955	5.28239	5.11858	5.11296	5.4407	5.62871	5.17549	4.35183	5.25753
metab_584	0.549891	0.653339	0.754425	0.775538	0.4733	0.6654	1.06046	3.89328	5.24327	3.99459	4.25953	5.37944	5.31364	4.95746	5.33102	5.51064	5.3743	3.85735	4.75448
metab_585	1.55872	1.53619	0.695657	0.759668	0.007674	0.04245	1.19889	3.76261	3.89975	4.19189	3.82858	3.8046	4.28355	4.69003	4.98415	5.11797	5.19545	3.72668	4.78285
metab_586	0.979894	0.996456	0.816175	0.794349	0.007379	0.04134	0.942152	5.5429	5.63557	5.63494	5.28481	5.47617	5.7179	5.2391	5.24303	5.08074	5.46304	5.36263	4.98222
metab_587	0.61508	0.620304	0.814048	0.82601	0.1145	0.2726	1.03299	5.47324	5.45172	5.41378	5.5862	5.5388	5.63878	5.73783	5.64442	5.69437	5.31362	6.07511	5.72913
metab_588	0.505809	0.399438	0.770631	0.757775	0.2626	0.466	0.964876	4.81732	5.11417	4.33801	4.98401	5.10081	5.02955	4.56139	5.09752	4.77998	4.66142	4.58199	4.67043
(2R,4R)-4-Aminopyrrolidine-2,4-Dicarboxylic Acid	0.510307	0.503979	0.843731	0.833083	0.2515	0.4534	0.97173	6.10959	5.75129	5.89459	6.32051	5.96336	5.82901	5.72622	5.88806	5.54391	5.51051	6.21586	5.96917
metab_590	1.86337	1.92524	0.704665	0.781037	0.0003193	0.008066	1.23955	3.61249	4.09538	4.62314	3.61839	4.28744	4.15741	4.78377	5.02342	5.32005	4.85989	5.01489	5.23976
metab_591	0.427912	0.270597	0.72534	0.740915	0.5539	0.7289	1.04498	5.05715	4.77079	4.76428	3.80972	3.72574	3.75079	4.89357	4.1203	4.93317	3.74556	4.72365	4.62487
Gemcitabine	0.354376	0.362644	0.825621	0.81783	0.5021	0.6892	0.979097	5.87464	5.57688	6.21184	5.18973	5.66492	5.63786	5.52996	5.68318	5.09091	5.71376	5.70563	5.71794
metab_593	0.192265	0.0525049	0.765743	0.771587	0.8785	0.938	1.01635	5.58524	4.69888	6.37371	3.67154	3.94481	4.71468	5.41073	4.67118	3.65317	4.96597	5.48636	5.27077
metab_596	1.26418	1.28385	0.737113	0.781396	0.0386	0.1299	1.13142	4.12103	4.25818	4.8774	4.18701	4.90075	4.41213	4.90208	5.12568	5.23635	4.13048	5.49694	5.3794
metab_597	0.854241	0.840861	0.643946	0.676876	0.09711	0.2436	1.10191	3.37291	2.95028	3.43497	3.59441	3.49262	3.58445	3.86006	3.65035	3.58035	3.19497	4.40592	3.82031
metab_598	0.459407	0.49907	0.614053	0.627673	0.2887	0.4935	1.0421	2.98444	3.12149	2.97269	3.12511	3.41884	3.05143	3.18671	3.20371	3.03201	2.99389	3.59253	3.45193
Ethyl Acrylate	0.683635	0.660817	0.812579	0.823018	0.01062	0.05262	1.02875	5.55152	5.40963	5.56367	5.53027	5.42708	5.48575	5.63552	5.75124	5.75323	5.59354	5.48182	5.70048
metab_600	0.449298	0.439901	0.827434	0.836894	0.4885	0.6787	1.02587	5.58122	6.02722	4.82631	5.78677	5.95901	6.14581	6.02	5.9677	5.99977	5.84927	5.63896	5.74014
metab_601	0.921323	0.821884	0.731024	0.698275	0.1193	0.2803	0.910792	4.43984	4.56279	3.5405	4.5827	4.5982	4.57611	3.9363	4.2897	4.34784	4.29421	3.51635	3.56547
metab_602	0.886321	0.829478	0.852419	0.829947	0.08193	0.2178	0.94133	5.78041	6.41883	5.75878	6.00326	6.41069	6.34159	5.87217	6.21217	5.8667	5.87397	5.33728	5.39751
metab_603	1.37228	1.34046	0.697926	0.755646	0.02532	0.0961	1.17778	3.62382	3.76095	5.16387	3.68978	3.99877	3.69085	4.68733	4.70086	5.20778	4.47779	4.34008	4.76741
metab_604	1.39362	1.36545	0.779741	0.825036	0.009769	0.04996	1.13182	5.41211	4.59914	5.15434	4.76528	4.62474	5.57809	5.696	5.97599	5.90394	5.31774	5.34536	5.86592
metab_605	0.317419	0.181923	0.712734	0.72403	0.6545	0.8	1.03268	4.9754	4.61036	4.51508	3.62975	3.60577	3.63082	4.5085	4.21232	4.64943	3.57324	4.49665	4.34247
metab_607	0.302632	0.102476	0.780029	0.780893	0.9598	0.981	1.00239	3.96889	4.998	5.57799	5.07657	5.37546	5.16069	5.01447	5.19163	5.14049	4.91924	4.90866	5.05536
metab_608	0.549553	0.439029	0.751972	0.733117	0.4001	0.6024	0.948376	4.35678	4.61819	5.25509	3.97716	4.6319	5.05211	3.89563	4.62473	4.81668	5.01406	3.88119	4.22348
metab_609	0.944833	0.908704	0.772395	0.799272	0.1593	0.339	1.07681	4.29077	4.96748	5.65483	4.35675	5.23208	5.02284	5.06934	5.4597	5.20548	4.84057	5.63017	5.58783
metab_610	0.463897	0.3876	0.660771	0.672929	0.4824	0.6737	1.03632	3.68089	3.41735	3.50388	3.64704	3.50304	3.72159	3.5701	3.64463	3.69528	3.07796	4.36111	3.90745
metab_611	0.449686	0.417172	0.724358	0.737193	0.4701	0.6627	1.03697	3.97268	4.01684	4.96573	3.62091	4.65248	4.57831	4.53174	4.46442	4.53394	4.4919	4.24916	4.49149
metab_612	0.439222	0.26496	0.751356	0.742647	0.5647	0.7371	0.975867	4.75461	4.8342	3.8037	4.84658	4.80568	4.80023	4.6592	4.77412	4.62998	4.49938	4.4008	4.21294
metab_613	0.7723	0.558181	0.708251	0.747955	0.4296	0.629	1.11904	5.16161	5.05557	5.17615	3.13102	3.10314	3.01924	5.34712	4.07806	5.27096	2.9617	5.13083	4.79148
metab_614	0.373807	0.303416	0.746323	0.739889	0.7208	0.8427	0.98208	4.36344	4.73662	4.37051	5.01398	4.47838	4.49274	5.22784	4.90117	4.39077	4.04645	4.00107	4.39687
metab_615	0.27415	0.216249	0.752202	0.756408	0.8311	0.911	1.01182	4.75496	4.9067	3.53757	4.85843	4.93097	4.92046	4.72215	5.02901	5.01347	4.4173	4.32143	4.73983
metab_616	1.59428	1.68763	0.673758	0.743823	0.006047	0.03647	1.22216	3.48499	3.60869	4.09472	4.06712	3.51355	3.5386	3.55838	4.60422	4.85201	4.50182	4.80647	4.94369
metab_617	0.217737	0.20803	0.799616	0.796297	0.5334	0.7139	0.99095	5.35502	5.48289	5.27239	5.21377	5.32052	5.18003	5.35119	5.30173	5.41881	5.00188	5.25308	5.2122
metab_618	0.615004	0.504261	0.766562	0.755036	0.1308	0.2979	0.968401	4.86349	4.95592	5.05248	4.71564	4.87968	4.58774	4.54785	4.74722	4.83187	4.50152	4.62542	4.88196
metab_619	0.634744	0.646304	0.675778	0.696269	0.2429	0.4439	1.06123	3.68971	3.82685	3.67794	3.75568	3.7317	3.75675	3.67416	3.72601	4.48123	3.69916	4.60769	3.62474
metab_620	1.27396	1.14916	0.752356	0.802432	0.05401	0.1637	1.14847	5.21447	4.93377	5.5343	4.01483	3.99084	4.23815	5.67475	5.26578	5.62746	4.58752	5.56027	5.35418
metab_621	1.13029	1.04567	0.718834	0.676876	0.02346	0.09123	0.88616	3.95394	4.36562	3.60895	4.57513	4.65703	4.24151	3.60517	3.65702	3.73996	4.0892	3.86314	3.55575
metab_622	1.29235	1.38605	0.708761	0.755875	0.01748	0.0741	1.14244	3.68368	4.3207	4.49302	4.10761	4.32738	3.75072	4.09134	4.54659	5.02781	4.75815	4.61345	5.16401
Gloxazone	1.38205	1.48394	0.785045	0.827563	0.005927	0.03594	1.12304	4.51379	5.12275	4.73314	5.16526	5.56056	5.47977	5.72459	5.77615	6.00647	5.57604	5.54811	5.70725
metab_624	1.78931	1.6511	0.523876	0.682686	0.07772	0.2102	1.63007	4.06485	0.857842	1.99262	3.5929	1.295	2.24553	4.64023	2.67192	4.58294	1.66609	5.03306	4.3001
Aceneuramic Acid	0.352752	0.224295	0.800305	0.795532	0.8351	0.9132	0.987015	5.72881	5.29738	6.39014	4.11377	5.0241	5.32796	5.47791	4.88115	5.05285	5.20953	5.44045	5.40522
Didesethylflurazepam	0.339209	0.0581776	0.819412	0.824841	0.8449	0.9192	1.01483	6.05824	5.5731	6.85378	3.97648	5.35715	5.76907	6.0515	5.34349	5.18006	5.63221	5.99552	5.88412
metab_628	0.820354	0.900247	0.604658	0.646992	0.2125	0.4079	1.13624	2.92266	3.05968	2.9109	2.98857	3.27082	2.98964	2.90712	4.34122	4.43371	3.191	2.88677	2.85776
metab_629	0.632492	0.679019	0.847202	0.831102	0.2751	0.4799	0.957574	6.32751	5.99607	6.90548	5.61446	5.77323	5.58624	5.6612	5.98892	5.46576	5.79274	5.92491	5.83493
metab_630	0.731301	0.724454	0.724685	0.701136	0.2227	0.4201	0.934959	4.02836	4.16552	5.37653	4.09434	4.07036	4.09541	4.0128	4.06466	4.07597	4.03782	3.99243	3.96338
metab_631	0.352669	0.0413128	0.821055	0.823474	0.9109	0.9549	1.00658	5.84465	5.81856	6.41944	4.28388	5.59096	5.78265	5.8579	5.64206	5.16703	5.38746	6.04375	5.86283
metab_632	1.1306	1.17005	0.725258	0.762303	0.02033	0.08232	1.10969	4.26176	4.39892	4.24999	4.32774	4.30376	4.32881	4.7114	4.88246	5.53326	4.27122	4.65365	4.6595
metab_633	0.486953	0.168886	0.663701	0.654562	0.7351	0.8514	0.973407	3.16916	3.28008	4.5265	3.39952	3.82751	3.45716	3.24201	2.75924	3.95859	3.89692	3.59563	3.63363
3-Hydroxypyridine-2-Methanol	0.264318	0.0740063	0.793721	0.795115	0.8211	0.9053	1.00383	5.20898	5.2006	5.57573	4.99255	5.14708	5.19129	5.14263	5.1723	5.23418	5.26039	5.29728	5.32598
metab_635	0.502837	0.484294	0.838471	0.831358	0.1297	0.2963	0.980998	5.91445	5.8717	6.13825	5.80302	5.81629	5.81759	5.72441	5.74422	5.64497	5.80287	5.95564	5.82122
metab_636	0.529609	0.466028	0.811508	0.802295	0.09975	0.2478	0.975178	5.36042	5.505	5.375	5.44534	5.61356	5.57429	5.247	5.42957	5.37179	5.56538	5.12601	5.31799
metab_637	1.39135	1.37689	0.682235	0.753966	0.08997	0.2311	1.22671	4.92412	3.14677	2.99796	5.1828	3.34826	3.26538	3.58069	4.61612	5.02361	5.01172	4.71749	5.09749
metab_638	0.605319	0.666034	0.826981	0.815113	0.1788	0.3661	0.968323	5.89438	5.88428	5.62705	6.01229	5.41835	5.44519	5.76558	5.7067	5.55249	5.42429	5.40877	5.34276
metab_639	0.315095	0.215431	0.730782	0.724358	0.6907	0.8235	0.981963	4.38373	4.59203	4.42197	4.37249	4.17136	4.33755	4.43971	4.62739	4.53815	3.40177	4.44491	4.35519
Nepsilon-Acetyl-L-Lysine	0.456228	0.442657	0.846523	0.839981	0.1821	0.3705	0.982567	5.98031	6.07061	6.09763	6.11694	5.942	5.92985	5.98686	5.98135	6.02552	5.59953	5.97822	5.93848
metab_641	1.09733	1.26547	0.694078	0.738225	0.06151	0.1796	1.13413	3.54476	4.44288	3.59438	4.26858	4.20086	3.6118	3.58684	4.77054	4.76375	4.66775	4.32303	4.72654
metab_642	0.671731	0.860668	0.668852	0.694605	0.2393	0.4397	1.07776	3.32413	3.98762	3.31236	3.39222	4.3249	3.65096	3.30858	3.91832	4.03743	4.27871	3.81703	4.34037
metab_643	0.932947	0.865593	0.708676	0.677698	0.1225	0.2851	0.914418	4.15519	4.20925	4.71549	3.48051	3.9266	4.19362	3.97142	3.45084	3.46214	3.52694	4.0181	4.13756
metab_644	1.08387	0.99529	0.798305	0.829882	0.03782	0.1279	1.08969	5.5412	5.3139	5.41875	5.32007	4.65991	5.45672	6.02415	5.7057	5.89549	5.10147	6.13896	5.69019
metab_645	0.251828	0.160312	0.730298	0.722963	0.607	0.7687	0.979424	3.74447	4.61572	4.03366	4.50672	4.77427	4.56835	4.35455	4.17868	4.27951	4.40309	4.3975	4.08796
metab_646	0.877335	0.860503	0.703205	0.672929	0.1175	0.2776	0.916029	3.71319	4.36544	4.90191	3.77916	3.75518	3.78023	3.69763	3.74949	3.76079	3.72264	3.67726	3.64822
metab_647	1.34309	1.38211	0.67108	0.728841	0.0201	0.08171	1.18081	3.59199	3.72913	3.58023	3.65796	3.63398	3.94188	4.497	4.35545	5.14961	3.60144	3.80566	4.72959
metab_648	0.0847719	0.0292164	0.80058	0.799341	0.7982	0.8907	0.996615	5.12496	5.41323	5.34036	5.32292	5.47618	5.22855	5.27862	5.42776	5.40626	5.26588	5.15964	5.26431
metab_650	0.596729	0.35991	0.770705	0.792602	0.5527	0.7282	1.06227	5.65919	5.55609	5.67092	4.15071	3.81665	4.5373	5.82979	4.94497	5.77715	3.53713	5.7473	5.38043
metab_651	0.14376	0.122324	0.727866	0.726156	0.9467	0.9736	0.995166	3.73652	3.87366	3.72475	4.8398	4.9069	4.97986	3.94372	3.77281	4.73826	4.61554	4.39543	4.47295
metab_653	0.351401	0.0947866	0.782042	0.786751	0.8187	0.9035	1.01306	5.46296	5.03945	5.93724	3.9613	4.80308	5.11944	5.14344	5.0329	4.96926	4.94458	5.25691	5.37188
metab_654	1.05915	1.03697	0.74904	0.707229	0.0783	0.211	0.888311	3.97317	4.44944	4.51256	4.96733	5.2531	4.5094	4.36725	4.92669	3.87935	3.8412	3.79582	3.76677
metab_655	0.594328	0.412646	0.682416	0.64197	0.7126	0.838	0.887752	1.04836	1.17487	5.01617	4.93539	5.40769	5.29529	4.09982	1.08154	1.09192	4.56408	4.7454	4.72982
metab_657	0.29289	0.185602	0.68097	0.684756	0.5949	0.7594	1.01106	3.74725	3.88439	3.73548	3.81322	3.78924	3.81429	3.73169	3.98406	3.79485	4.13186	3.71132	3.68228
metab_658	0.540112	0.348896	0.665675	0.652923	0.2928	0.4976	0.963096	3.60245	3.71176	3.54301	3.80233	3.46586	3.65824	3.16222	3.24273	3.52957	3.45141	3.81554	3.78061
metab_659	0.63249	0.649871	0.767972	0.75557	0.0467	0.1478	0.966056	4.92911	4.94529	4.69753	4.76957	4.76378	5.05888	4.82356	4.78133	4.77459	4.65091	4.59038	4.55497
metab_660	1.61195	1.63151	0.73432	0.795949	0.003951	0.02792	1.18693	4.79037	4.98333	4.47735	4.39242	4.21591	3.68235	4.72744	5.11194	5.47203	5.45182	5.25855	5.48633
metab_661	0.487656	0.621472	0.72403	0.705778	0.4319	0.6308	0.949267	4.27567	4.5061	4.58569	4.46032	3.99659	3.95796	4.82152	3.91679	3.64194	3.37921	4.77701	3.93822
metab_662	1.20093	1.1057	0.743353	0.696182	0.03295	0.1163	0.874394	3.98797	4.82161	4.42559	4.6632	4.88169	4.45056	3.4491	4.41782	3.76957	4.61041	3.96093	3.60249
metab_663	0.217567	0.0419503	0.7344	0.733919	0.9809	0.9897	0.998644	4.3167	4.66585	3.56593	4.61778	4.72093	4.6614	4.64947	4.70083	4.70716	4.0742	4.17446	4.21039
metab_664	0.727783	0.703334	0.838786	0.821382	0.2479	0.4499	0.95406	5.60087	5.76178	6.95054	5.75642	5.5203	5.80259	5.67848	5.72748	5.7003	5.38446	5.64033	5.63533
metab_665	0.275133	0.0141101	0.830011	0.829561	0.9705	0.9854	0.998785	5.9354	5.96279	4.90467	5.9376	5.81423	6.01097	5.88459	5.93333	5.83224	5.57666	5.63335	5.66381
metab_666	1.53549	1.5934	0.63488	0.732956	0.1042	0.2548	1.32981	2.55876	3.7902	4.6056	0.664788	4.18725	4.07603	4.30679	4.35136	4.80833	4.38144	3.97578	4.6209
metab_667	0.806215	0.858546	0.788239	0.808886	0.09457	0.2391	1.05816	4.64223	5.58898	5.04894	5.1242	4.98354	5.45538	5.38749	5.60201	5.56605	5.05055	5.53207	5.50417
metab_668	0.347369	0.458957	0.739097	0.747023	0.3601	0.5644	1.02252	4.26925	4.69304	4.21241	4.6499	4.69309	4.38682	4.37286	4.61833	4.55029	4.6262	4.5613	4.78131
Pro Asn	1.1114	1.06187	0.785615	0.812379	0.003028	0.02458	1.07602	5.13913	5.2367	5.32073	4.98052	4.97456	4.97212	5.67992	5.43597	5.69825	5.17196	5.48189	5.48291
metab_671	0.515317	0.375594	0.72214	0.703291	0.365	0.5697	0.94759	3.6782	3.81534	3.87355	4.74272	4.75711	4.77773	3.70405	4.14749	3.98045	4.34362	3.96875	4.1565
metab_672	0.793574	0.832759	0.752816	0.774882	0.08507	0.2228	1.0633	5.0738	4.9971	4.39178	4.41178	4.69489	4.38874	4.81143	4.92985	5.1058	4.62349	5.06412	5.19613
metab_675	1.02812	1.03105	0.746401	0.782258	0.096	0.2417	1.10487	4.8612	4.80854	3.70757	4.48057	4.57949	5.02492	5.29629	5.47777	5.27158	4.46589	4.54347	5.28667
metab_676	0.168612	0.0325041	0.814647	0.814114	0.9623	0.9818	0.998552	5.00496	5.13803	5.54497	5.72148	5.89833	5.84928	5.61871	5.06844	5.56998	5.62205	5.6686	5.5574
metab_677	0.543537	0.600906	0.746634	0.729813	0.4148	0.6155	0.953712	4.72867	4.97241	4.93426	4.28796	4.1611	4.39423	4.99986	3.8222	4.52236	3.79536	4.82042	4.24542
metab_678	0.0529835	0.0592698	0.72214	0.720242	0.9421	0.9713	0.994619	4.00592	4.64821	4.75283	4.5202	3.84705	3.87211	3.91178	5.51846	3.91104	3.8826	3.99494	4.28897
metab_679	0.699365	0.773807	0.710879	0.73496	0.2244	0.4222	1.07079	3.65977	3.79691	4.12051	4.68953	3.87418	4.69099	3.91314	4.44818	4.32284	4.36604	4.75004	4.79356
metab_680	0.235825	0.210285	0.824321	0.819412	0.6342	0.7866	0.986779	5.2247	5.79707	5.9112	5.58787	5.96895	5.54943	5.67887	5.90967	5.51438	5.83903	5.28669	5.35884
metab_681	1.10429	1.12077	0.785686	0.819939	0.04311	0.1397	1.09814	4.5169	5.26423	5.60521	4.58288	5.22585	5.43696	5.72836	5.97567	5.81211	5.39477	5.4775	5.24751
metab_682	0.354767	0.346261	0.820924	0.812312	0.48	0.6714	0.976872	5.34835	5.7072	6.18158	5.25537	5.73348	5.50157	5.41267	5.88267	5.5969	5.66468	5.11862	5.27091
metab_683	0.559484	0.533653	0.807806	0.794836	0.1949	0.3866	0.965155	4.95502	5.56066	5.60288	5.37484	5.73059	5.323	5.34074	5.4685	5.20621	5.32357	4.92452	5.14919
metab_684	0.746104	0.596633	0.727379	0.759894	0.3168	0.5225	1.09567	4.04479	4.18194	5.49376	4.11077	4.08678	4.11184	5.45295	5.49386	5.43905	4.14325	4.00886	3.97981
metab_686	0.342402	0.13284	0.741309	0.743431	0.8431	0.9179	1.00598	4.31606	4.40343	4.62717	4.52756	4.57821	4.61972	4.48407	4.66597	4.71767	3.98834	4.84246	4.53504
metab_687	1.09378	1.11759	0.633973	0.683947	0.06163	0.1798	1.15885	3.16591	3.38702	3.60376	3.23185	3.20788	3.23292	3.72195	4.619	4.26399	3.21243	3.13	4.03546
Urocanic Acid	0.357661	0.273098	0.851442	0.85564	0.5346	0.7149	1.01131	5.97759	6.01574	6.1881	6.10218	6.15234	6.18043	6.17373	6.28791	6.2795	5.68078	6.38235	6.23074
4-Guanidinobutanoic Acid	0.462484	0.521682	0.825621	0.83803	0.433	0.6319	1.03408	5.59916	6.11232	5.76486	4.61294	5.99838	6.06946	5.86891	6.0711	5.94512	5.93807	5.63492	5.86426
metab_690	0.626377	0.480644	0.760196	0.746712	0.1176	0.2777	0.963002	4.60274	4.81573	4.82805	4.78707	4.91602	4.59326	4.16234	4.69822	4.55238	4.73928	4.64136	4.69377
metab_691	1.13178	1.1564	0.668665	0.712566	0.02889	0.1057	1.13541	3.67396	4.52286	3.42237	3.38814	3.58098	3.38921	4.15773	3.92597	4.289	3.96244	4.42646	4.19423
(+/-)-Norepinephrine (+)Bitartrate	0.663538	0.783948	0.781684	0.796852	0.1016	0.2507	1.04258	4.693	5.24144	4.9934	5.14039	5.25976	4.96892	4.89777	5.32184	5.34862	5.45904	5.18752	5.37081
metab_693	0.446171	0.499063	0.83302	0.84485	0.4423	0.6402	1.03237	5.34718	5.2076	5.73946	5.73643	6.36275	6.4561	6.208	5.51924	6.24606	6.03408	6.01656	5.95096
D-Digitoxose	0.47448	0.240596	0.731428	0.743118	0.6283	0.7823	1.0335	4.34385	4.07533	4.12898	4.29301	4.67087	4.81773	4.98322	4.57571	3.51716	5.06906	5.10018	3.96752
metab_696	0.524118	0.485702	0.70927	0.695044	0.2432	0.4442	0.959951	3.79033	4.06017	4.02716	4.21946	4.31016	4.31138	4.14073	4.08883	3.96604	4.1576	3.47523	3.90102
metab_697	0.509492	0.351726	0.758533	0.745933	0.5062	0.6923	0.965364	5.13712	4.16946	4.83443	4.94031	4.64319	4.68489	4.23104	4.6609	4.56472	3.8488	5.19452	4.92375
metab_698	0.0906952	0.267082	0.707059	0.709609	0.9	0.949	1.00733	3.49989	4.09748	3.54499	4.45718	4.68348	4.28125	3.54931	4.24008	4.36253	4.369	4.04133	4.1828
metab_699	0.399259	0.481093	0.793581	0.783546	0.3976	0.6004	0.972781	5.46607	5.61983	5.26056	5.04627	4.89845	5.01004	5.38492	5.0956	5.3433	4.63963	4.99836	4.98939
metab_700	1.38206	1.3224	0.742647	0.792322	0.01231	0.05775	1.14794	4.76064	4.83262	4.85183	3.97653	3.91407	4.83934	5.46027	5.12961	5.50057	4.69904	5.14643	5.25836
metab_701	0.414382	0.346906	0.759668	0.746712	0.4961	0.6854	0.964421	4.93869	5.0287	3.76005	4.99926	4.707	5.06504	4.72122	4.88729	4.79768	4.05453	4.44944	4.57635
metab_702	0.221572	0.339794	0.806248	0.800854	0.6408	0.7908	0.985373	5.69146	5.75487	5.53355	5.43244	4.89514	5.09985	5.59568	5.26467	5.53618	4.98017	5.27435	5.27916
metab_704	0.492776	0.249	0.744684	0.755646	0.6825	0.8183	1.03117	4.0174	4.62947	5.97922	3.74414	4.5075	4.45204	4.80302	5.06569	4.56847	4.22186	4.71972	4.80102
metab_705	0.268998	0.145197	0.714665	0.723948	0.6276	0.782	1.02677	4.17995	4.75487	4.28675	4.27547	3.73752	3.87191	4.84121	4.15713	4.3688	3.70499	4.65385	4.05198
metab_706	1.10695	1.07556	0.700704	0.739414	0.0262	0.09863	1.11642	4.16538	4.42755	3.95533	3.84894	3.82496	3.89527	4.75518	4.6946	4.75659	3.79242	4.35339	4.57796
metab_707	0.349593	0.111297	0.72632	0.717421	0.6845	0.8196	0.975029	3.80337	3.94052	3.7916	4.68234	4.81176	4.92325	4.24947	3.83967	4.52662	3.81282	4.23824	4.63686
metab_708	0.354368	0.0645554	0.707655	0.712986	0.8412	0.917	1.01536	4.27379	3.80489	5.34846	3.73372	3.70974	3.73479	4.0066	3.92352	3.71535	4.1865	4.33226	4.82074
metab_709	0.291794	0.369269	0.667079	0.677333	0.6428	0.7921	1.03044	3.79395	3.20224	3.05342	3.71048	4.0151	4.10271	3.59984	3.93734	3.87179	3.07462	4.09993	3.95981
metab_710	0.0964902	0.0908943	0.813114	0.813181	0.9933	0.9969	1.00018	5.72707	5.40892	5.78839	5.49327	5.17729	5.42274	5.57667	5.39383	5.49295	5.36051	5.6015	5.59743
metab_711	0.29146	0.371203	0.855398	0.850891	0.4065	0.6081	0.988003	6.31837	6.09716	6.49574	6.14573	5.92638	6.0243	6.12291	6.07702	6.08954	6.0655	6.10038	6.11037
metab_712	0.275752	0.222443	0.743823	0.739018	0.4188	0.6193	0.986576	4.35841	4.68241	4.42506	4.69077	4.59596	4.51123	4.45608	4.57892	4.58493	4.57454	4.31868	4.38248
metab_713	0.717524	0.657733	0.778802	0.753123	0.2616	0.4651	0.931124	4.96217	4.35932	4.61146	5.32022	5.31988	5.48088	4.63316	3.60828	4.92368	5.11994	5.02677	4.67278
metab_714	0.152981	0.284646	0.686994	0.681241	0.7854	0.8828	0.983437	3.52609	4.44182	4.21547	4.04444	3.47152	3.48455	4.34288	3.68414	3.80123	3.53253	4.08728	3.35256
metab_715	1.01201	0.957882	0.817301	0.841109	0.01613	0.07016	1.06648	5.52806	5.69466	5.68801	5.40331	5.35633	5.72641	6.28293	5.90395	6.06717	5.46376	5.94762	5.94903
metab_716	1.88623	1.8077	0.73504	0.811709	0.0009573	0.01468	1.23663	4.70986	4.36017	5.07846	4.38984	3.46504	4.59394	5.39884	5.42832	5.49376	5.30487	5.63379	5.63342
metab_717	0.244402	0.128762	0.786964	0.784403	0.599	0.763	0.992973	5.08905	5.18609	4.87849	5.15783	5.18073	5.24652	5.08531	5.21209	5.0828	5.16256	5.04752	4.93273
metab_718	1.51342	1.4062	0.674769	0.745075	0.01724	0.07355	1.22285	4.03026	3.40234	4.45903	3.51269	3.30721	3.66506	5.08765	4.5215	4.77772	3.46993	4.75454	4.74972
metab_721	1.45978	1.45828	0.743667	0.786325	9.529e-05	0.003669	1.12594	4.62278	4.71602	4.32398	4.5214	4.34403	4.72297	5.08753	5.26068	5.28928	4.96382	4.97463	5.10873
metab_722	1.08661	0.929705	0.776483	0.745777	0.02114	0.08479	0.918023	4.68867	5.06907	5.04871	4.91221	5.00425	5.13926	3.97323	4.81801	4.4205	4.8169	4.76475	4.62059
metab_723	2.11014	2.07092	0.70944	0.814913	0.003551	0.0263	1.34158	4.16074	3.74124	5.84105	3.67007	3.64609	3.67114	5.02544	5.41284	5.76388	5.59735	5.56724	5.81255
metab_724	0.920237	0.86042	0.727297	0.758912	0.1218	0.284	1.09292	4.21068	4.2113	5.40184	4.26612	3.90276	4.03201	4.34787	4.66893	4.93565	4.73016	4.80179	4.95485
metab_725	1.20439	1.25473	0.732394	0.776629	0.04444	0.1428	1.13159	4.85563	4.7	3.59399	3.67173	4.72614	4.84989	4.91202	5.27692	4.82863	4.95421	4.97084	4.92886
5-[1-Carboxy-2-(Trimethylazaniumyl)Ethoxy]-5-Oxopentanoate	1.89217	2.00889	0.695569	0.800854	0.02613	0.09841	1.3436	2.53336	2.33692	4.80291	3.91117	5.14722	5.0356	4.9811	5.2286	5.54222	5.32787	5.3172	5.53485
metab_727	0.25239	0.249111	0.818094	0.823409	0.5685	0.7397	1.01452	5.47178	5.53998	5.29491	5.9335	5.60605	5.62301	5.78758	5.88249	5.69693	5.17874	5.83153	5.57427
metab_728	0.525865	0.545475	0.744371	0.756256	0.1599	0.3399	1.03384	4.55353	4.84137	4.50473	4.34805	4.58506	4.47253	4.74705	4.92529	4.8236	4.37627	4.64629	4.71407
metab_730	0.516185	0.573257	0.705864	0.72444	0.3855	0.5893	1.05441	3.78111	4.10372	3.76934	3.84708	4.66973	4.31016	4.48449	5.00132	4.57643	3.83258	3.74518	4.17004
Methyl 2-[(4-Thiophen-2-Yloxane-4-Carbonyl)Amino]Benzoate	0.42827	0.217657	0.706974	0.721398	0.5738	0.7436	1.04202	3.91919	3.9517	5.0687	3.88053	3.85654	3.88159	4.88128	3.85085	3.86215	3.824	5.00723	4.16323
metab_733	0.43273	0.140623	0.66238	0.658584	0.9546	0.9783	0.988877	2.50138	4.73035	4.30416	2.56717	2.54325	4.92921	4.87926	2.53757	4.53899	2.5108	4.4346	2.43661
metab_734	0.890933	0.983889	0.71433	0.744371	0.08957	0.2304	1.08876	3.89434	4.03149	3.88257	4.56935	4.37548	4.32602	4.33717	4.82791	4.49909	3.90379	4.76995	4.96641
metab_735	0.299497	0.24262	0.792041	0.786538	0.7948	0.8891	0.984986	5.23331	5.06669	5.71107	4.80864	5.21557	5.13648	5.44107	5.7582	5.60506	5.22717	4.08083	4.5919
metab_736	0.956838	0.86093	0.761251	0.723291	0.1603	0.3405	0.898763	4.03061	5.37086	5.2641	4.42865	5.23366	4.29736	4.01505	5.31096	4.07821	4.04006	4.3196	3.96563
metab_737	0.576898	0.479715	0.642069	0.620448	0.5231	0.7054	0.937094	3.36095	3.14161	3.68344	4.15683	3.28064	2.69467	2.82308	3.60983	3.36913	4.08105	2.59192	2.56295
metab_738	0.232128	0.261756	0.693727	0.703291	0.7724	0.8756	1.02792	3.04457	3.18162	3.87382	4.11213	4.66177	4.76908	4.5361	3.08084	4.45793	4.27208	3.79968	4.15443
metab_739	0.122902	0.0723807	0.646208	0.644439	0.6723	0.8118	0.994749	3.37803	3.51514	3.36626	3.44399	3.42001	3.44506	3.36248	3.41432	3.42562	3.38748	3.55954	3.31307
metab_740	1.00166	0.948316	0.701136	0.736397	0.06028	0.1771	1.10559	4.02801	4.23517	4.5977	3.48886	4.23574	3.5641	4.72262	4.17078	4.58458	4.13051	4.51003	4.5828
metab_741	0.694655	0.634546	0.803662	0.818622	0.08228	0.2182	1.04158	5.40177	5.54465	5.5005	5.17311	5.11727	5.4401	5.83923	5.54092	5.77051	5.20462	5.58417	5.57837
metab_742	1.46174	1.46356	0.679973	0.73759	0.006155	0.03683	1.17934	3.5937	3.73083	4.43238	3.65967	3.63569	3.66074	4.18945	3.982	4.86791	4.30898	4.61925	4.81982
metab_743	0.981707	0.85994	0.708761	0.749118	0.1304	0.2973	1.12105	4.48161	4.3412	4.59683	3.967	3.46578	3.83231	5.09385	4.59719	4.87566	3.43325	4.87017	4.79896
metab_744	0.879083	0.806744	0.713575	0.676145	0.1518	0.3287	0.897626	3.4633	3.60042	4.0889	4.61911	4.62265	4.63284	3.62804	3.49959	4.21081	4.30104	3.42738	3.39834
metab_746	0.12927	0.0186755	0.669131	0.668759	0.9599	0.981	0.998909	3.60187	3.73901	3.5901	3.66784	3.64386	3.76292	3.58632	3.63817	3.64947	3.61132	3.9623	3.5369
metab_747	0.290087	0.464257	0.727541	0.716588	0.6436	0.7929	0.969355	4.9164	4.54698	4.39161	4.56058	3.85824	3.76364	4.91513	3.8866	4.3269	3.5354	4.64155	3.93557
metab_748	0.406835	0.202058	0.733839	0.718668	0.5603	0.7337	0.9579	3.78619	3.92333	3.92547	4.9234	5.07216	4.88033	3.77063	3.82248	4.51146	4.63151	3.84449	4.80928
metab_750	0.478775	0.54808	0.737272	0.717754	0.4736	0.6657	0.9462	4.38006	4.10031	5.81228	4.02914	4.41324	4.03021	4.04486	4.81265	4.01077	4.63053	3.92723	3.89818
metab_751	0.55537	0.554679	0.645521	0.667173	0.302	0.5067	1.06606	3.0477	3.78148	3.90307	3.1191	3.08966	3.58243	3.62054	3.61831	3.9439	3.86305	3.0118	3.82515
metab_752	1.9959	2.08274	0.728273	0.805501	9.977e-06	0.0006566	1.23937	4.02393	4.24702	4.38204	4.4726	4.65518	4.31333	4.98249	5.32239	5.55674	5.39384	5.44853	5.6339
metab_753	0.966955	1.01006	0.775683	0.741309	0.1081	0.2615	0.908578	4.88853	5.04399	4.72	4.90282	5.06509	5.17391	4.80683	4.81246	3.80884	4.76004	5.18694	3.69626
metab_754	0.137599	0.214617	0.757851	0.753353	0.8095	0.8976	0.987516	5.03365	5.32592	4.40643	4.78562	4.28281	4.52181	5.05265	4.70542	5.0191	3.93719	4.8532	4.43582
metab_755	0.570182	0.605915	0.718169	0.735359	0.4699	0.6625	1.04993	4.10527	3.74228	4.16644	4.73212	4.43849	4.16885	3.58959	4.7213	4.74149	3.76886	4.73438	5.06726
metab_758	0.0714516	0.0642857	0.822495	0.822887	0.9493	0.9751	1.00106	5.74289	5.60406	5.98298	5.6042	5.4264	5.51119	5.70183	5.66043	5.68784	5.56952	5.63354	5.6508
metab_759	0.519543	0.574887	0.7091	0.689042	0.376	0.5804	0.943905	4.39533	4.38548	4.3192	3.39401	3.98191	4.23428	4.313	3.36434	4.41578	4.07191	3.29214	3.86606
metab_761	0.695167	0.689852	0.650113	0.62521	0.2066	0.401	0.928201	3.22322	3.36032	4.3787	3.28917	3.2652	3.29024	3.20767	3.2595	3.27081	3.23267	3.18731	3.15828
metab_762	0.800313	0.768736	0.68601	0.661339	0.0695	0.1944	0.930444	3.91829	3.82002	4.10934	3.80147	4.0395	3.43111	3.58482	3.47151	3.895	3.44291	3.32817	3.78758
metab_764	1.14407	1.03445	0.699838	0.647676	0.06503	0.186	0.858603	3.80662	4.62968	3.25355	3.5159	4.24286	4.61381	3.55373	3.3016	4.09595	3.27476	3.2294	3.20037
metab_765	0.795715	0.776328	0.78476	0.770631	0.002726	0.02336	0.961705	5.06835	5.08053	5.00135	5.15189	5.13312	5.11836	4.84831	5.01077	4.84892	5.05488	4.79259	4.82807
metab_766	0.610993	0.705826	0.717837	0.739177	0.3073	0.5123	1.06229	3.54791	4.68383	3.57681	4.39682	4.64779	4.4759	4.48074	4.49532	4.80888	4.71433	3.95999	4.44866
metab_767	0.469319	0.592451	0.66096	0.687796	0.6271	0.7816	1.08154	2.54801	2.68484	4.74502	2.61382	4.43244	4.4602	2.89297	4.43089	4.20875	4.94151	2.51218	4.24964
metab_770	0.256832	0.00551094	0.774225	0.774882	0.9523	0.9773	1.00182	5.18019	5.14637	5.24682	4.68038	4.77934	4.64115	4.85719	5.11441	4.94627	4.54039	5.20797	5.06254
metab_771	1.21804	1.19346	0.722552	0.686904	0.0002511	0.006804	0.902781	4.2926	4.24816	4.23764	4.3325	4.27123	4.29482	3.64603	3.95738	3.87684	4.14489	3.86043	3.69528
metab_772	1.49921	1.46948	0.755265	0.693551	0.01112	0.05416	0.839301	4.81388	4.80502	4.24264	4.7993	4.7541	4.73591	3.92526	4.31701	3.91921	4.62632	2.99255	3.84612
metab_774	0.98501	0.976233	0.700444	0.672375	0.004785	0.03154	0.921832	4.02945	3.9132	4.06877	4.21722	4.06044	3.8128	3.50862	3.74973	3.65251	3.98817	3.62341	3.69419
metab_776	0.860956	0.715903	0.721975	0.689398	0.2545	0.4571	0.910815	4.291	4.66872	3.05866	4.725	4.35269	4.53316	3.93373	4.33093	4.18761	4.23425	3.44736	3.2147
metab_778	0.806551	0.722944	0.732715	0.705008	0.2091	0.404	0.92416	4.4197	4.85039	3.31885	4.72209	4.54059	4.57202	4.39654	4.29092	4.07865	4.08269	3.85717	3.71696
metab_779	0.224156	0.168367	0.737272	0.740915	0.9186	0.9593	1.01031	3.67513	5.37658	3.66337	3.74111	5.05892	5.25061	4.81993	4.7872	5.10619	4.9961	3.63921	3.69326
metab_781	0.805124	0.750854	0.805025	0.785828	0.07304	0.2011	0.948727	5.26546	5.5734	4.95658	5.47346	5.53333	5.49447	5.21354	5.24895	5.24574	5.30337	4.68498	4.94593
metab_782	0.792747	0.737084	0.770852	0.750277	0.1154	0.2741	0.944286	4.94776	5.15582	4.37664	5.1451	4.97404	4.80118	4.77841	4.78255	4.77059	4.78947	4.15863	4.48428
metab_783	0.917099	0.990311	0.837336	0.865874	0.1674	0.3504	1.07948	5.44099	6.39408	6.06816	4.58396	6.33799	6.43107	6.43763	6.33366	6.64769	6.38972	5.9515	6.29488
metab_784	1.05621	1.03349	0.66096	0.61679	0.04321	0.14	0.876292	3.46358	4.04883	2.90175	3.66642	3.71856	3.68612	3.44118	3.00922	3.19035	3.46129	2.87762	2.84861
metab_785	0.791483	0.739581	0.843669	0.827111	0.0662	0.188	0.956333	5.87572	6.15738	5.57843	6.06893	6.11084	6.07208	5.81273	5.86692	5.81581	5.89557	5.32919	5.57865
metab_786	0.591472	0.51802	0.791269	0.777717	0.178	0.3652	0.963349	4.89654	5.44032	4.88597	5.34989	5.35634	5.17263	4.96557	5.17582	5.04618	5.23955	4.66659	4.87012
metab_787	0.985842	0.939198	0.732072	0.697491	0.07648	0.2079	0.906051	4.39789	4.69123	3.88241	4.34407	4.58904	4.46917	4.22683	4.13973	4.06139	4.35581	3.15722	3.95825
metab_788	0.52872	0.635078	0.740757	0.757548	0.3626	0.5671	1.04817	4.48189	4.84616	3.44912	4.78227	4.86701	4.60323	4.51048	4.77708	4.72257	4.63786	4.75288	4.92889
metab_789	0.840104	0.737871	0.773274	0.747722	0.1571	0.3358	0.931279	4.84152	5.19184	4.1993	5.12883	5.09739	5.13718	4.67055	4.86926	4.76772	4.9371	3.89048	4.42732
metab_790	0.988634	0.968843	0.86976	0.847573	0.02449	0.09401	0.942425	6.17394	6.65714	6.28914	6.26641	6.52369	6.54091	6.13081	6.35874	6.15953	6.21007	5.65376	5.7282
metab_791	1.4547	1.36598	0.789651	0.730702	0.03441	0.1197	0.848479	5.22329	5.44428	3.9625	5.55938	5.46498	5.31178	4.415	4.75153	4.30775	5.08405	3.65222	4.06145
metab_792	0.589954	0.54061	0.838849	0.826204	0.204	0.3977	0.966441	5.82973	6.16228	6.03893	5.26966	6.03568	6.06247	5.80286	5.8018	5.81964	5.68661	5.44403	5.65465
metab_793	0.608758	0.721933	0.719911	0.747567	0.4422	0.6402	1.08123	3.4938	4.80994	3.48203	3.55976	5.04392	5.09512	4.73641	4.29033	5.09871	5.38091	3.45788	4.58966
metab_794	0.488182	0.428635	0.777644	0.758836	0.4939	0.6835	0.949129	4.85205	5.61122	4.66242	3.8906	5.4175	5.5217	5.0607	4.94664	5.15445	5.11577	3.6794	4.47426
metab_795	0.833602	0.716942	0.688598	0.654273	0.2371	0.437	0.904431	3.6467	4.24974	2.99727	4.09756	4.1605	4.13881	3.77218	3.81703	3.88607	3.86999	2.56828	3.14965
metab_796	0.31531	0.357597	0.634779	0.647872	0.5911	0.7561	1.03984	2.94386	3.54586	3.05416	3.00978	3.43713	3.89005	3.80509	3.48785	4.01064	2.9533	2.90797	3.50471
metab_797	0.770683	0.720872	0.908324	0.89498	0.0632	0.1828	0.965478	7.01394	7.25973	6.7233	7.18281	7.22477	7.17835	6.94147	6.99783	6.9434	7.01408	6.49436	6.72305
metab_798	0.854576	0.68756	0.7348	0.703635	0.2936	0.4983	0.915124	4.53476	4.8228	3.20951	4.826	4.48239	4.70415	4.21436	4.3679	4.27311	4.54561	2.99132	3.93245
metab_799	1.00656	0.945203	0.768934	0.736078	0.07894	0.2121	0.912187	4.80197	5.05459	4.32118	5.00923	5.09178	4.96575	4.62762	4.71598	4.685	4.78234	3.60539	4.262
metab_800	0.646857	0.570488	0.854002	0.841797	0.1642	0.3457	0.967779	6.11872	6.19101	5.83162	6.21435	6.26743	6.24948	5.95574	5.95932	5.9491	6.41563	5.54259	5.86162
metab_801	0.908091	0.913058	0.805433	0.784261	0.02278	0.08936	0.943589	5.3101	5.62	5.13476	5.29348	5.3365	5.63691	5.30086	5.2401	5.06803	5.17966	4.81273	4.90934
metab_802	0.750403	0.714147	0.768934	0.750663	0.07879	0.2118	0.950349	4.80723	5.03981	4.59674	4.85083	5.02689	4.92247	4.76816	4.81886	4.791	4.78447	4.21533	4.4164
metab_803	0.292192	0.220754	0.722963	0.712734	0.6102	0.7704	0.971289	3.90299	4.70036	4.07475	3.84771	4.57681	4.60057	4.26768	4.35853	4.65409	4.34057	3.45349	3.891
metab_804	0.867013	0.797689	0.767082	0.741467	0.1122	0.2683	0.930914	4.74291	5.07691	4.30448	5.00062	5.01008	4.95694	4.681	4.75231	4.69133	4.7951	3.83546	4.32598
metab_805	0.872418	0.770015	0.79155	0.764923	0.1841	0.373	0.929067	5.16437	5.47441	4.40786	5.33183	5.39676	5.35493	5.05026	5.12974	5.07037	5.1574	3.89713	4.61271
metab_806	0.853076	0.7926	0.806044	0.785045	0.0685	0.1924	0.944053	5.31626	5.59002	4.91905	5.51918	5.56315	5.47941	5.18103	5.29509	5.22979	5.3054	4.66115	4.90263
metab_807	1.23057	1.31459	0.743275	0.792532	0.06806	0.1915	1.14657	3.54438	4.81203	4.93938	3.61035	5.1769	5.13798	5.36034	5.25475	5.51191	5.12163	4.76529	5.1979
metab_808	0.879981	0.832561	0.744528	0.719248	0.07391	0.2027	0.931034	4.49645	4.70618	4.12605	4.71406	4.66804	4.60821	4.42283	4.40011	4.34434	4.51149	3.66904	4.08402
metab_810	0.903152	0.815201	0.751895	0.719497	0.1515	0.3285	0.912651	4.41975	4.96422	3.97095	4.86825	4.86943	4.79516	4.38577	4.4797	4.50493	4.64435	3.23895	4.20128
metab_811	0.789757	0.736679	0.824906	0.807197	0.08037	0.2147	0.95301	5.5878	5.86831	5.26157	5.78583	5.81672	5.7718	5.53452	5.57632	5.5482	5.58972	4.9689	5.27208
metab_812	0.989522	1.12616	0.721316	0.685025	0.05726	0.1709	0.901032	4.73995	4.30887	4.36692	4.51574	3.51588	4.13481	4.08759	3.51019	4.09348	3.92859	3.76615	3.66513
metab_813	1.0367	1.01855	0.750431	0.719911	0.02095	0.08427	0.917477	4.54275	4.79449	4.32092	4.77454	4.71137	4.63189	4.3837	4.39361	4.40324	4.52007	3.75926	4.02413
metab_814	0.732755	0.637588	0.76455	0.742489	0.2375	0.4376	0.940187	4.76874	4.84116	4.41434	4.90514	4.9842	4.974	4.58321	4.59777	4.57471	5.20246	3.59412	4.61114
metab_815	0.689438	0.97352	0.558469	0.499687	0.4996	0.6877	0.825057	3.57677	1.45196	3.87238	3.6795	1.74527	1.38453	3.70682	1.35509	1.36591	2.06095	3.21112	1.25881
metab_816	0.784999	0.676524	0.766413	0.741624	0.1972	0.3897	0.933058	4.73336	5.02629	4.20001	5.00057	5.03606	5.04434	4.50433	4.6145	4.66593	5.09612	3.66506	4.54732
metab_818	1.00531	0.961908	0.708336	0.672929	0.03435	0.1195	0.902653	3.98479	4.40649	3.62075	4.25691	4.42824	3.95445	3.88521	3.77181	3.85757	3.674	3.22375	3.83927
metab_819	1.2146	1.13293	0.736954	0.688953	0.04012	0.1333	0.871887	4.33548	4.71523	3.56487	4.89391	4.65914	4.57553	3.79817	4.26752	4.03686	4.25179	3.49598	3.46694
metab_820	1.46845	1.37793	0.776701	0.705522	0.1005	0.2487	0.818474	4.91812	5.45679	3.48462	5.35187	5.42522	5.2414	4.75678	4.6285	4.61229	4.77975	2.85379	2.82478
metab_821	0.862574	0.759594	0.747101	0.716671	0.1789	0.3662	0.917575	4.47615	4.84781	3.83259	4.74523	4.88099	4.73453	4.35745	4.48558	4.49231	4.56132	3.23163	4.12266
metab_822	0.666725	0.536993	0.719165	0.697926	0.3592	0.5635	0.94101	4.20191	4.20038	3.76011	4.41445	4.37478	4.47587	4.11286	3.94671	4.06459	4.78835	2.97344	4.04036
metab_823	0.752814	0.645232	0.730782	0.706718	0.1832	0.372	0.93379	4.31345	4.65521	3.64063	4.6165	4.6186	4.43698	4.10414	4.29577	4.30327	4.34577	3.51832	3.97186
metab_824	0.527568	0.4592	0.836514	0.828015	0.1891	0.3794	0.977315	5.8509	5.89602	5.63586	5.89425	5.94941	5.953	5.74849	5.73202	5.69565	6.0814	5.46997	5.65272
metab_825	0.962737	0.773307	0.758458	0.722222	0.264	0.4675	0.903042	4.71441	5.05957	3.29161	5.02882	5.18755	5.1205	4.56407	4.49329	4.22767	5.08803	3.26746	4.00908
Alcoifosfamide	1.17441	1.07766	0.810165	0.766859	0.103	0.2525	0.887708	5.28294	5.84629	4.35152	5.7298	5.8232	5.72278	5.15138	5.19714	5.12102	5.28922	3.71904	4.59972
metab_827	0.664065	0.397058	0.681784	0.66115	0.5228	0.7053	0.941408	3.92135	3.86535	2.73958	3.9811	4.24139	4.0899	3.7415	3.52177	3.58068	4.54702	2.59007	3.51934
metab_828	0.861078	0.775041	0.765296	0.739335	0.1311	0.2982	0.929948	4.78819	5.0228	4.19514	4.98503	5.01605	4.94208	4.61914	4.6929	4.64614	4.83438	3.75403	4.373
metab_829	1.27872	1.32367	0.672929	0.715335	0.001017	0.01504	1.13022	3.48037	3.6175	4.04051	3.69105	3.7632	3.66253	3.94977	4.41354	4.27737	4.06614	4.1103	4.33583
metab_830	0.754544	0.695442	0.660296	0.633771	0.1567	0.3352	0.924175	3.5032	3.76251	3.26371	3.49811	3.71832	3.69856	3.46611	3.46453	3.44428	3.74064	2.64063	3.06191
metab_831	1.24448	1.07188	0.602277	0.669503	0.1506	0.3271	1.22318	2.6575	2.6257	4.41089	2.81123	2.53078	2.97493	3.7025	3.05901	3.97891	2.49834	4.67783	4.11538
metab_832	0.74444	0.606474	0.692935	0.669503	0.2966	0.5018	0.934113	4.05315	4.12394	3.05441	4.2175	3.90756	4.23035	3.98639	3.80692	3.64276	4.01643	3.03027	3.55197
metab_833	1.07972	0.938766	0.760799	0.718502	0.1865	0.3765	0.887723	4.71763	5.07065	3.5744	5.04952	5.09909	5.0764	4.59896	4.46126	4.44529	5.05206	3.08703	3.73312
metab_834	1.15452	1.03964	0.747567	0.697317	0.1328	0.3009	0.866943	4.52693	5.01209	3.28342	4.87287	4.98007	4.87566	4.2018	4.41891	4.43669	4.47138	3.19293	3.16389
metab_836	0.338668	0.318637	0.62128	0.615634	0.08495	0.2226	0.983024	3.13133	3.2684	3.11956	3.19726	3.17329	3.19833	3.11578	3.1676	3.1789	3.14077	3.09542	3.06639
metab_837	0.901678	0.903307	0.701136	0.738701	0.156	0.3342	1.1128	4.39986	3.22163	4.56303	4.12658	4.17593	3.6638	3.9651	4.5176	3.71841	4.74452	4.95225	4.97504
metab_838	0.688333	0.600273	0.788663	0.772835	0.1512	0.3279	0.957257	5.10476	4.98144	4.86545	5.32064	5.42088	5.18854	4.88172	5.3243	4.80147	5.1756	4.55921	4.82138
metab_839	1.36211	1.23324	0.758155	0.698622	0.03746	0.1273	0.84482	4.52822	5.00833	3.69123	5.04024	5.17004	4.9409	3.56274	4.59355	3.6259	4.62054	3.54238	4.03067
metab_840	0.682049	0.64879	0.64611	0.625724	0.1311	0.2982	0.940765	3.20238	3.64458	3.93353	3.26833	3.24435	3.2694	3.18683	3.23866	3.24996	3.21183	3.32021	3.13744
metab_841	1.44936	1.40352	0.71433	0.655619	0.002724	0.02336	0.843301	3.95453	4.45027	3.83923	4.45141	4.38521	4.00167	3.4016	4.12382	3.46474	3.4266	3.38123	3.35219
metab_842	0.614853	0.369476	0.426836	0.495683	0.5393	0.7182	1.27452	3.34621	0.742467	3.46183	1.1282	0.666138	0.685909	2.82989	0.661678	0.670546	2.93477	2.67013	3.01831
Beta-Guanidinopropionic Acid	0.730861	0.582561	0.718003	0.739493	0.1154	0.2741	1.06274	4.47015	4.18158	4.50971	4.31668	3.62009	4.24856	4.76934	4.40303	4.24576	4.3352	4.59711	4.58517
N8-Acetylspermidine	2.29908	2.31784	0.654562	0.772028	2.61e-05	0.001374	1.39898	3.26789	4.21965	3.61923	3.33385	3.30987	3.33491	4.80034	5.21025	5.22449	4.43607	4.96133	4.8608
metab_846	0.505987	0.282948	0.740442	0.72811	0.5547	0.7296	0.965785	4.39825	4.74523	3.43641	4.7678	4.89414	4.76568	4.50454	4.71222	4.24341	4.47475	3.8662	4.27854
metab_847	0.903292	0.827302	0.737987	0.704922	0.1604	0.3406	0.910291	4.35467	4.70585	3.92259	4.5971	4.70602	4.53238	4.30344	4.34891	4.30266	4.47597	2.93083	4.05337
metab_848	1.57728	1.54543	0.632761	0.701395	0.0009541	0.01465	1.2232	3.04367	3.18073	4.06454	3.1096	3.25178	3.11067	4.0236	4.11776	4.08766	3.95265	4.00797	3.97776
Histidinal	0.223227	0.129426	0.81124	0.813581	0.6408	0.7908	1.00639	5.46067	5.43057	5.56886	5.59992	5.42871	5.35833	5.42023	5.77533	5.55774	5.55243	5.36794	5.3847
metab_850	0.309941	0.197836	0.799616	0.806519	0.4663	0.6591	1.01904	5.6259	5.11876	5.66262	5.39855	4.92157	5.09805	5.44756	5.3868	5.28876	5.26952	5.55153	5.48285
metab_852	0.325568	0.262588	0.674953	0.690107	0.6458	0.7949	1.04503	3.17196	3.84083	5.10848	3.23791	3.78877	3.23897	3.96044	4.06903	3.21954	4.52707	3.52351	4.0965
metab_853	0.195049	0.113338	0.703721	0.70105	0.9245	0.9628	0.992355	4.43173	3.36754	4.74618	4.33987	4.12008	3.32619	3.53775	4.51394	3.27803	4.65892	4.00199	4.15172
metab_854	0.253205	0.199676	0.793721	0.797752	0.5703	0.7408	1.01111	5.20852	4.95234	5.37907	5.25575	5.38348	5.13717	5.20816	5.50922	5.00472	5.43011	5.24121	5.26884
metab_855	0.513239	0.357464	0.767379	0.757168	0.4195	0.6199	0.971976	4.72314	4.71368	4.53059	5.00474	5.15316	4.98972	4.77174	4.84736	4.55596	5.23875	4.30986	4.57958
metab_856	0.552062	0.546702	0.804071	0.814048	0.1425	0.3151	1.02757	5.24158	5.18544	5.36892	5.41573	5.65115	5.34942	5.51626	5.81024	5.325	5.53535	5.45653	5.46144
metab_857	0.732497	0.767392	0.674402	0.697055	0.09596	0.2416	1.06792	3.67517	3.81231	3.6634	3.74114	3.71716	3.74221	3.65962	4.54776	3.83697	3.93415	4.17566	3.71666
metab_858	1.00189	0.930127	0.745231	0.70774	0.1068	0.2593	0.899167	4.27053	4.81	3.66892	4.89203	5.00363	4.7275	4.43431	4.48713	4.30834	4.12125	3.64477	3.61572
metab_860	0.855845	0.700123	0.698014	0.730217	0.1385	0.3092	1.09626	4.46039	3.57726	4.61652	4.2934	3.48212	3.50717	4.50982	4.54075	3.99968	4.08695	4.59698	4.50414
metab_861	0.764127	0.774268	0.659821	0.620448	0.2527	0.4548	0.889045	2.87321	3.01022	4.36795	4.10481	3.4875	3.57033	2.85767	2.90947	3.26493	4.23248	2.83733	2.93401
metab_862	0.974491	0.898121	0.727379	0.691789	0.1198	0.281	0.903181	4.18685	4.26026	3.98624	4.51138	4.62901	4.45305	4.04375	4.14491	3.8084	4.69769	2.99684	3.81713
metab_863	0.59698	0.449892	0.71071	0.693991	0.3764	0.5807	0.953106	3.99764	4.15233	3.74782	4.21579	4.39628	4.31341	4.03425	4.39902	4.04519	4.30991	3.14107	3.72556
metab_864	0.395305	0.260879	0.737908	0.746479	0.5285	0.7093	1.02439	4.52577	4.05272	4.6804	4.62538	4.71263	4.21828	4.55938	4.88951	4.03395	4.84349	4.53853	4.60345
metab_865	1.35748	1.32789	0.7644	0.712818	0.01617	0.07022	0.864741	4.49705	4.8781	4.63981	4.95437	5.04661	4.85948	4.22193	4.75515	4.05767	4.61997	3.32118	3.99865
metab_866	0.483797	0.432694	0.736157	0.719414	0.3846	0.5884	0.953677	4.43281	4.70298	3.99184	4.37744	4.77162	4.40548	4.36984	4.76908	4.75414	3.54561	4.00736	4.00007
metab_867	0.36394	0.117901	0.756864	0.758685	0.9066	0.9528	1.00509	4.53705	4.41724	4.32629	4.84124	5.24544	4.912	4.71543	4.96975	4.56778	5.25743	4.30416	4.60709
metab_868	0.884302	0.723975	0.736397	0.702431	0.2188	0.4155	0.907865	4.0508	4.50096	3.57497	4.7457	5.04175	4.78644	3.92535	4.51687	3.69015	4.88552	3.55082	3.67105
metab_869	0.122543	0.0189114	0.673113	0.672467	0.8538	0.9245	0.998114	3.66053	3.79767	3.64876	3.7265	3.70252	3.72757	3.64498	3.69683	3.70813	3.66998	3.67936	3.82572
metab_870	0.651201	0.662299	0.643453	0.61595	0.3167	0.5225	0.920588	3.08735	3.22442	4.65348	3.15329	3.12932	3.15436	3.07181	3.12363	3.13493	3.37528	3.05145	3.02243
metab_872	1.16788	1.03375	0.741782	0.690373	0.07176	0.1987	0.863656	4.67523	4.48571	3.39804	5.1068	4.90597	4.53398	3.39425	3.99326	3.4574	3.8138	4.14497	4.60746
metab_873	0.74528	0.798291	0.809156	0.823996	0.04329	0.1401	1.04115	5.39672	5.19859	5.66742	5.23162	5.62765	5.54134	5.43567	5.8098	5.67699	5.66167	5.74398	5.67779
metab_874	0.663291	0.676118	0.781109	0.766115	0.08891	0.2294	0.959333	4.84371	5.06273	5.43015	4.84932	5.14638	4.91254	4.90972	4.94851	4.72953	4.96136	4.60593	4.86188
metab_875	1.20376	1.15896	0.748963	0.704065	0.04006	0.1332	0.880477	4.43036	4.57311	4.26183	4.76215	4.97683	4.65733	4.08233	4.7086	3.50721	4.63557	3.81333	3.60805
metab_876	0.645709	0.549978	0.714078	0.732152	0.1394	0.3106	1.05267	4.38956	3.72243	4.57753	4.37515	4.00749	3.99187	4.40104	4.45338	4.23837	4.35392	4.51746	4.41573
metab_878	1.54221	1.55202	0.695307	0.757396	0.005029	0.03255	1.19252	3.97195	3.82145	4.16009	4.59993	3.58387	3.60891	4.06545	4.98048	4.88767	4.94843	4.55806	4.88069
metab_879	2.61785	2.54863	0.521922	0.760422	0.01438	0.0646	2.04643	0.47736	0.573459	4.2715	4.49707	0.505811	3.62849	4.47456	5.08964	4.9313	4.85741	4.42498	4.77974
metab_880	1.64308	1.69333	0.736954	0.794139	0.0003771	0.008902	1.17231	4.03258	4.29735	4.88125	4.59398	4.6417	4.29333	4.88119	5.41159	5.17953	5.28814	5.22368	5.36354
metab_881	0.607227	0.66725	0.637089	0.657438	0.2622	0.4657	1.06235	3.19301	3.52888	3.18124	3.25895	3.59508	3.26002	3.17746	3.22929	3.24059	3.60462	4.00119	4.00915
metab_883	0.216233	0.138617	0.612148	0.619615	0.7215	0.843	1.02295	2.83689	2.97388	3.23811	2.90278	2.87883	3.73074	3.51048	3.18788	2.88443	2.84633	3.62309	2.93976
metab_884	1.02894	0.907562	0.667826	0.710963	0.1097	0.2641	1.133	3.4044	3.84846	4.28252	3.47036	3.44638	3.47143	4.7058	3.44069	4.34274	3.41385	4.69345	4.24334
metab_885	0.657002	0.678641	0.661339	0.688865	0.2862	0.4909	1.08368	3.26989	3.40699	4.00885	4.17329	3.31186	3.3369	3.25434	4.22447	3.98168	4.43853	3.23397	4.17618
metab_886	0.463784	0.305587	0.735599	0.757092	0.5547	0.7296	1.06216	5.47315	5.43802	4.75867	3.96612	3.76736	3.23589	5.36288	4.3012	5.24502	3.84022	5.05974	4.48404
metab_887	0.219791	0.0445186	0.744762	0.745777	0.9326	0.9669	1.00285	4.55055	4.67404	4.02908	4.68794	4.78481	4.6083	4.8137	4.87101	4.39425	4.25597	4.65894	4.41882
metab_888	0.348396	0.327587	0.738543	0.749118	0.5187	0.702	1.03015	4.2493	5.10016	4.21172	4.37902	4.30103	4.62049	4.93831	4.72969	4.60391	3.99934	4.96467	4.43604
metab_889	1.30676	1.33542	0.779091	0.811307	0.0001	0.003762	1.09236	4.99771	5.19263	4.85861	4.93428	5.04846	5.04858	5.43672	5.632	5.65781	5.32152	5.34011	5.46734
metab_891	0.758925	0.68106	0.670802	0.698883	0.3022	0.5069	1.08492	3.46345	3.60057	3.45168	4.56643	3.50543	3.53048	3.44789	4.13447	4.07085	4.93929	3.42753	3.97544
metab_892	1.42518	1.3902	0.722387	0.795949	0.173	0.3581	1.22773	5.11292	4.91087	1.07746	4.8874	4.43028	5.24147	5.32798	5.63303	5.39833	4.9288	4.76823	5.44729
metab_893	1.70641	1.83068	0.676145	0.750431	0.001734	0.01865	1.23638	3.68898	3.82612	3.70857	3.75495	3.73097	3.75602	3.67342	4.90618	4.93182	4.96362	4.42115	4.87626
2-Pyrimidine Acetic Acid	0.320169	0.166545	0.854488	0.857272	0.6759	0.8142	1.00748	6.02484	6.02875	6.42875	6.16282	6.0692	6.20478	6.15958	6.33646	6.31726	5.79562	6.32777	6.25533
metab_895	1.64463	1.73872	0.651472	0.723702	0.001331	0.01676	1.23291	3.43175	3.56887	3.41998	3.49771	3.47373	3.49878	3.67306	4.82231	4.70507	3.90311	4.41546	4.23887
metab_896	0.634797	0.546865	0.724767	0.703205	0.3734	0.5781	0.940316	3.77383	4.38709	4.25305	4.53355	4.44164	4.44858	4.03423	4.32556	3.36226	5.10897	3.61459	3.84971
metab_897	0.419306	0.203722	0.795672	0.790074	0.6093	0.77	0.984753	5.35086	5.4495	4.58816	5.44951	5.34333	5.29867	5.17893	5.34793	5.20925	5.33527	4.94944	4.98142
metab_898	1.05152	0.988984	0.70757	0.747722	0.1609	0.3414	1.12049	3.86553	4.07801	3.42406	4.87887	4.1586	4.19746	4.39088	4.89098	5.04268	5.12965	3.39991	4.71044
metab_899	1.03416	1.0676	0.808751	0.834039	0.01946	0.07992	1.07098	5.53805	5.59176	5.25816	4.90573	5.66815	5.66845	5.79713	6.12046	5.76346	5.8535	5.73565	5.67578
metab_900	1.11116	1.16137	0.710625	0.758836	0.1206	0.2823	1.14579	2.66262	4.25068	4.62101	4.25895	4.20792	4.8165	4.58607	5.15293	4.61416	4.31199	5.35493	4.41217
Ile Arg	0.410978	0.227546	0.772981	0.789722	0.6429	0.7922	1.04727	5.9598	5.8214	5.42415	4.41173	4.09378	3.86033	5.80648	4.87055	5.76212	3.80274	5.62616	5.10205
metab_902	1.14178	1.0949	0.670617	0.715586	0.03129	0.1119	1.13871	3.6336	3.77074	3.62183	3.69957	3.67559	3.70064	4.65983	3.92884	3.6812	3.65852	4.75559	4.48643
metab_903	1.10252	1.17898	0.662663	0.703033	0.02275	0.08928	1.12448	3.54929	3.68642	3.53752	3.61526	3.59127	3.61632	3.53373	4.22348	4.17668	4.49735	3.5555	4.29826
metab_904	0.544603	0.57435	0.805773	0.797545	0.05045	0.1561	0.977753	5.5071	5.514	5.29121	5.36578	5.27044	5.41834	5.35553	5.3713	5.30456	5.24049	5.18939	5.18371
metab_905	0.324556	0.204754	0.799961	0.803662	0.5962	0.7607	1.01017	5.22637	5.17586	5.50931	5.30055	5.31068	5.33388	5.35486	5.47211	5.44776	4.95154	5.53385	5.41713
metab_906	0.65652	0.777204	0.780893	0.758533	0.2718	0.4757	0.939857	5.8926	4.95047	5.22355	5.39571	4.306	4.45843	4.6342	4.79721	4.43415	4.58914	5.0531	4.9047
metab_907	1.47316	1.41084	0.721151	0.778513	0.01243	0.05813	1.17433	4.3653	3.61905	4.76295	4.93405	3.73016	4.16321	4.60134	5.15632	5.15226	5.30394	4.74304	5.07517
metab_908	1.14196	1.16123	0.782688	0.742411	0.04324	0.14	0.893936	5.35933	4.86676	5.373	5.21471	5.00593	4.56027	4.10084	5.2267	3.96547	4.55052	4.87485	4.43842
metab_909	0.181311	0.152265	0.641375	0.644537	0.713	0.8383	1.00947	3.32929	3.4664	3.31753	3.39525	3.37127	3.39632	3.31374	3.36558	3.37688	3.33874	3.80716	3.26434
metab_910	1.60256	1.6737	0.68922	0.750508	0.0006907	0.01261	1.19054	3.76191	3.89905	3.75014	4.28008	3.8039	3.83701	4.06704	4.80245	4.65416	4.83199	4.48183	4.94349
metab_911	0.771847	0.914886	0.681422	0.649821	0.1668	0.3497	0.911362	4.45557	3.51261	4.54427	3.44146	3.41748	3.44252	3.68977	3.41178	3.42309	3.38495	3.47079	3.41117
metab_912	0.475081	0.447292	0.745231	0.757548	0.3191	0.5247	1.03507	4.59623	4.30812	4.36701	5.01557	4.65614	4.42714	4.72645	5.06087	4.68657	4.30467	4.96195	4.59161
metab_913	0.175871	0.0233189	0.621592	0.632761	0.8634	0.9291	1.03423	4.47834	4.50493	2.08415	3.73578	2.13751	2.16238	4.27238	2.13185	3.53269	2.10521	3.94761	3.7694
metab_914	0.212217	0.150639	0.796088	0.791901	0.7843	0.8821	0.988578	4.69462	5.38284	5.63267	5.15842	5.6084	5.04022	5.27861	5.52699	5.11865	5.67611	4.6724	4.88281
metab_915	0.586241	0.596341	0.835183	0.819676	0.2666	0.4704	0.958918	5.61194	5.84836	6.36158	5.38578	5.86607	5.97528	5.53533	5.92759	5.60441	6.1189	5.12822	5.29656
metab_916	0.550519	0.683767	0.713575	0.692759	0.3766	0.5809	0.94198	4.65306	4.33847	4.55009	4.21958	3.34857	3.91908	4.38264	3.78695	4.08892	3.16956	4.2268	3.91784
metab_917	0.640969	0.478877	0.580925	0.61289	0.3332	0.5381	1.10356	2.77144	2.65706	3.69861	2.58605	2.56213	2.58712	3.6693	2.58101	3.63797	2.52968	3.45923	2.72908
metab_918	0.732463	0.875321	0.711807	0.681693	0.2505	0.4527	0.916867	4.70317	4.35323	4.48625	4.13064	3.55635	3.66977	4.47627	3.12059	3.81143	3.27344	4.10334	4.0472
metab_919	1.34068	1.33395	0.746712	0.792041	0.009803	0.04999	1.13403	4.33815	4.54421	4.98324	5.02641	4.02582	4.57039	4.80021	5.21721	5.44944	5.48503	4.92373	5.29721
metab_920	1.10603	0.98283	0.731428	0.774809	0.0965	0.2424	1.12899	5.05597	3.99267	4.80835	5.00191	3.21626	4.25071	4.5374	4.96433	5.17383	5.20559	4.80108	5.04452
metab_921	1.58603	1.53027	0.63789	0.709948	0.002696	0.02329	1.23445	3.23047	3.4411	3.52505	3.29642	3.27244	3.29749	4.63878	4.21013	4.19345	3.23992	4.35739	4.12865
metab_922	0.758028	0.691185	0.710287	0.686458	0.2352	0.4348	0.933688	4.47933	4.2262	3.40572	4.47176	4.16637	4.0438	4.04653	4.27919	3.26555	3.91884	3.99577	3.64152
metab_923	1.11288	1.16361	0.660865	0.710963	0.07647	0.2079	1.15642	3.30799	3.4451	3.89189	4.10822	3.34997	3.37501	3.29244	4.12123	4.09336	5.09544	3.79077	4.44596
metab_924	0.393402	0.348176	0.791059	0.799203	0.348	0.5524	1.02258	5.27095	5.35918	5.25176	5.28516	4.74416	5.17704	5.22768	5.39902	5.33248	4.95631	5.47592	5.39674
metab_925	1.2792	1.28095	0.727379	0.685742	0.001158	0.01596	0.887506	4.0767	4.54103	4.43637	4.38889	4.31994	4.2638	3.85814	4.11721	3.90722	4.00203	3.53276	3.68546
metab_926	0.15348	0.0971868	0.786254	0.789792	0.7322	0.8493	1.00978	5.19334	5.02681	5.57519	5.31897	4.70002	4.86297	4.90359	5.32612	5.19677	5.21836	5.16282	5.16855
metab_927	0.962283	1.01229	0.633064	0.670339	0.05671	0.1696	1.11681	3.24586	3.38296	3.2341	3.31181	3.28783	3.31288	3.23031	3.65594	4.0536	4.29719	3.20995	3.64045
metab_928	0.471198	0.363286	0.786112	0.775465	0.4267	0.6267	0.971043	5.08649	5.48085	4.33305	5.34741	5.2163	5.20437	5.1284	5.13227	5.07114	4.90405	4.72825	4.81171
metab_929	0.175839	0.1425	0.85558	0.858597	0.6356	0.7872	1.0081	6.04537	6.19361	6.28868	6.02527	6.14184	6.33259	6.31875	6.35672	6.00237	6.19586	6.49884	5.95055
metab_930	0.0531782	0.0269069	0.838534	0.839352	0.9157	0.9575	1.00221	5.8502	5.87386	5.72157	6.2142	5.86017	5.85068	6.00082	6.11471	5.94126	5.49101	6.09441	5.80459
Asp Gly Val	0.616	0.582512	0.79789	0.782902	0.2256	0.4235	0.959651	4.92034	5.08517	5.42938	5.41913	5.42729	5.39491	5.2918	4.39355	5.04474	5.23885	5.24956	5.17452
metab_933	2.15731	2.22464	0.671913	0.770852	4.134e-06	0.0003228	1.32504	3.59879	3.73593	3.88404	3.66476	3.64078	3.66583	4.36342	4.85208	5.10468	4.77377	5.08853	5.21538
Humilixanthin	2.98539	3.05254	0.54058	0.768934	5.704e-05	0.002527	1.97168	2.16215	2.2985	3.71132	2.22771	2.20387	2.22878	3.60944	4.84815	5.19005	5.07646	5.15847	5.36374
metab_937	0.38624	0.287207	0.775028	0.760121	0.5909	0.756	0.959451	3.69203	5.10136	5.60125	5.03033	5.27853	5.03959	4.3319	5.13864	4.96675	5.57106	3.90141	4.6269
metab_938	0.304056	0.0194069	0.739018	0.742411	0.8552	0.9252	1.00959	4.70549	4.40455	4.9258	4.22911	4.53042	4.10546	4.68898	4.93613	4.84053	4.75789	3.72652	4.20617
metab_939	0.705627	0.66301	0.73759	0.71054	0.2976	0.5025	0.926092	3.89944	4.09579	5.62988	4.10382	4.96731	4.09332	4.0131	4.23156	3.94704	4.62136	3.86351	4.1339
metab_941	0.547322	0.680953	0.801884	0.787956	0.2573	0.4604	0.962526	5.65556	5.42901	5.61776	5.31961	4.78724	5.21148	5.49032	5.01964	5.16623	4.7423	5.30117	5.1018
L-Methionine	0.576924	0.702141	0.906658	0.895699	0.2051	0.399	0.971554	7.3585	7.16182	7.30736	7.04551	6.59576	6.92991	7.18209	6.78963	6.8727	6.49639	7.02122	6.82962
metab_943	1.18391	1.14509	0.695394	0.747023	0.07274	0.2005	1.15812	4.14874	3.7668	4.61775	4.5964	3.29842	3.32347	3.84076	4.53838	4.75123	5.25756	4.29798	4.82577
metab_945	0.799547	0.724465	0.764101	0.785615	0.1025	0.2518	1.06134	5.11229	4.84638	4.91083	5.12871	4.26852	4.58552	4.85646	5.03429	5.38809	5.34335	4.86654	5.13483
metab_946	0.460442	0.51406	0.782759	0.772981	0.2355	0.435	0.973341	5.02756	4.85161	5.08285	5.51577	4.89495	5.01201	5.01299	5.06671	4.86777	4.75494	4.97867	4.89013
metab_947	0.655522	0.674268	0.742332	0.719994	0.2263	0.4244	0.938785	4.18233	4.73624	4.84532	4.11026	4.71516	4.55826	4.61968	4.19971	4.59844	4.43863	3.47325	4.15745
N-(1-Deoxy-1-Fructosyl)Valine	1.51676	1.63351	0.761853	0.821382	0.02164	0.08629	1.17765	3.69429	4.04872	5.24635	4.99958	5.39705	5.29086	5.18056	5.59716	5.87301	5.64813	5.63867	5.82989
metab_950	0.123377	0.0581808	0.76886	0.767304	0.9349	0.9679	0.995691	4.06435	5.08013	5.23966	4.67476	5.14254	5.03872	5.19422	5.01193	4.95187	5.28792	4.22558	4.44312
metab_951	0.926711	0.818087	0.641276	0.679882	0.09669	0.2428	1.12049	3.20381	3.3409	3.93504	3.26975	3.24578	3.27082	4.26348	3.5345	3.82092	3.21326	4.40067	3.4745
metab_952	0.57879	0.704568	0.86243	0.850095	0.2098	0.4047	0.967542	6.57431	6.41158	6.5265	6.25807	5.79953	6.14265	6.40971	5.99668	6.09473	5.70634	6.2383	6.04142
metab_953	0.739564	0.60905	0.751895	0.776193	0.233	0.4318	1.06992	4.82479	5.18719	5.25471	4.06982	4.22441	4.32768	5.35169	4.5715	5.14809	4.50451	5.29499	4.96711
metab_955	0.483783	0.606706	0.825491	0.813848	0.3064	0.5114	0.968898	6.03371	6.04469	5.95712	5.60682	5.23872	5.26355	5.72102	5.43394	5.66063	5.38527	5.46136	5.42222
metab_956	0.506903	0.476583	0.770557	0.757851	0.399	0.6016	0.965278	4.76772	5.2035	4.9056	4.82141	4.65681	5.02059	5.16185	4.69425	4.88085	3.91857	4.96427	4.73757
Fructosylvaline	1.31399	1.39571	0.80058	0.834294	0.0009982	0.01494	1.0959	5.28887	5.35596	5.30365	4.94254	5.45646	5.56305	5.61205	5.85517	6.10177	5.72718	5.75014	5.92066
metab_958	0.519922	0.552498	0.834802	0.817631	0.4356	0.6339	0.954592	5.87793	5.86161	6.58585	4.72107	5.83471	6.13336	5.65175	6.03939	5.76511	6.04474	4.79063	5.13575
metab_959	0.553418	0.555466	0.846151	0.83866	0.03421	0.1193	0.980057	6.03029	6.13537	5.84545	6.11228	5.98882	5.99033	5.93218	5.96819	5.89106	5.84845	5.93328	5.81064
metab_960	0.373655	0.447492	0.673205	0.689575	0.5638	0.7364	1.04876	3.00037	4.20886	3.67551	3.06629	4.0918	4.22991	4.09585	4.12104	4.28728	4.1204	2.96448	3.77051
metab_961	0.197424	0.0269378	0.65629	0.662852	0.8447	0.9192	1.01954	4.40031	3.2075	4.19746	3.13637	3.1124	3.13743	4.09034	3.10671	3.14878	3.07988	4.5161	3.66703
Ser-Val	0.987626	0.899594	0.853516	0.875582	0.02586	0.09757	1.06062	6.17168	6.22676	6.45433	5.93206	5.7746	6.26042	6.8675	6.44425	6.61779	6.10092	6.51368	6.51155
Pro Asp	0.134942	0.133606	0.812713	0.812312	0.9718	0.9857	0.998908	5.79268	5.55966	5.84497	5.29818	5.05963	5.4249	5.73377	5.40323	5.47637	5.12974	5.71441	5.48933
metab_964	3.03918	3.08428	0.609808	0.802226	2.903e-09	6.445e-07	1.73893	3.02198	3.15903	3.01022	3.08791	3.06394	3.08897	4.8336	5.45918	5.57357	5.2041	5.4267	5.55292
metab_965	0.777384	0.891397	0.637089	0.602603	0.1615	0.342	0.900779	3.6136	3.447	3.43585	3.5235	2.65337	3.34136	3.43005	2.64897	2.64998	2.61191	3.44972	3.23663
metab_966	0.550835	0.400978	0.654946	0.676785	0.3184	0.5243	1.06623	3.72635	3.59517	4.1546	3.87565	2.86676	2.89178	3.87769	3.61766	3.71036	3.63926	3.9166	3.74538
metab_967	0.460907	0.499321	0.669689	0.684127	0.3306	0.5356	1.043	3.45108	3.89255	3.08167	3.80065	3.98416	3.83618	4.04305	3.62279	3.90354	3.75375	3.96013	3.71172
metab_968	0.0990095	0.0385452	0.824711	0.824776	0.9883	0.9935	1.00018	5.55338	5.78965	5.40838	5.78572	5.73455	5.8041	5.74735	5.77948	5.70612	5.58076	5.66905	5.59966
metab_969	0.474538	0.536473	0.785187	0.771367	0.4633	0.6566	0.962534	5.58278	5.6202	5.51229	4.54789	4.44749	4.87598	5.20822	4.86116	5.07392	4.37346	4.99236	4.93568
metab_970	0.0715139	0.179662	0.703807	0.701999	0.8665	0.9313	0.994822	4.26685	3.98639	4.38268	4.26672	3.69031	3.74488	4.03192	3.97232	3.96989	4.03458	4.21874	3.98004
metab_971	0.517566	0.370277	0.73504	0.719414	0.4172	0.618	0.956688	4.65045	4.54392	3.41776	4.8582	4.57823	4.54715	3.96124	4.54976	4.03582	4.35966	4.28122	4.25884
metab_972	0.545969	0.520837	0.578983	0.604442	0.4291	0.6287	1.08199	2.74312	2.88007	2.73137	2.80899	2.78504	2.81006	2.72759	2.77936	2.79065	2.75255	4.40109	2.67826
metab_973	0.316104	0.217868	0.732956	0.723291	0.6788	0.8159	0.972998	3.68366	4.86805	3.77183	4.44861	4.73782	4.93378	4.61768	4.59042	3.98424	4.44755	4.4723	3.61869
metab_975	0.999413	0.917519	0.735439	0.701741	0.03996	0.133	0.908517	4.45119	4.23907	4.06428	4.69498	4.72715	4.44983	3.61693	4.56614	3.98866	4.13288	4.1335	3.75619
N-(2-Hydroxypropyl)Valine	0.537058	0.57609	0.868997	0.882638	0.362	0.5665	1.0369	5.96399	5.67602	6.44078	6.3088	6.95481	7.03401	6.88777	6.11139	6.85799	6.67915	6.6529	6.60274
metab_977	0.894955	0.954417	0.674677	0.707315	0.07741	0.2096	1.09898	3.51394	3.65107	3.83068	4.23739	3.55593	3.58097	3.49839	3.95424	4.12582	4.60854	4.10508	4.28751
metab_978	0.268379	0.088505	0.704837	0.706974	0.9389	0.9697	1.00615	4.69955	4.3521	4.83048	3.51565	3.49167	3.51671	4.6114	3.48797	4.34181	3.45913	4.25941	4.40091
metab_979	0.312198	0.398974	0.743039	0.737193	0.312	0.517	0.983679	4.67847	4.45706	4.57388	4.58971	4.45594	4.45011	4.65613	4.42893	4.4173	4.24277	4.57391	4.43975
N,N-Dimethyl-L-Valine	0.875481	0.860529	0.878752	0.863799	0.008025	0.0438	0.960999	6.58504	6.56212	6.33247	6.68757	6.66567	6.54996	6.33252	6.58242	6.2499	6.22904	6.25747	6.1994
metab_981	0.0524521	0.0480282	0.68922	0.689131	0.998	0.9992	0.999743	4.20912	4.36619	3.48926	4.13577	3.42424	3.70681	3.45605	4.33569	4.08839	3.39171	3.89967	4.15646
metab_982	1.32234	1.20484	0.740442	0.787956	0.01722	0.07347	1.1413	4.69314	4.7115	5.17142	4.28695	3.76401	4.37974	5.43575	5.166	5.28728	4.64189	5.16518	5.12697
metab_984	0.825666	0.841219	0.73981	0.767304	0.2231	0.4206	1.0799	3.65243	4.94762	4.86218	3.7184	4.77958	4.99816	4.95535	4.86221	5.19377	4.48409	4.67908	4.93564
metab_985	0.0685942	0.0144962	0.821972	0.82171	0.9553	0.9787	0.99929	5.47723	5.77123	5.39165	5.70428	5.69722	5.77947	5.73627	5.71623	5.66826	5.51346	5.58881	5.57203
metab_987	0.6138	0.604739	0.484727	0.545431	0.7109	0.8367	1.22309	4.15783	0.0473664	0.0341391	4.17224	3.86621	0.0406243	0.0338539	4.08388	0.0389231	3.09767	3.95713	3.85683
metab_988	1.28864	1.29585	0.6861	0.737034	0.01913	0.07892	1.15672	3.68064	3.81778	3.69515	3.74661	3.72788	4.45513	4.73218	4.40594	4.96724	4.26317	3.71932	4.6603
metab_989	0.599718	0.42137	0.780533	0.758382	0.375	0.5796	0.940393	4.22675	5.34699	4.21498	5.44927	5.57007	5.38722	4.22831	5.20542	4.92138	5.27339	4.19082	4.57698
metab_990	1.18359	1.34529	0.748808	0.692671	0.1075	0.2607	0.852431	5.38247	5.02652	5.09008	4.36558	3.37036	4.41403	4.61775	3.29793	4.5282	3.29536	4.20572	3.62318
metab_991	0.212792	0.131589	0.82724	0.82588	0.6488	0.7969	0.996327	5.75953	5.70782	5.88302	5.70035	5.63636	5.61997	5.64302	5.68631	5.7296	5.62086	5.74804	5.75202
metab_992	0.548595	0.665718	0.79872	0.784831	0.2969	0.5022	0.962578	5.48875	5.45172	5.33195	5.22903	4.80438	5.44026	5.57273	5.04297	4.51277	5.20778	5.27636	4.94834
metab_993	0.197199	0.164345	0.611617	0.608098	0.4249	0.6249	0.989317	3.0385	3.17555	3.02674	3.10443	3.08046	3.10549	3.02295	3.20038	3.08607	3.04794	3.0026	2.97358
O-Acetyl-L-Serine	0.403236	0.407747	0.891259	0.886321	0.1976	0.3902	0.98703	6.90502	6.81508	6.79129	6.82648	6.68405	6.68677	6.71982	6.71706	6.70404	6.45185	6.842	6.74693
metab_996	0.37368	0.408481	0.829111	0.821906	0.4341	0.6327	0.980686	5.95162	5.86066	6.05014	5.80133	5.21796	5.59798	5.57123	5.70671	5.64234	5.38861	5.77443	5.73372
metab_997	0.634283	0.567392	0.800373	0.785401	0.1352	0.3044	0.959737	5.55346	5.27899	5.17348	5.45756	5.30538	5.12275	4.65239	5.48511	5.10455	5.08953	5.00758	5.26752
metab_998	0.272455	0.0103294	0.695394	0.690728	0.8781	0.938	0.986613	3.35143	4.31964	3.24323	3.94952	4.57544	4.31541	3.75094	4.61914	4.45374	4.2029	3.21908	3.19004
metab_999	0.730337	0.616604	0.710287	0.736715	0.2275	0.4258	1.07793	4.18406	4.43361	4.91405	4.29318	3.44885	3.51885	4.41733	4.13886	4.48017	4.23274	4.67578	4.77846
metab_1000	0.556636	0.445755	0.778151	0.793022	0.2586	0.4619	1.0418	5.37174	4.83259	5.34696	4.68082	4.58049	5.18888	5.47044	5.03348	5.04907	4.91571	5.52379	5.26257
metab_1001	0.859471	0.844467	0.76619	0.73488	0.2247	0.4226	0.916064	5.01268	5.38706	4.84449	4.85646	4.2505	4.66917	4.30523	5.21552	3.94732	5.09561	3.4737	4.55075
metab_1002	0.383193	0.311652	0.666237	0.677789	0.4526	0.6481	1.03437	3.93009	3.39792	4.10077	3.73375	3.19612	3.46315	3.45927	3.62961	3.93099	3.73807	3.89193	3.92506
metab_1003	0.445685	0.527336	0.792181	0.783689	0.2467	0.4486	0.97691	5.36998	5.34351	5.13488	5.2409	4.84546	5.24654	5.32866	5.1264	4.92488	4.97959	5.02975	5.07395
metab_1004	0.840306	0.786013	0.70774	0.680154	0.1178	0.278	0.923452	3.99797	4.15141	3.92036	4.34849	4.38487	3.81067	3.75445	4.41919	3.5705	4.06468	3.46968	3.451
metab_1005	0.785791	0.745553	0.714833	0.742018	0.1435	0.3165	1.08003	4.58698	4.48438	4.47471	4.36683	3.75777	3.44469	4.18362	4.46006	4.46213	4.53265	4.64915	4.83893
metab_1006	1.0819	0.996605	0.729408	0.683137	0.08145	0.2171	0.875774	3.86725	3.50426	4.14416	5.17133	4.8869	4.60607	3.5684	3.51156	4.02893	4.16918	3.76564	3.88365
metab_1007	0.925128	0.935175	0.700184	0.729489	0.072	0.1992	1.08719	4.07266	4.21329	3.18599	4.02786	4.23942	4.34284	4.47725	4.38014	4.38184	4.35002	4.30811	4.28721
metab_1008	0.902669	0.837555	0.683767	0.64875	0.07898	0.2122	0.902299	3.70478	4.10437	3.84775	3.16132	4.09739	4.05536	3.27106	3.83167	3.40804	3.76054	3.40405	3.05019
metab_1009	1.08785	1.04467	0.62798	0.681693	0.09904	0.2467	1.17221	3.0634	3.20046	3.31583	3.12933	3.10536	3.66212	4.35286	3.28831	3.11097	3.07285	4.38109	4.62175
metab_1010	0.234021	0.0931284	0.779885	0.780893	0.9211	0.9607	1.00279	5.19961	5.06941	5.29418	4.95385	4.99204	4.63523	4.5942	5.02452	5.23937	5.07208	5.0631	5.23284
metab_1011	0.324778	0.161446	0.748808	0.740521	0.6745	0.8133	0.976997	3.91609	4.78927	4.03472	4.99537	5.0437	4.86778	4.6358	4.64272	4.47783	4.82901	3.88016	4.54879
metab_1012	1.01824	1.04522	0.658679	0.618362	0.03782	0.1279	0.886421	3.29819	3.52818	4.19557	3.44457	3.13202	3.74627	3.07451	3.12633	3.13763	3.49967	3.05416	3.02513
metab_1013	0.842523	0.726895	0.684935	0.718585	0.2529	0.4551	1.10154	3.38842	3.52554	4.59679	3.45438	3.51754	4.56306	4.68137	3.87932	3.85379	3.55421	4.5292	4.88699
metab_1014	0.716558	0.651507	0.718834	0.741309	0.1501	0.3264	1.06566	4.00862	4.63504	4.36459	4.22475	4.24169	3.92708	4.96636	4.22142	4.7037	4.03735	4.76186	4.38023
metab_1015	0.289273	0.0265835	0.755494	0.755875	0.9696	0.9849	1.00106	4.87072	4.72223	4.20977	4.79073	4.87266	4.70573	4.79442	4.88093	4.87755	4.60949	4.58147	4.45705
metab_1016	0.430161	0.265075	0.785828	0.779741	0.6105	0.7705	0.983356	5.10982	4.93253	5.35948	4.85885	5.16827	5.21142	5.31045	4.47136	5.20638	4.69807	5.26918	5.17607
metab_1017	0.141336	0.0233584	0.806112	0.806112	0.989	0.9938	1	5.48472	5.29738	5.46242	5.45583	5.34947	5.342	5.36132	5.46878	5.43737	5.48061	5.22124	5.42681
metab_1018	1.18565	1.13306	0.625107	0.672005	0.0116	0.05568	1.14947	2.96187	3.36103	3.54382	3.02779	3.00383	3.41209	3.86275	3.51346	3.83387	4.10328	3.29507	3.58736
metab_1019	0.401821	0.343748	0.819478	0.813047	0.2974	0.5024	0.982675	5.54822	5.6779	5.36329	5.6362	5.63717	5.73365	5.55871	5.74637	5.6024	5.4791	5.26925	5.35863
metab_1020	0.820398	0.887807	0.693111	0.73175	0.2882	0.493	1.1167	4.67552	3.72265	3.10499	5.06025	3.78039	3.25255	3.13935	4.45248	4.76489	4.72466	4.48898	4.77926
metab_1021	0.485108	0.584602	0.715084	0.696269	0.4725	0.6645	0.947481	4.57112	4.48582	4.23286	4.19596	3.24074	4.40913	4.49118	3.58669	4.29757	3.20822	4.49554	3.73189
metab_1022	0.884455	0.800442	0.703721	0.667826	0.1215	0.2837	0.90111	4.24562	4.29788	3.24709	4.30506	4.05715	4.17763	3.43023	4.28014	3.83697	3.2683	3.22294	3.88332
metab_1023	3.61973	3.70737	0.292942	0.771661	0.001757	0.01878	5.09916	0.232701	0.294929	4.47724	0.261298	0.250617	0.261781	1.93381	5.07603	5.56853	5.11427	5.66289	6.11182
metab_1025	0.170266	0.0580248	0.750277	0.754272	0.7357	0.8518	1.01124	4.93629	4.65652	4.80498	4.73799	4.25508	4.36953	4.85844	4.64869	4.84169	4.16722	4.78185	4.77763
Methionylhydroxyproline	1.86067	1.95811	0.717421	0.801747	0.004724	0.03129	1.26512	4.69608	4.59715	4.52422	3.58319	4.22449	3.67533	4.23994	5.30942	5.78174	5.63486	5.25117	5.79486
Ile Gly Lys	1.11888	0.946021	0.738305	0.790778	0.1955	0.3874	1.15713	5.08931	5.07758	5.71423	3.63362	3.60964	3.72032	5.74891	5.07262	5.58476	3.5771	5.71977	5.3566
metab_1028	0.873658	0.840167	0.741624	0.705436	0.2679	0.4713	0.902347	4.18624	5.36302	4.79368	3.66612	3.64214	5.44724	4.58843	3.74334	4.42079	3.60961	4.41542	3.67355
metab_1029	0.760773	0.604451	0.725748	0.757092	0.2966	0.5018	1.09217	5.29593	4.27043	5.20372	3.72021	3.69623	3.72128	4.97354	4.15223	4.89625	4.10241	5.05307	5.11567
metab_1030	0.0292426	0.00508534	0.760724	0.761025	0.9776	0.988	1.00084	4.58301	4.87935	4.72298	4.52566	4.89076	4.98254	4.93475	4.92122	4.83383	4.69401	4.99242	4.23181
metab_1031	0.425147	0.35317	0.786254	0.791901	0.1359	0.3054	1.01565	5.21378	5.22735	5.05035	5.09078	4.95488	5.13907	5.2315	5.22514	5.21228	5.21765	5.0631	5.20989
metab_1032	0.0856111	0.0583743	0.831166	0.830075	0.75	0.8608	0.997058	5.74743	5.956	5.61393	5.83901	5.72918	5.79075	5.75464	5.83156	5.7968	5.65419	5.76663	5.7687
metab_1033	0.594668	0.445605	0.669596	0.696007	0.3562	0.5606	1.07977	3.50156	3.8332	4.27933	3.48186	3.45788	3.48293	4.88798	3.45219	4.61459	3.42535	4.06491	3.35094
metab_1034	0.257892	0.281875	0.768416	0.776701	0.6651	0.807	1.02322	4.64615	3.76666	4.91322	5.36151	5.31701	5.20026	4.96416	4.7497	4.99552	5.1272	5.00675	5.03469
metab_1035	0.445958	0.40179	0.669689	0.684217	0.4914	0.6812	1.04328	3.62421	3.76134	3.61244	3.69018	3.66619	3.69124	3.60865	4.93805	3.67181	3.63366	3.58828	3.55924
metab_1036	0.66374	0.694949	0.826658	0.815246	0.03877	0.1303	0.969522	5.74086	5.66056	5.9718	5.58289	5.60553	5.69117	5.49618	5.56379	5.35338	5.66629	5.62561	5.50178
metab_1037	0.737137	0.671787	0.815777	0.800511	0.05045	0.1561	0.959228	5.36549	5.72299	5.24119	5.59426	5.72727	5.60916	5.2747	5.53409	5.3181	5.44892	5.1383	5.18952
Dimethyl (R)-Pyrrolidine-1,2-Dicarboxylate	0.381447	0.340874	0.83803	0.832637	0.2185	0.4151	0.985561	5.84694	5.93445	5.66541	6.07957	5.90483	5.88953	5.78652	5.95707	5.82977	5.72975	5.74734	5.76115
metab_1039	0.9903	0.957323	0.758306	0.72957	0.02198	0.08721	0.922443	4.56752	4.9017	4.80934	4.79645	4.83112	4.48697	4.08365	4.55953	4.32961	4.84669	4.17568	4.19663
metab_1040	0.44866	0.244673	0.737272	0.725258	0.5352	0.7152	0.966599	4.48727	4.53636	4.91175	4.40257	4.41231	4.01651	3.36773	4.63676	4.32954	4.58768	4.28378	4.66775
metab_1041	0.546633	0.562365	0.704065	0.726809	0.4039	0.6056	1.06701	3.56974	3.75522	4.90012	3.55382	4.43347	4.14147	4.24733	4.56875	4.81375	4.88921	3.45193	4.01476
15-Deacetylneosolaniol	0.403912	0.420277	0.7577	0.776556	0.7156	0.8395	1.05377	2.72183	2.85877	5.73025	5.379	5.85707	5.79755	5.01777	4.72995	3.70514	5.49215	5.54462	5.38012
metab_1043	0.139046	0.0452864	0.741624	0.737829	0.8065	0.8961	0.989371	3.87695	4.92418	4.40822	4.57094	4.88654	4.43196	4.42666	4.80186	4.59373	4.63697	4.04543	4.30564
metab_1044	1.02972	1.19712	0.731991	0.767601	0.06085	0.1781	1.10489	3.86403	5.00514	3.92323	4.37824	4.83834	4.36136	4.35931	4.99789	4.79455	4.86799	5.01916	5.09899
Pyridoxine (Vitamin B6)	1.2452	1.31764	0.816109	0.846461	0.001984	0.01995	1.08544	5.32567	5.581	5.78505	5.58677	5.58065	5.42743	5.59976	6.03858	6.15837	6.19752	5.93487	6.2015
metab_1046	1.23889	1.21031	0.721481	0.76849	0.03756	0.1274	1.14112	3.61359	3.90512	4.63707	4.60346	4.73551	4.10204	5.16595	4.92592	5.34827	4.93933	4.19586	4.63071
metab_1047	0.821354	0.68651	0.687796	0.722963	0.2143	0.41	1.10612	3.95024	3.56689	3.94952	4.65869	3.61359	3.4968	4.70734	3.46606	3.71639	4.38256	5.16275	4.26783
metab_1048	0.9049	0.921604	0.83803	0.82112	0.004204	0.02902	0.955325	5.83756	5.7281	5.77228	6.18271	5.86154	5.94006	5.71833	5.54179	5.64975	5.60087	5.57399	5.66079
metab_1049	0.649131	0.570899	0.789228	0.807873	0.2676	0.471	1.05238	5.11856	4.65543	6.18475	5.15802	4.76154	5.05401	5.17056	5.4174	5.55683	5.42005	5.42309	5.55909
metab_1050	0.444284	0.1782	0.808008	0.813714	0.6277	0.782	1.01566	5.58004	5.5025	5.25058	5.88099	5.53641	4.81366	5.52607	5.79811	5.49738	5.59384	5.48858	5.16889
N-Acetyl-B-Neuraminic Acid	0.389372	0.379726	0.796505	0.786538	0.6533	0.7992	0.972999	5.52083	5.1711	6.2684	4.25437	4.82699	5.51017	5.32872	4.89439	4.6139	5.25896	5.27558	5.33271
metab_1052	0.473097	0.270669	0.756484	0.770778	0.6606	0.8039	1.04057	4.94034	5.41352	5.13314	3.57328	3.93081	5.25889	5.50528	4.95946	5.37348	3.56578	5.12506	4.86767
metab_1054	0.350325	0.176247	0.68097	0.677972	0.9293	0.9648	0.991309	4.36396	4.33187	4.59905	3.16974	3.14577	3.17081	4.09919	3.14008	4.35803	3.11325	4.06765	3.80782
metab_1055	0.664148	0.692204	0.859138	0.871223	0.09521	0.2404	1.03274	6.13646	6.38057	5.80939	6.1961	6.33819	6.52142	6.55691	6.5261	6.48951	6.28095	6.4062	6.34245
metab_1056	1.07014	0.929903	0.659726	0.710456	0.1168	0.2764	1.15863	3.6727	3.98766	4.23403	3.17846	3.15448	3.17952	4.91562	3.64093	4.5043	3.12197	4.51255	4.10884
metab_1057	0.808492	0.78485	0.611298	0.647579	0.2218	0.4191	1.11536	3.08935	2.74972	4.02157	2.98586	2.65474	3.01206	2.59732	3.22821	3.60645	3.78882	3.73446	3.69746
metab_1058	0.725567	0.73876	0.728273	0.747489	0.08326	0.2201	1.05564	4.24439	4.50235	3.95058	4.35016	4.41982	4.62542	4.79801	4.67656	4.58664	4.26866	4.76108	4.45576
metab_1059	0.336571	0.0733999	0.695919	0.697839	0.9412	0.971	1.00555	3.22926	4.10575	4.37036	4.40102	3.74825	3.93603	4.71879	4.37316	3.72693	4.15334	3.12997	3.81953
Glutamylproline	0.653473	0.59235	0.821579	0.833593	0.06	0.1765	1.03303	5.72221	5.69957	5.93805	5.48656	5.38555	5.55654	5.86161	5.76504	5.93948	5.71566	5.76003	5.85765
metab_1061	1.76406	1.66302	0.688064	0.779741	0.02019	0.08194	1.29567	4.70182	4.46871	4.53043	3.56234	2.05286	3.93714	4.67112	5.08217	5.31432	5.07597	4.79755	5.18948
Phe Lys	0.346853	0.242063	0.752202	0.747334	0.827	0.9087	0.986457	5.06029	4.96751	5.39959	4.16987	4.14589	4.17094	4.8118	4.14019	5.09148	4.11335	4.91198	4.46505
Lys Glu Ile	1.5846	1.4556	0.752663	0.824646	0.04191	0.1372	1.21898	5.08958	5.59029	5.81168	3.7141	3.69012	4.05412	6.11457	5.36482	5.97495	4.86271	6.01143	5.73925
metab_1064	0.645633	0.537106	0.698796	0.725993	0.3201	0.5257	1.08079	4.35252	3.81986	3.97403	4.54144	3.382	3.91952	4.66079	3.18601	4.20836	4.29055	5.07846	4.50465
metab_1065	0.687521	0.566312	0.665675	0.640978	0.1578	0.3368	0.929496	3.33456	3.9589	3.31683	3.31563	4.14667	3.71512	3.31586	3.28596	3.67333	3.53806	3.25254	3.18473
2-Amino-4-Ethoxy-3-Hydroxybutanoic Acid	0.788005	0.908638	0.851014	0.831294	0.1151	0.2736	0.948327	6.67666	6.23963	6.24827	5.91913	5.48481	6.00919	6.03765	5.7689	5.94867	5.45064	5.73857	5.74289
metab_1067	1.4611	1.45752	0.685563	0.746712	0.01857	0.07724	1.19049	3.65522	3.70951	4.82817	3.63834	3.61436	3.63941	4.00161	4.23413	4.9551	4.42777	4.83158	5.0338
metab_1068	0.509563	0.362178	0.698796	0.719497	0.5008	0.6885	1.06103	3.55386	4.75228	4.38046	3.65924	3.59584	4.04699	5.12254	3.59015	4.67564	3.56331	4.80062	3.69782
metab_1069	0.420116	0.370722	0.634679	0.647676	0.4574	0.6522	1.03955	3.31263	3.23328	3.52305	3.16214	3.48062	3.16321	3.19258	3.64558	3.6664	4.00067	3.06031	3.09329
metab_1070	0.488697	0.39478	0.724767	0.707485	0.3782	0.5821	0.951928	3.52469	4.55489	4.30204	4.56343	4.81303	4.08056	3.85826	4.37297	3.8558	4.56941	3.84795	4.08761
metab_1071	1.20674	1.27929	0.757168	0.798029	0.03513	0.1215	1.11957	4.5569	4.84917	3.73366	4.90964	5.01771	5.23399	5.28544	5.48267	5.39148	4.96619	5.44187	5.11782
(R)-3,4-Dihydro-6,8-Dihydroxy-3-Methyl-1H-2-Benzopyran-1-One	0.845202	0.799404	0.806384	0.786609	0.03516	0.1216	0.947252	5.19094	5.55189	5.44972	5.48021	5.56015	5.18346	4.88654	5.28143	5.04937	5.49446	4.93623	5.05714
metab_1073	0.899665	0.837973	0.797752	0.77144	0.1672	0.3501	0.930074	5.11839	5.33333	4.81146	5.41198	5.54615	5.44051	5.25613	5.38169	5.07765	5.23306	4.50585	3.99168
metab_1074	0.448903	0.516472	0.800648	0.808751	0.2194	0.416	1.02237	5.21967	5.1388	5.43177	5.11347	5.50243	5.50882	5.23067	5.60832	5.51604	5.42909	5.42039	5.42194
metab_1075	0.285071	0.0380623	0.733679	0.741939	0.8191	0.9037	1.02355	4.97499	4.84907	4.54172	4.43127	3.07642	4.62196	5.29854	4.06501	4.77246	3.04391	5.12606	4.81233
(R)-(+)-2-Pyrrolidone-5-Carboxylic Acid	0.615708	0.604136	0.872622	0.882297	0.1055	0.2572	1.02601	6.3956	6.34344	6.84175	6.42251	6.39492	6.34907	6.39743	6.56413	6.72525	6.6531	6.64994	6.76826
metab_1077	0.360647	0.390265	0.936011	0.940616	0.273	0.4771	1.01206	7.55389	7.76646	7.3964	7.58013	7.65442	7.82658	7.8283	7.77516	7.75338	7.50394	7.78413	7.68483
metab_1078	0.947144	0.893147	0.741152	0.694956	0.2077	0.4024	0.876718	5.15996	5.34652	3.33508	3.4128	5.01971	4.78478	4.3662	4.25489	3.39444	3.3563	4.02131	4.32788
metab_1079	0.658825	0.634427	0.722305	0.740284	0.2387	0.4389	1.05215	4.09302	4.23017	4.87698	4.159	4.13501	4.16006	4.07746	4.23787	4.83673	4.65365	4.36156	4.82839
metab_1080	0.649352	0.602855	0.711385	0.729408	0.4915	0.6812	1.05259	3.44009	4.55582	4.86538	3.52229	4.47554	4.00967	3.54136	4.18349	4.58459	4.79554	4.32061	4.75123
Pyridine N-Oxide Glucuronide	0.76944	0.83092	0.832381	0.851747	0.1282	0.2939	1.05347	5.61559	6.12174	5.17892	5.69576	5.92299	6.2554	6.30908	6.19051	6.18568	5.64383	6.25511	6.06671
metab_1082	2.37729	2.4514	0.681422	0.79789	1.061e-05	0.0006909	1.38848	4.06198	3.77792	3.77488	3.70675	3.68277	3.80613	4.46685	5.18716	5.46437	5.3713	5.60304	5.57986
metab_1083	0.474846	0.517423	0.760196	0.771367	0.2425	0.4434	1.03153	4.62892	5.03617	4.3643	4.67876	4.82812	5.00812	5.05422	4.97061	4.93335	4.63514	5.00177	4.84749
metab_1084	0.658511	0.658422	0.729003	0.744293	0.07752	0.2098	1.04406	4.36743	4.55096	4.02715	4.29909	4.42028	4.48029	4.74328	4.59259	4.66354	4.30967	4.46424	4.52595
metab_1085	0.681508	0.56661	0.788381	0.77122	0.1651	0.347	0.953724	5.06501	5.13846	4.55894	5.29634	5.41328	5.38494	4.75592	5.14425	4.81737	5.23334	4.70745	4.77454
metab_1086	0.887626	0.8917	0.712313	0.745777	0.239	0.4394	1.09937	3.44162	3.92671	5.22462	4.34051	4.35153	3.65336	3.688	4.31324	4.97788	4.82261	4.65549	4.95878
metab_1087	1.11351	1.05639	0.640382	0.583879	0.061	0.1784	0.841793	3.56187	4.38671	2.75719	2.83482	3.17001	3.5005	2.75341	2.8138	2.81647	2.77838	3.14575	2.70537
4-Methylumbelliferyl Phosphate	0.345238	0.0677718	0.787319	0.784689	0.845	0.9192	0.992785	4.9889	5.36807	4.35611	5.22148	5.35236	5.48349	5.3515	5.25753	4.98844	5.19902	4.87736	4.86916
metab_1090	0.509535	0.324522	0.824516	0.833721	0.2569	0.46	1.02519	5.84699	5.64556	5.90331	5.63031	5.50403	5.52635	6.17916	6.04085	5.7931	5.59123	5.61747	5.69238
metab_1091	0.779967	0.813415	0.671265	0.706206	0.2395	0.4399	1.10648	3.4433	3.58042	4.62	3.50926	3.48528	3.51033	3.42775	3.81121	4.56392	4.84914	3.40738	4.44363
5-[4-(3-Fluorobenzoyl)Piperazin-1-Yl]-1,3,6-Trimethylpyrimidine-2,4-Dione	0.506236	0.320292	0.772542	0.785543	0.5692	0.7401	1.03656	4.77159	5.30826	5.21178	4.73389	4.46435	5.04594	5.59924	5.10368	5.44393	3.76449	5.44219	5.26323
metab_1093	0.834492	0.822415	0.768712	0.751279	0.009067	0.04756	0.952576	4.9001	4.80983	5.03944	5.01423	4.68687	4.77462	4.43654	4.73451	4.66405	4.65866	4.63477	4.71275
metab_1094	2.1228	2.22463	0.623663	0.738781	0.0003394	0.008348	1.39825	3.0116	3.25575	3.55199	3.26978	3.05356	3.07859	3.44337	4.34868	4.86889	4.79997	4.51461	4.90172
N-Alpha-Acetyllysine	0.871663	0.985527	0.857453	0.836704	0.06467	0.1855	0.945824	6.72774	6.33006	6.40858	6.10688	5.69716	5.94435	6.05248	5.7954	6.03843	5.64788	5.79808	5.86477
Asn Val	0.463668	0.580485	0.81882	0.807129	0.3527	0.557	0.968688	6.08694	5.65333	5.83885	5.43317	5.08814	5.43485	5.67436	5.51143	5.59089	4.92185	5.40434	5.38343
metab_1097	0.466683	0.420568	0.707996	0.721316	0.6557	0.8007	1.03873	3.66374	3.80088	4.99777	3.72972	4.70896	3.73078	3.64819	3.877	4.9297	4.6939	3.62782	4.80872
metab_1098	1.19597	1.24869	0.784974	0.825166	0.0479	0.1503	1.116	4.9063	5.76687	4.28719	4.74351	5.0686	5.79676	5.90333	5.94046	5.8293	5.30507	5.53378	5.60359
metab_1099	0.741595	0.786176	0.739651	0.712734	0.2695	0.4731	0.92652	4.9428	4.72219	4.94146	3.74525	3.72126	4.87326	4.57899	3.82816	4.49443	3.68873	4.2538	4.12431
Prolylproline	0.274697	0.196492	0.84547	0.841735	0.6363	0.7878	0.99001	5.7308	5.75487	6.44181	5.92509	5.96638	6.21438	5.93729	5.81658	6.09076	6.07572	5.85195	5.90455
Methyl 4-[(6-Propylpyrimidin-4-Yl)Sulfanylmethyl]Benzoate	1.04709	1.07719	0.804753	0.770778	0.06083	0.1781	0.910764	5.68079	5.15714	5.58183	5.90072	5.18528	4.76885	4.66827	5.18	5.13223	4.94157	4.26666	5.20799
metab_1103	0.967374	1.19594	0.727785	0.679973	0.1861	0.3761	0.871748	5.26808	4.07239	5.64033	3.69962	3.67564	3.70069	4.55793	3.66994	3.68125	3.6431	3.59772	3.56868
metab_1104	0.584902	0.653408	0.756788	0.769377	0.1016	0.2506	1.03565	4.39969	4.59964	4.70766	4.72365	4.88497	4.95452	4.7861	4.80221	4.8439	5.08722	4.91864	4.84126
metab_1106	0.46912	0.54039	0.745855	0.761627	0.5086	0.6944	1.04508	4.38371	4.92971	3.2575	5.07636	4.79695	4.97691	4.6449	5.17251	4.91669	4.40251	4.74691	4.77033
metab_1107	0.481966	0.497353	0.785045	0.774809	0.221	0.418	0.972135	4.81336	5.42026	5.14783	5.25284	5.0225	4.91864	5.02101	5.03346	4.9362	5.15438	4.76435	4.81227
metab_1108	0.249313	0.130466	0.664454	0.659441	0.6917	0.8242	0.985351	3.41907	3.58859	3.36466	3.77639	3.7708	3.78568	3.57922	4.02865	3.58799	3.46601	3.41797	3.31147
metab_1109	0.213845	0.193595	0.75656	0.759668	0.871	0.9333	1.00871	3.61874	4.5245	4.78931	5.08195	5.154	5.0862	4.71896	4.56324	4.72394	4.87334	4.82675	4.79112
metab_1110	2.09388	2.30831	0.524656	0.688865	0.01381	0.06267	1.6553	2.47354	2.73437	0.368226	2.83428	3.42085	2.25351	2.51685	3.91553	4.27502	4.23935	3.88127	4.48459
metab_1111	1.14325	1.27891	0.709185	0.651666	0.1004	0.2486	0.845836	5.28768	3.6246	5.16152	3.55344	3.52946	3.55451	3.47192	3.52376	3.53507	3.49692	3.45155	3.42251
metab_1112	0.736595	0.683142	0.817631	0.804821	0.01326	0.06088	0.965715	5.43402	5.62053	5.55738	5.6537	5.67831	5.4818	5.22102	5.57902	5.339	5.44858	5.34919	5.34297
metab_1113	1.02277	0.991215	0.753736	0.728273	0.002319	0.02171	0.930865	4.69371	4.61457	4.62653	4.68591	4.73391	4.67691	4.17523	4.49221	4.42876	4.60824	4.12807	4.26142
metab_1114	1.22291	1.27791	0.682235	0.597805	0.2017	0.395	0.776961	4.9798	4.53745	4.78888	4.24484	1.7152	2.59786	2.09266	1.96428	3.32896	3.2814	3.64897	3.44893
metab_1115	0.787169	0.927901	0.732313	0.705522	0.1266	0.2911	0.926574	4.88411	4.16632	5.07909	4.09515	4.07116	4.09621	4.31882	4.06547	4.07677	4.03862	3.99324	3.96419
metab_1116	0.178729	0.0328888	0.746945	0.752356	0.7891	0.8854	1.01527	4.60795	5.13296	4.7919	4.46754	4.28626	4.21913	5.32932	4.01407	5.04785	4.26805	4.90978	4.35224
metab_1117	1.29533	1.21978	0.647285	0.703119	0.01686	0.07226	1.17709	3.3458	3.47944	3.60981	3.40822	3.38425	3.40929	4.66672	3.64679	4.43091	3.35172	4.35163	3.84026
metab_1118	0.173239	0.0291803	0.755722	0.751972	0.8701	0.9331	0.98957	3.62492	5.30032	4.87813	4.83128	5.09348	4.45706	4.21568	4.98097	4.74096	5.01736	4.17237	4.76947
metab_1119	0.377908	0.303744	0.738225	0.721068	0.6175	0.7754	0.952605	3.61512	3.77312	5.40602	4.39519	4.85879	4.7907	3.59956	5.14352	4.73367	4.90086	3.63654	3.55015
metab_1120	0.68344	0.600227	0.729408	0.705265	0.2121	0.4076	0.933532	3.57042	4.58138	4.5629	4.52818	4.74828	4.18942	3.86141	4.2437	4.16804	4.53803	3.6345	3.99521
metab_1121	0.843005	0.865626	0.748188	0.773713	0.09178	0.2341	1.0737	4.81134	4.07461	4.81261	4.42335	4.97778	4.50285	4.77364	5.40611	5.20776	4.64898	4.83061	4.76966
metab_1122	0.456432	0.225325	0.683677	0.701222	0.6186	0.7761	1.052	4.116	4.57246	4.51955	3.25808	3.23411	3.25915	4.7796	3.22842	4.5158	3.20159	4.54847	3.88376
metab_1123	0.522583	0.688564	0.743353	0.719414	0.5275	0.7088	0.934553	5.17346	5.48606	5.33463	4.45839	3.37633	3.40137	4.94757	3.89331	4.63366	3.3438	4.37818	4.25071
metab_1124	0.206873	0.137044	0.721398	0.717088	0.7156	0.8395	0.987808	4.21627	4.14338	4.08609	4.34796	4.31682	4.48011	4.31143	4.6033	4.23278	4.0032	3.73242	4.39587
metab_1125	0.794041	0.864691	0.709863	0.73472	0.1022	0.2514	1.07318	4.17077	4.33816	3.3598	4.26167	4.20098	4.43328	4.37896	4.48866	4.52796	4.18714	4.4367	4.55411
metab_1126	0.64446	0.522107	0.69443	0.713575	0.6281	0.7822	1.05648	3.40195	3.53907	5.13184	3.46791	4.67957	3.46898	3.3864	4.23896	4.9716	3.85355	3.36603	5.20753
metab_1127	0.908764	0.789408	0.720986	0.6797	0.1781	0.3654	0.888028	3.4213	3.55842	4.18513	4.766	4.99956	4.63066	3.42827	3.45759	3.4689	4.6309	3.68757	4.02406
Gly-Val	0.117447	0.229365	0.851014	0.848866	0.8498	0.9218	0.994259	6.50133	6.09801	6.66548	5.96878	5.45748	5.88769	6.16725	5.93125	6.09827	5.9785	6.0724	6.11873
metab_1129	0.163764	0.112143	0.743902	0.740363	0.6698	0.8101	0.990099	4.3735	4.89056	4.3999	4.52756	4.75735	4.3224	4.47856	4.64328	4.58764	4.50862	4.40367	4.3783
metab_1130	1.04014	0.932541	0.779236	0.732072	0.1714	0.356	0.87657	4.34938	4.94172	4.8678	5.17629	5.40628	5.34791	3.46553	5.44415	3.52868	5.51961	4.70062	3.71706
N-Acetyl-4-O-Acetylneuraminic Acid	0.449467	0.456079	0.710879	0.703291	0.07376	0.2024	0.978497	4.04243	4.17958	4.30752	4.10841	4.08442	4.10947	4.02687	4.07873	4.09003	4.12006	4.0065	3.97745
Asp Ile Lys	1.07326	0.893224	0.778513	0.825686	0.2035	0.3971	1.13766	6.00223	5.58765	6.25343	4.06936	4.04538	4.07043	6.28471	5.45459	6.04556	4.49612	6.10183	5.78217
metab_1133	0.182698	0.263836	0.805841	0.802295	0.6896	0.8228	0.990361	5.61945	5.5417	5.67478	5.34941	4.86278	5.32173	5.40099	5.31275	5.40984	5.20132	5.38645	5.34916
Serylmethionine	0.960029	1.1285	0.771514	0.730863	0.1727	0.3577	0.892442	5.59674	5.47986	5.12938	4.81435	3.97469	4.46033	5.15221	4.28487	4.85916	3.39205	4.55237	4.04375
metab_1135	0.407289	0.193817	0.668945	0.676602	0.6339	0.7864	1.02264	3.38152	4.11246	3.36976	3.94786	3.73807	3.44855	3.97639	4.03301	3.42911	3.86592	3.74785	3.44012
metab_1136	0.583293	0.54518	0.85564	0.867409	0.1773	0.3644	1.03192	6.30538	6.33989	6.02455	6.05481	5.84154	6.46674	6.58019	6.24147	6.41208	5.97041	6.59001	6.41822
Val Thr	1.04178	1.18078	0.883207	0.856487	0.04825	0.151	0.931346	7.23153	6.86886	6.86182	6.49511	5.99347	6.39917	6.54078	6.13002	6.3634	5.85899	6.1545	6.06928
Pro Gln	1.44789	1.45865	0.818951	0.854306	3.288e-05	0.001651	1.09998	5.43226	5.62371	5.75151	5.58919	5.43212	5.71745	6.1252	6.09111	6.32321	5.94321	6.14139	6.27446
metab_1140	1.50382	1.30374	0.537063	0.670895	0.1549	0.3331	1.50859	4.33722	1.46592	4.69093	1.39737	1.37437	1.3984	4.35669	4.07512	4.1725	1.34325	4.10219	4.07084
metab_1141	2.01701	2.16821	0.678609	0.776265	0.001022	0.01506	1.31901	3.72086	3.858	3.70909	3.78683	3.76285	3.7879	3.7053	4.98688	5.33196	5.23201	5.13146	5.45661
metab_1142	0.46922	0.290138	0.597146	0.608526	0.57	0.7406	1.03553	2.93033	2.82164	2.67297	3.40654	2.8609	3.03984	2.85401	3.7345	2.86477	3.17313	2.83841	2.89238
Diprotin A	0.360019	0.0591664	0.780821	0.790215	0.7828	0.8812	1.02621	5.50452	5.68016	5.81496	4.95851	3.68142	4.57982	5.82039	4.96061	5.52975	3.64888	5.75518	5.299
metab_1145	0.0407454	0.100789	0.84516	0.84516	0.9979	0.9992	1	6.26979	6.04931	6.1609	5.92609	5.53884	6.0621	6.15279	5.94962	6.0285	5.77738	6.08814	6.01249
metab_1146	0.475395	0.357216	0.7644	0.750817	0.3523	0.5565	0.962809	4.6192	4.87588	4.07079	5.10822	5.14982	5.05608	4.5303	4.88858	4.42561	4.58286	4.54685	4.8273
Gly Leu Asp	0.0541916	0.058542	0.833593	0.833912	0.9584	0.9802	1.00086	5.6822	6.05251	5.95113	5.73921	5.63381	5.84177	6.13343	5.85587	5.81677	5.55053	5.8813	5.696
metab_1148	0.0782441	0.194902	0.717171	0.717837	0.9782	0.9883	1.0019	3.36657	4.62444	3.26292	4.63932	4.77703	4.61281	4.04725	4.25877	4.48494	4.03795	4.13737	4.36651
metab_1149	0.326922	0.242609	0.685742	0.680063	0.8163	0.902	0.983636	3.49936	3.6672	3.48759	4.28054	3.54134	4.62524	4.59764	3.53565	3.54695	3.86543	3.74452	3.4344
metab_1150	0.0824467	0.19088	0.679337	0.677059	0.9169	0.9582	0.993384	3.95118	4.04857	4.03178	3.9025	2.70573	4.03538	4.06424	3.31891	3.82648	3.62523	3.86446	3.82196
metab_1152	0.634401	0.571316	0.662475	0.638589	0.2098	0.4047	0.93161	3.75739	3.83335	3.26187	3.24312	3.21914	4.26474	3.16162	3.49896	3.31502	3.37474	3.23831	3.51701
2-(2-Aminopropanoylamino)Bicyclo[3.1.0]Hexane-2,6-Dicarboxylic Acid	0.991089	0.961844	0.767007	0.793651	0.02469	0.09438	1.07632	4.41133	5.02891	5.04685	4.80377	4.67686	5.11868	5.53969	5.05128	5.26662	4.92884	5.26715	5.25189
metab_1154	0.750887	0.628833	0.685204	0.715586	0.2088	0.4036	1.09131	4.6951	3.66982	3.94187	3.59386	3.56988	3.59493	4.73033	3.62075	4.28426	3.62554	4.43538	4.47618
Allysine	0.874515	0.970019	0.751202	0.770484	0.007343	0.04118	1.05518	4.54369	4.61939	4.5372	4.69817	4.75897	4.67514	4.61268	4.86954	4.99414	5.04283	4.81943	5.03022
Coumarin	0.241669	0.316909	0.852663	0.848805	0.5362	0.7159	0.989711	6.36199	6.14922	6.25216	6.06079	5.74325	6.17102	6.1814	5.94774	6.07174	5.89305	6.17175	6.09246
2-Hydroxycinnamic Acid	0.186931	0.266756	0.894316	0.891537	0.6596	0.8034	0.99269	7.09817	6.86165	6.99502	6.77125	6.41798	6.8958	6.92948	6.67147	6.80271	6.60809	6.9034	6.82716
metab_1158	0.542405	0.568676	0.864333	0.855459	0.1234	0.2864	0.976571	6.30262	6.3347	6.55568	6.15635	6.21983	6.33421	6.12778	6.30299	5.93231	6.25828	6.36261	6.02779
metab_1159	0.156856	0.251008	0.845842	0.843046	0.7114	0.8371	0.992515	6.29599	6.03493	6.16832	5.95147	5.53582	6.08314	6.11161	5.84985	5.97423	5.79895	6.06165	6.00495
metab_1160	0.567089	0.622956	0.720573	0.7406	0.3779	0.5819	1.05828	3.79798	3.72913	3.58023	4.74755	4.83206	4.8423	4.61035	4.17965	4.63872	4.76372	4.19573	4.63143
metab_1161	0.399691	0.327667	0.763203	0.754425	0.4155	0.6164	0.975818	4.63817	5.03354	4.41039	5.03196	4.59217	5.0761	4.65029	4.75794	4.82624	4.89058	4.42929	4.52919
Phenol	0.419548	0.489656	0.836197	0.830332	0.1341	0.3025	0.984295	6.01172	5.84729	5.94037	5.81829	5.65207	5.8757	5.85045	5.71138	5.7613	5.68163	5.8235	5.76558
2,3-Dihydrobenzofuran	0.134804	0.104504	0.826658	0.828467	0.6656	0.8073	1.0049	5.71243	5.7006	5.9343	5.6233	5.58749	5.69608	5.67894	5.74513	5.86747	5.81104	5.60489	5.71361
metab_1165	0.317504	0.375144	0.761928	0.770336	0.6058	0.7682	1.02364	4.1987	4.78628	5.26828	4.72384	4.93625	4.76807	4.43266	5.08249	5.22176	5.23489	4.38977	4.99562
Oxypurinol	0.122952	0.105325	0.894648	0.893484	0.7557	0.8642	0.996933	6.78754	6.95518	6.64403	6.9525	6.81545	6.92352	6.93984	6.84399	6.71363	6.73694	6.95602	6.76182
Methionine Sulfoxide	0.33261	0.470653	0.809694	0.800029	0.5569	0.7313	0.973955	6.11698	5.76909	5.4464	5.39199	4.77499	5.21383	5.75379	5.20693	5.47133	4.72075	5.31953	5.38617
metab_1168	0.594579	0.515934	0.757548	0.773786	0.2782	0.4833	1.04617	4.1949	5.14372	4.99417	4.66304	4.47807	4.86101	5.35764	4.68438	5.05118	4.49413	5.04367	5.00823
metab_1169	0.514939	0.460224	0.791269	0.773933	0.4069	0.6083	0.953318	5.50531	5.05854	4.22548	5.56601	5.21382	5.53549	5.02471	5.11353	4.86797	4.07566	5.21673	5.35361
metab_1170	0.138147	0.141253	0.775173	0.774517	0.9746	0.9867	0.998185	5.0035	5.09306	5.15191	5.01187	4.11778	5.37753	5.12313	5.27582	4.4937	4.96836	5.63464	4.20566
metab_1171	0.372761	0.447028	0.839667	0.834103	0.2314	0.43	0.985118	6.09246	5.90085	6.00865	5.87094	5.66246	5.94124	5.928	5.74491	5.81427	5.71657	5.90357	5.84284
metab_1172	0.59299	0.628553	0.762153	0.753889	0.002332	0.02176	0.977211	4.8428	4.73111	4.78084	4.81657	4.69112	4.83422	4.70623	4.67172	4.63114	4.66646	4.68596	4.68304
metab_1173	0.427204	0.476661	0.762228	0.753277	0.297	0.5023	0.975334	5.00546	4.81531	4.92636	4.70883	4.38068	4.86788	4.76251	4.47836	4.70748	4.51264	4.8398	4.69438
metab_1174	0.754416	0.769325	0.864748	0.850217	0.06166	0.1799	0.961891	6.6707	6.50361	6.28924	5.98081	6.21527	6.28717	6.19793	6.10783	6.17168	5.79156	6.08498	6.14423
metab_1175	0.393693	0.46229	0.772835	0.760799	0.5472	0.7238	0.96712	5.12986	5.45909	4.92185	4.68471	4.31103	5.05596	5.38127	4.51956	5.12743	3.98349	4.97986	4.59709
His Leu Thr	1.66467	1.84382	0.785401	0.70079	0.03011	0.1089	0.788277	6.4454	5.28871	4.89668	5.80359	3.64175	4.53266	4.4722	3.63606	4.18445	3.60921	4.32847	3.89735
metab_1177	0.24522	0.209118	0.686815	0.682596	0.7996	0.8915	0.98783	4.21627	3.75892	4.16594	3.69167	3.32944	4.01062	4.00602	3.72025	3.90152	3.29692	3.88635	4.08183
metab_1178	0.336092	0.430055	0.718336	0.708591	0.5214	0.7041	0.972564	4.60835	3.93938	4.54032	4.45626	3.52748	4.29678	4.09339	4.16429	4.14301	4.21854	3.93727	4.11428
metab_1179	0.307038	0.172322	0.670431	0.668479	0.9521	0.9772	0.994297	4.49639	3.56717	4.56808	3.16106	3.13709	3.16213	3.92309	3.1314	3.66172	3.10457	4.19227	3.95585
metab_1180	0.39132	0.480324	0.718668	0.733358	0.5553	0.7301	1.04253	3.63499	4.58767	3.83695	4.73856	4.53864	4.05774	3.81328	4.70178	3.68259	5.02651	4.89737	4.35326
Lys Leu Glu	1.57603	1.44199	0.742254	0.815644	0.04795	0.1503	1.2248	4.70985	5.20147	5.69598	3.71862	3.69463	4.12065	6.20193	5.38733	5.85333	4.13672	5.99876	5.66945
metab_1183	0.173497	0.199345	0.806858	0.805637	0.9634	0.9821	0.996673	6.02003	5.73285	5.88046	5.46353	4.05868	5.30646	5.96003	5.31319	5.6591	4.15783	5.80297	5.45798
metab_1184	0.0650576	0.143583	0.825491	0.825036	0.9616	0.9815	0.99877	6.01694	5.68892	6.00912	5.68145	5.17039	5.58032	5.82801	5.52001	5.70907	5.5093	5.79233	5.74703
metab_1185	0.0546868	0.119296	0.791129	0.79141	0.9783	0.9884	1.00077	5.55271	5.15429	5.54289	5.14564	4.61317	5.08078	5.36156	5.02757	5.21013	4.98201	5.28618	5.24784
metab_1186	0.100414	0.177251	0.824191	0.822952	0.8892	0.9431	0.99665	5.9803	5.6654	5.97761	5.64731	5.19924	5.55538	5.79629	5.47169	5.67501	5.47482	5.77652	5.71684
metab_1187	0.0789662	0.129655	0.82601	0.825815	0.9822	0.9907	0.999474	6.02396	5.7048	6.02681	5.69726	5.19311	5.54713	5.83178	5.5099	5.73312	5.5081	5.81994	5.7708
metab_1188	0.0890329	0.142311	0.878924	0.878407	0.9493	0.9751	0.99863	6.85419	6.57912	6.8678	6.56315	6.0924	6.44359	6.69701	6.38846	6.60193	6.36206	6.67871	6.6205
metab_1189	0.22068	0.0687447	0.73448	0.741624	0.6866	0.8209	1.02033	4.91835	4.50506	4.82846	4.3285	3.60778	4.36914	4.77693	4.06884	4.54379	4.43954	4.69593	4.57135
Betamethasone 17-Benzoate	1.37018	1.51864	0.761326	0.690285	0.08541	0.2233	0.817477	6.10336	4.44275	6.27339	3.94547	3.92149	3.94654	3.86394	3.91579	3.9271	4.03924	3.84357	3.81452
metab_1191	0.141304	0.0812802	0.720325	0.719745	0.9725	0.9858	0.998354	4.24719	4.68546	4.63942	4.24686	3.74041	3.95215	4.24644	3.90386	3.94255	4.42427	4.33086	4.6232
metab_1192	0.466781	0.56908	0.689486	0.675228	0.313	0.5179	0.959404	4.17023	3.54643	4.21609	3.96191	3.62139	3.83412	3.95921	3.38849	3.73136	3.6006	4.02499	3.70213
metab_1193	1.23603	1.30064	0.690905	0.749504	0.0798	0.2137	1.18142	3.49246	4.50609	3.4807	3.55843	4.85321	3.55949	4.96021	5.45445	4.48621	3.50191	4.77264	4.52603
Ala Ile Arg	1.11135	1.03103	0.693903	0.747878	0.1338	0.3022	1.16591	4.24193	4.88042	3.57981	3.65755	3.63357	3.65862	5.50676	3.62787	5.24663	3.60103	5.11599	4.4784
metab_1195	0.210735	0.137998	0.727541	0.729165	0.9613	0.9815	1.00461	5.09408	4.63649	5.08966	4.3586	2.94346	3.91747	4.78028	4.11017	4.2727	3.3601	4.88787	4.75078
metab_1196	3.06901	3.19445	0.607991	0.81697	2.98e-05	0.001521	1.82029	3.24656	3.47068	2.88549	3.01126	2.79828	2.91661	3.97428	5.49382	6.03144	5.74117	5.90989	6.21449
metab_1197	1.44587	1.62201	0.748653	0.668479	0.07114	0.1975	0.794833	5.86741	4.29344	5.86723	4.52792	3.52716	3.55221	3.46962	3.52147	3.53277	4.57428	3.44926	3.42021
metab_1198	0.153551	0.178668	0.759139	0.758912	0.9937	0.997	0.999367	5.63639	4.87728	5.39613	4.89758	3.7904	3.86005	5.19406	4.22462	5.11246	3.8433	5.04592	5.01863
metab_1199	1.12367	1.23886	0.795045	0.754883	0.0681	0.1916	0.894807	5.43998	5.60186	5.39321	5.24439	4.43536	5.31102	5.36531	4.52941	4.92451	3.84445	4.91749	4.54369
Gly Cys Val	0.837684	0.912392	0.794836	0.763203	0.2602	0.4636	0.916332	5.67433	5.74097	5.48142	5.07015	4.51593	4.92504	5.49915	4.79427	5.42162	3.38314	4.85625	4.8266
metab_1201	0.257615	0.213496	0.733197	0.742096	0.7176	0.8405	1.0254	3.94595	4.32577	5.38778	4.64314	3.98794	4.17083	3.93039	4.57005	4.12574	5.23948	4.92946	4.33515
metab_1202	0.594952	0.592603	0.720655	0.743039	0.3266	0.5315	1.06532	3.52624	3.66337	4.83674	4.84439	4.73729	3.92828	4.49996	4.55609	4.38735	4.6173	4.91296	4.22837
metab_1203	0.540632	0.449889	0.719248	0.739651	0.4367	0.635	1.05945	3.76358	4.20298	5.32542	4.44526	3.80557	3.89415	4.24792	4.29418	3.81118	4.85287	5.1425	4.59535
Neamine	0.239108	0.303102	0.725748	0.718668	0.8704	0.9331	0.980083	5.37405	5.30589	4.99799	3.41856	3.39458	3.41963	4.91831	3.58475	5.09544	3.36205	4.74594	3.68621
metab_1205	0.352004	0.403727	0.702689	0.693903	0.3643	0.5688	0.975019	4.02608	4.09388	4.03794	4.27454	3.7247	4.10352	4.12153	3.719	4.18056	3.77064	3.84249	4.01491
metab_1206	0.086198	0.0523914	0.844415	0.842484	0.8701	0.9331	0.994824	5.89534	5.61931	5.69328	6.16924	6.29084	6.26584	6.0818	5.29289	6.15895	6.16623	6.17854	5.86884
metab_1207	0.65917	0.639735	0.811374	0.826464	0.2057	0.3998	1.04181	5.10829	5.73313	5.70776	5.13636	5.42561	5.75097	5.81387	5.9829	5.68424	5.15323	5.80892	5.79499
Val Thr Gly	0.967174	1.06518	0.803798	0.770189	0.1409	0.3127	0.91165	5.64739	5.61335	5.59067	5.36517	4.55432	5.41613	5.54153	4.80669	5.07332	3.80906	5.26181	4.85627
metab_1209	0.375704	0.500492	0.758003	0.769377	0.5193	0.7025	1.03215	4.2002	5.23092	4.0831	4.66616	5.21834	4.97225	4.70895	5.28917	4.96079	4.96165	4.61554	4.74548
metab_1210	0.645623	0.428043	0.73448	0.762754	0.4813	0.6728	1.08247	5.36014	5.12379	5.29026	3.54122	3.3946	3.84417	5.53009	4.3797	5.06735	3.36207	5.33194	5.07706
metab_1211	0.512619	0.425725	0.732474	0.715753	0.3855	0.5893	0.953647	4.12012	4.61193	3.86922	4.53273	4.74041	4.52894	4.10944	4.73782	4.26445	4.25946	4.39291	3.41824
metab_1212	1.09742	1.0138	0.728516	0.674677	0.1378	0.3081	0.856618	3.26919	4.84613	4.12555	4.75947	4.92511	4.18504	3.5318	4.51557	3.00823	4.69557	3.17853	3.43583
(2R,3R,5S,6R)-2,6-Bis(Hydroxymethyl)Piperidine-3,4,5-Triol	0.666313	0.607757	0.777572	0.761552	0.09873	0.2462	0.95653	4.71185	5.15603	4.98169	5.10474	5.2234	4.77147	4.57455	5.01323	4.6783	5.04568	4.63593	4.70221
metab_1214	0.931558	0.863467	0.759743	0.730782	0.06039	0.1773	0.921911	4.33103	4.98105	4.41349	4.97964	5.08424	4.71805	4.29764	4.80043	4.18443	4.68017	4.21008	4.10852
metab_1215	0.186849	0.0628533	0.802295	0.80373	0.6171	0.7752	1.00393	5.44108	5.33925	5.37208	5.39572	5.20929	5.30164	5.36482	5.44417	5.26441	5.38248	5.34141	5.38902
metab_1216	0.542444	0.523827	0.791901	0.783117	0.06873	0.1928	0.976122	5.16767	5.14833	5.15873	5.3295	5.14765	5.20337	4.98619	5.15961	4.99239	5.28914	4.94716	5.04109
metab_1218	1.59928	1.49613	0.663607	0.744136	0.02222	0.08781	1.26018	3.33504	3.47215	4.66969	3.401	3.37702	3.40206	5.14657	4.31465	4.84547	3.34449	5.10372	4.53254
metab_1219	0.687696	0.517974	0.614897	0.643156	0.2842	0.4888	1.08878	3.3191	2.97144	2.8227	3.8278	2.87639	2.90141	3.76343	3.75471	2.88199	2.84389	3.84686	3.29321
metab_1220	0.574022	0.634232	0.761477	0.777282	0.2302	0.4286	1.04483	4.20128	5.14302	4.52812	4.77919	5.02134	4.97374	5.19183	5.12668	5.12925	4.65753	4.98127	4.84105
metab_1221	1.87889	1.81804	0.636688	0.753736	0.02464	0.09428	1.40216	4.1266	4.33515	3.38083	1.83623	1.93971	4.37488	5.00549	4.85708	5.0099	3.94973	4.6953	4.51316
metab_1222	0.593957	0.534601	0.699144	0.685114	0.07671	0.2084	0.96027	3.83436	3.97853	3.89043	4.05807	4.18964	4.06335	3.77411	4.01885	3.87158	4.00142	3.63394	3.75818
metab_1223	0.154949	0.218267	0.698362	0.691258	0.8287	0.9093	0.979715	3.26796	4.77174	4.54226	3.41984	3.88472	4.07178	4.7222	4.70167	3.78768	3.27741	3.23204	3.75282
metab_1224	0.288463	0.234634	0.794349	0.788734	0.603	0.7664	0.984698	5.22278	5.56216	4.80563	5.06985	5.24365	5.46206	5.39899	5.35064	5.344	4.9955	4.95012	4.84698
metab_1225	0.398119	0.410624	0.809627	0.803321	0.2344	0.4339	0.982939	5.56412	5.38924	5.57749	5.31956	5.6031	5.25427	5.49024	5.25174	5.36355	5.22824	5.39424	5.42073
metab_1226	0.452224	0.292523	0.648262	0.674126	0.5717	0.7419	1.07915	4.50938	4.40392	3.56414	2.74718	2.72323	2.74824	4.51273	3.49929	4.44017	2.69075	4.18702	3.00484
metab_1227	2.00951	2.06192	0.736795	0.617943	0.004903	0.03208	0.706846	4.91514	3.58556	3.53845	5.29008	4.44162	4.95937	3.81076	2.87726	3.75013	2.85045	2.82997	2.77612
metab_1228	1.5363	1.58436	0.768712	0.69688	0.02446	0.09391	0.816259	5.19586	4.23115	4.28016	5.50911	4.86857	5.14211	4.42755	2.7295	4.3736	4.26132	4.24069	3.82048
metab_1229	0.488158	0.430421	0.634578	0.649335	0.3748	0.5794	1.045	3.2485	3.00213	3.80816	3.56148	3.21167	3.03118	3.13271	3.51769	3.53136	3.21195	3.65335	3.71203
metab_1230	0.819638	0.656434	0.720325	0.682506	0.2523	0.4543	0.89699	4.11353	4.48895	2.7624	4.82321	4.74309	4.58158	3.48609	4.53019	3.90683	3.60068	3.34644	4.01302
Leu-Pro-Ile	0.506352	0.205672	0.761025	0.775683	0.6733	0.8125	1.04153	5.20428	5.60907	5.70333	4.1992	4.06823	3.82268	5.55696	4.36191	5.28213	3.76509	5.62819	5.19971
Phenoxyacetic Acid	0.784932	0.797849	0.785045	0.772908	9.475e-05	0.003668	0.967033	5.13604	5.07808	5.05931	5.11388	5.05244	5.13704	4.92375	4.97582	4.86257	5.00696	4.90719	4.89348
metab_1233	1.34021	1.32468	0.684037	0.735759	0.01127	0.05454	1.15949	3.19526	4.20901	4.47557	3.57468	3.71982	3.81271	4.54705	4.1622	4.56317	4.34675	4.54735	4.48833
metab_1234	0.273644	0.0204338	0.620968	0.626648	0.8134	0.8998	1.01731	2.9351	3.07212	4.07827	3.00101	2.97705	3.00208	3.60284	2.97136	3.46613	2.94454	3.5415	2.87019
His Pro Gln	2.78019	2.84562	0.657343	0.819412	3.028e-05	0.001541	1.58002	2.96073	3.70343	4.54039	3.02664	3.42934	3.59556	4.84241	5.473	5.85421	5.69505	5.75594	5.96571
metab_1236	0.444971	0.521336	0.680607	0.691877	0.2184	0.415	1.03322	3.59838	3.86796	3.49565	3.76788	3.92719	4.10164	3.94997	3.96657	3.83402	3.81884	3.93289	4.01072
metab_1237	0.31638	0.248451	0.748731	0.743353	0.2821	0.4869	0.985023	4.63866	4.57857	4.49047	4.65248	4.69615	4.58856	4.38904	4.69429	4.58949	4.58925	4.36251	4.60241
Guanosine 3'-Monophosphate	1.19226	1.16306	0.722469	0.770484	0.1369	0.3068	1.14423	3.58184	3.71898	5.3895	3.64781	4.48932	4.8408	4.66825	4.95461	5.41495	4.04109	4.70238	5.58667
metab_1239	0.0594067	0.0533803	0.804412	0.803525	0.8548	0.9251	0.997581	5.5745	5.29354	5.46702	5.37239	5.30752	5.22926	5.15335	5.43586	5.40169	5.46186	5.30941	5.40358
metab_1240	1.00441	0.976718	0.777934	0.803047	0.01589	0.06943	1.07144	5.0905	5.08557	5.43652	4.79447	4.73252	4.83984	5.18215	5.17709	5.37524	5.38379	5.45601	5.54695
metab_1241	1.58496	1.52333	0.515741	0.657056	0.1636	0.3451	1.55331	0.862784	4.42	3.01377	0.92029	0.899255	3.55947	4.14331	4.02683	4.08817	0.870953	3.9405	4.17123
metab_1242	0.618222	0.571776	0.664642	0.651181	0.021	0.08439	0.96105	3.52592	3.55968	3.62986	3.57675	3.72225	3.70641	3.396	3.51474	3.39207	3.6487	3.42362	3.49674
metab_1243	0.954169	1.05273	0.732715	0.757396	0.01091	0.05353	1.07175	4.11538	4.64197	4.15094	4.48068	4.46056	4.57637	4.55321	4.6941	4.85124	4.66152	4.71551	4.84223
metab_1244	1.19079	1.14367	0.768194	0.724604	0.03384	0.1184	0.884868	4.66371	5.04241	4.97679	5.26714	5.02485	4.2119	3.72885	4.73051	3.91939	4.67104	4.55276	4.21947
metab_1245	0.398669	0.365448	0.603253	0.585799	0.4434	0.6411	0.947526	2.79473	3.93044	2.78298	2.86061	2.83666	2.86168	2.77919	3.20506	2.84227	2.80417	2.75886	2.72985
Propoxycaine	0.515355	0.482978	0.670524	0.653213	0.2674	0.4708	0.950312	3.49688	4.44918	3.48511	3.56284	3.53886	3.56391	3.48133	3.57666	3.54448	3.50633	3.46096	3.43192
metab_1247	0.737519	0.742677	0.716754	0.70079	0.01526	0.06738	0.955334	4.18643	4.16247	4.15401	4.20348	4.2314	4.31659	4.08916	4.08229	3.86193	4.24673	3.88753	3.95945
metab_1248	0.814878	0.800637	0.762153	0.746479	0.002845	0.02386	0.95714	4.74176	4.70396	4.72808	4.88274	4.83762	4.80591	4.53925	4.67637	4.51623	4.73585	4.4459	4.55183
metab_1249	0.886258	0.844062	0.773494	0.754195	0.007005	0.0399	0.947731	4.93532	4.91653	4.6855	5.05757	5.06218	4.95601	4.60951	4.75652	4.64254	4.88947	4.53157	4.639
metab_1250	0.819472	0.80515	0.810501	0.796644	0.002016	0.02015	0.962848	5.45037	5.43918	5.38468	5.53737	5.52353	5.45098	5.22273	5.39676	5.24179	5.38476	5.14809	5.17255
metab_1251	0.290906	0.450819	0.771955	0.759819	0.7138	0.8386	0.966836	5.78222	5.56314	5.76335	4.89915	4.18958	3.2916	5.07725	4.50192	5.05818	4.2383	4.83032	4.80575
metab_1252	0.829886	0.798762	0.790356	0.773713	0.01071	0.05285	0.955134	5.1279	5.12732	5.02735	5.24105	5.28332	5.2193	4.89559	5.0986	4.84129	5.16773	4.79449	4.83823
metab_1253	0.357446	0.36185	0.792532	0.783832	0.6067	0.7686	0.976355	5.13639	5.66356	5.19592	5.21828	4.80925	5.18726	5.6242	5.02205	5.23434	4.14971	5.30027	5.14074
metab_1254	0.64324	0.596856	0.719331	0.704751	0.05002	0.1551	0.959198	4.19836	4.21286	4.14142	4.27514	4.32251	4.29233	3.96537	4.14955	3.92233	4.29473	3.85147	4.21775
metab_1255	0.743099	0.71815	0.795949	0.783832	0.002954	0.02429	0.967244	5.21336	5.21912	5.17725	5.33234	5.3094	5.25189	5.01546	5.18902	5.0635	5.19121	4.9861	5.02638
metab_1256	0.77928	0.746103	0.794627	0.780461	0.007446	0.04155	0.961774	5.207	5.23658	5.10389	5.29604	5.28715	5.26238	4.95186	5.15347	4.99284	5.22602	4.8966	4.97156
metab_1257	0.303612	0.276118	0.700358	0.693111	0.8253	0.9076	0.979333	3.48916	4.81182	4.66129	3.46065	3.37828	4.29764	4.84461	3.51273	4.21632	3.34575	4.33281	3.34667
Lysylproline	2.14999	2.12682	0.757016	0.856245	0.003954	0.02792	1.31113	3.79458	5.27036	6.38242	4.32159	4.24252	4.28043	5.96301	6.04151	6.41682	6.15584	6.16246	6.35295
metab_1260	0.44586	0.43585	0.769008	0.762604	0.1114	0.2669	0.982359	4.82402	4.83375	4.83777	4.92369	4.94913	4.88454	4.85852	4.89749	4.6367	4.89025	4.75379	4.69981
metab_1261	0.823524	0.774267	0.850279	0.834484	0.02319	0.0905	0.958416	6.0326	6.00153	5.98579	6.18614	6.20502	6.09011	5.63846	6.00486	5.73143	6.16019	5.6411	5.81184
N-Methylanthranilic Acid	0.52112	0.455324	0.761627	0.751202	0.156	0.3342	0.971315	4.63016	4.87177	4.49747	4.86382	4.96661	4.82628	4.66866	4.81006	4.63211	4.7392	4.50769	4.47902
Ile Arg Glu	1.08637	0.964761	0.773494	0.817102	0.1785	0.3658	1.12703	5.07644	5.45428	5.42577	4.28381	4.51171	4.86167	6.3412	5.37192	6.12641	3.75827	6.08256	5.6991
metab_1264	0.739228	0.715947	0.783832	0.77041	0.01055	0.05245	0.963576	4.99521	5.02188	4.99654	5.17218	5.18	5.10973	4.8787	5.0028	4.86656	5.05881	4.75611	4.80315
metab_1265	0.896221	0.892072	0.737987	0.717754	0.003437	0.02608	0.944295	4.41769	4.4287	4.36523	4.58229	4.55315	4.4723	4.22884	4.34732	4.10869	4.41005	4.17198	4.05788
metab_1266	0.266308	0.19323	0.696444	0.694868	0.9693	0.9849	0.995467	4.85644	4.75602	4.78256	3.16292	3.12614	3.1391	4.64649	3.36649	4.11305	3.03221	4.40912	4.14941
Dihydro Tanshinone	0.697358	0.694622	0.759517	0.731266	0.5089	0.6946	0.923757	5.50314	5.38991	5.39149	4.06784	3.66023	4.47742	5.22528	4.38243	4.75311	2.36477	4.91281	4.67656
metab_1268	0.171864	0.0284903	0.685025	0.689131	0.7057	0.8332	1.01197	4.09569	3.86178	4.11767	3.70398	3.61917	3.65566	4.04797	3.72897	3.69369	4.01922	4.09528	3.74278
metab_1270	1.97547	2.08461	0.803321	0.710202	0.00327	0.02552	0.770997	5.81029	4.12831	5.93303	5.13456	5.14609	5.99576	4.782	4.02358	4.03489	3.99674	4.02422	3.9223
metab_1271	0.853271	0.856956	0.692318	0.670617	0.008248	0.04465	0.938838	3.85834	3.88518	3.89639	3.98299	4.00422	3.91975	3.68645	3.84916	3.59345	3.8964	3.64284	3.4338
metab_1272	0.660302	0.650302	0.810971	0.802158	0.001559	0.018	0.976238	5.42773	5.46266	5.41839	5.51553	5.50867	5.49491	5.34442	5.4058	5.32261	5.41687	5.2607	5.29365
metab_1273	0.766506	0.751405	0.757016	0.742096	0.007883	0.04328	0.959067	4.67077	4.65797	4.65466	4.82263	4.75033	4.73631	4.47861	4.67487	4.45963	4.6853	4.38235	4.45217
metab_1274	0.647411	0.560686	0.768046	0.7532	0.0926	0.2356	0.959482	4.71487	4.9416	4.56648	4.96123	5.05592	4.93349	4.48854	4.95367	4.60556	4.82895	4.53848	4.57672
metab_1275	0.203477	0.153729	0.692759	0.683497	0.783	0.8813	0.97353	3.57929	2.86151	3.60374	4.31978	4.51338	4.69358	4.01938	2.7608	4.12336	4.22579	4.20383	3.61403
metab_1276	0.739491	0.712023	0.762303	0.74811	0.01248	0.05832	0.961129	4.74473	4.83354	4.62941	4.88554	4.85435	4.76316	4.56791	4.6869	4.59967	4.77851	4.48272	4.48005
metab_1277	0.315329	0.295708	0.695569	0.688776	0.839	0.9156	0.98056	4.46094	3.78694	5.44464	3.22472	3.10877	3.74027	4.06566	3.41078	3.87055	3.90657	4.12731	3.922
Galactosylhydroxylysine	0.994454	0.980344	0.763727	0.789087	0.01839	0.07675	1.07265	4.99981	4.62049	4.69991	5.25341	4.73057	4.52271	4.90326	5.14405	5.22214	5.21941	5.13564	5.2964
metab_1279	0.688832	0.677225	0.780101	0.769673	0.001755	0.01877	0.971554	5.00305	5.00758	4.99275	5.07126	5.06705	5.02235	4.85651	4.96847	4.85505	4.98487	4.79136	4.84871
metab_1280	0.964938	0.967099	0.758533	0.733598	0.01029	0.05153	0.932418	4.58981	4.90849	4.81213	4.69747	4.84007	4.55996	4.4073	4.537	4.32093	4.75142	4.17417	4.29712
metab_1281	0.380566	0.385189	0.661245	0.676145	0.4955	0.685	1.04464	3.60174	4.16358	3.29013	3.36784	3.34387	3.73623	3.71704	4.08456	3.70237	3.31893	4.40679	3.23694
metab_1282	0.205921	0.138483	0.757548	0.760573	0.8117	0.8988	1.00847	4.62194	4.83582	4.35293	4.54545	4.80985	5.16405	4.99621	5.04046	4.9964	4.5961	4.34813	4.59366
metab_1283	0.609623	0.552184	0.759214	0.747567	0.06321	0.1828	0.96796	4.70547	4.74224	4.5068	4.89102	4.82287	4.79519	4.53178	4.74444	4.56641	4.73001	4.44936	4.5286
metab_1284	0.603681	0.560001	0.759517	0.750123	0.01232	0.05776	0.974094	4.60786	4.81226	4.80915	4.70055	4.82793	4.72824	4.58217	4.70068	4.60547	4.66025	4.6306	4.56799
metab_1285	0.158367	0.0260497	0.610234	0.60401	0.8086	0.8971	0.981144	2.61847	3.482	2.79249	2.878	3.91597	2.77143	2.89529	3.02466	3.2629	3.14255	3.23007	2.55366
metab_1286	0.0787295	0.0131065	0.641474	0.642563	0.959	0.9807	1.00325	3.1206	3.25768	4.14794	3.40208	3.16257	3.18761	3.15667	3.15688	3.16818	4.06931	3.46627	3.32907
metab_1287	1.23254	1.22094	0.708336	0.6289	0.1618	0.3424	0.792164	4.06084	2.19179	4.01092	4.94464	4.99109	4.45714	3.41538	2.09166	2.10288	4.02786	3.77238	4.11863
metab_1288	1.82975	1.96403	0.592843	0.691081	0.00108	0.01554	1.34088	2.86224	2.99924	2.85048	2.95249	2.90418	2.9292	2.8467	3.97251	4.0504	4.24208	4.07607	4.27321
metab_1289	0.290927	0.241555	0.827499	0.820727	0.5452	0.7226	0.981825	5.33334	5.26853	5.54874	6.00586	6.13073	6.04738	5.72385	5.40804	5.64407	5.81207	5.57691	5.54033
metab_1290	0.59922	0.534709	0.706462	0.725912	0.4006	0.603	1.05701	3.79581	4.73291	4.45071	3.63653	3.66493	4.24328	4.22847	3.49055	4.7436	4.57027	4.2201	4.66766
Furfural	0.744682	0.739336	0.760875	0.744371	0.02897	0.1059	0.954889	4.64706	4.73965	4.91473	4.70494	4.76033	4.82676	4.45493	4.75602	4.52212	4.79974	4.37214	4.39849
metab_1292	1.47472	1.42164	0.596157	0.666143	0.003647	0.02671	1.23422	2.89584	3.03285	2.88408	2.96174	2.93778	2.96281	4.20249	3.45767	3.93768	2.90528	3.72779	3.58359
metab_1293	0.290379	0.327754	0.775538	0.780749	0.3896	0.5931	1.0145	4.90835	5.02741	4.65551	5.0718	4.97209	5.14694	5.07982	5.06056	5.15336	4.86546	5.01174	5.04458
metab_1294	0.303546	0.398409	0.679519	0.690728	0.6058	0.7682	1.03306	3.14418	3.80453	3.10391	4.23683	4.26803	4.12635	3.97965	3.55689	4.07681	4.09681	3.75175	3.97152
metab_1295	0.414852	0.23258	0.761402	0.754807	0.6491	0.797	0.981772	4.88138	5.108	4.44493	4.77679	4.81211	4.61539	4.66279	5.38587	4.71531	4.73558	4.28663	4.32872
metab_1297	0.277434	0.193889	0.804412	0.801952	0.7229	0.8435	0.993301	5.59409	5.42789	5.27569	5.55065	5.19238	5.20429	5.41526	5.47055	5.17146	5.34957	5.09249	5.52637
Leu Arg	0.723811	0.579757	0.758761	0.786254	0.3019	0.5066	1.07915	5.18913	5.33507	5.20636	4.29192	3.76496	4.63759	5.63582	5.02189	5.50728	4.07337	5.43947	5.00083
metab_1299	0.174622	0.224714	0.715753	0.71265	0.8608	0.9278	0.991184	4.52958	4.49255	4.61802	3.945	3.5084	4.08895	4.49979	3.84976	4.29125	3.84083	4.24202	4.23695
Pro Gln Thr	1.78611	1.80808	0.78746	0.845284	0.0001231	0.004198	1.17018	4.85504	5.35896	5.47498	4.8734	4.90139	5.31702	5.92278	5.85855	6.25051	5.71444	6.04463	6.22667
Leu Lys Thr	1.04997	0.927566	0.758382	0.796088	0.1061	0.2581	1.10987	4.75637	4.90444	5.51029	4.27253	4.31235	4.63912	5.79145	5.16687	5.57334	4.21601	5.5146	5.25547
metab_1302	1.31459	1.22436	0.730944	0.780245	0.02227	0.08795	1.14765	4.58267	4.69634	5.19037	3.94929	3.92531	3.95036	5.17121	4.50864	5.21799	5.09278	5.03764	5.14564
Candoxatrilat	2.58756	2.66727	0.687261	0.817764	1.34e-06	0.0001198	1.44117	3.79088	3.92803	3.93285	3.85686	3.83287	3.85792	4.82807	5.41708	5.82928	5.66685	5.74985	5.94972
metab_1304	0.709378	0.677515	0.8025	0.790356	0.01373	0.06242	0.967265	5.25375	5.36278	5.20522	5.41365	5.425	5.41583	5.16759	5.28517	5.09734	5.31324	5.03685	5.12784
metab_1305	0.47049	0.416768	0.794279	0.786822	0.09583	0.2415	0.979721	5.11655	5.25378	5.14643	5.26611	5.31864	5.25757	5.03057	5.29212	5.11818	5.23061	5.0036	5.05308
metab_1306	0.220688	0.143274	0.730055	0.724112	0.6716	0.8113	0.983299	4.26847	4.90065	3.88824	4.26899	4.31957	4.58012	4.36537	4.48604	4.4441	3.86225	4.33883	4.29259
metab_1307	1.48702	1.52474	0.801678	0.842422	0.0003015	0.007749	1.1168	5.24681	5.2901	5.73739	5.18991	5.26659	5.27154	5.60069	5.91009	6.10277	6.07693	5.91597	6.13475
metab_1308	0.399924	0.219909	0.71433	0.705436	0.6483	0.7966	0.97488	4.57831	4.34649	3.13112	4.46054	4.33159	4.23044	4.12306	4.29337	3.94594	3.94845	4.11353	4.0281
metab_1309	0.344643	0.109524	0.721563	0.731991	0.7621	0.8684	1.03	4.34352	5.06655	4.84555	4.28525	3.94819	3.11315	5.1004	3.96967	4.86851	3.16426	4.87898	4.38729
N-Hydroxy-L-Tyrosine	0.628625	0.572699	0.780893	0.767972	0.06763	0.1907	0.964867	4.81335	5.16198	4.98001	5.10946	5.1722	4.98808	4.73495	5.0551	4.7904	5.0595	4.6898	4.83615
metab_1311	1.39416	1.32968	0.635584	0.694078	0.004147	0.02873	1.18759	3.24254	3.37964	3.40171	3.30849	3.28452	3.30956	4.47646	3.87263	3.91292	3.25199	4.20173	3.94758
metab_1312	0.693233	0.630446	0.750508	0.73488	0.04864	0.1519	0.957019	4.58256	4.64617	4.47868	4.70321	4.70057	4.6684	4.23806	4.6531	4.51198	4.62962	4.18064	4.37185
metab_1313	0.253849	0.235517	0.785401	0.789369	0.5628	0.7356	1.01098	4.9132	4.84838	4.99675	5.25531	5.36839	5.22292	5.22366	5.14034	5.21732	5.26653	5.05093	5.04348
metab_1314	1.54185	1.61519	0.822952	0.865459	0.000612	0.01169	1.12102	5.26127	5.57112	5.97829	5.67281	5.63115	5.79493	5.91066	6.22436	6.51931	6.44275	6.34465	6.57534
metab_1315	0.233211	0.361624	0.719414	0.712313	0.7988	0.8911	0.979958	4.62955	4.53784	5.15084	4.08353	3.32193	3.72282	4.77003	3.97082	4.25138	3.45272	4.34179	4.15056
metab_1316	0.234221	0.172449	0.642366	0.645815	0.9582	0.9802	1.01033	4.6666	3.13662	4.72369	2.38805	2.86931	2.5522	4.84507	1.33952	3.35919	3.02506	4.08305	3.89361
metab_1317	0.764298	0.593171	0.705778	0.736397	0.3124	0.5172	1.09095	4.37524	4.49449	4.81588	3.36716	3.67507	3.74337	5.07675	4.13516	4.70249	3.31066	4.90198	4.57341
Pro-Ala-Gly	0.451504	0.467347	0.801061	0.809964	0.2769	0.4818	1.0246	5.32499	5.6272	4.88208	5.32098	5.26382	5.53123	5.50182	5.57242	5.5482	5.32191	5.35321	5.43628
metab_1319	1.31306	1.32007	0.66736	0.729246	0.07592	0.2067	1.19512	3.32229	3.4594	4.97051	3.38824	3.36427	3.38931	3.30674	4.00851	4.65963	4.68309	4.61339	4.89734
metab_1320	0.3444	0.208831	0.722881	0.714414	0.6184	0.776	0.976185	4.28347	4.32837	3.79851	4.32091	4.66218	4.30199	4.17047	4.7099	3.5097	4.24608	4.08351	4.36878
metab_1321	0.995686	0.848578	0.678336	0.720903	0.136	0.3056	1.13031	3.44856	3.88728	4.75277	3.51452	3.49054	3.51559	4.91113	3.90018	4.22456	3.45801	4.77113	4.29041
Ile Glu	0.467825	0.569898	0.885022	0.875293	0.3326	0.5377	0.974528	6.96405	7.13204	6.83537	6.48788	6.23474	6.38818	6.79379	6.38893	6.66421	6.22117	6.51318	6.44116
metab_1323	0.724708	0.618541	0.717004	0.744528	0.2348	0.4344	1.08096	4.17948	4.41553	4.31872	4.56513	3.65431	4.13907	5.08945	4.46082	4.82159	3.52235	5.03318	4.39088
metab_1324	0.299859	0.234953	0.800786	0.807264	0.559	0.7326	1.01785	5.25672	5.7231	5.27023	5.35893	5.03053	5.28723	5.68203	5.33634	5.70702	4.85339	5.44707	5.46956
metab_1325	0.579321	0.401485	0.651084	0.679882	0.4367	0.635	1.08827	3.09391	3.53526	4.32813	3.15985	3.13588	3.61388	4.90195	3.13019	4.19385	3.10336	4.3513	3.02898
Ala Ile Ser	0.796536	0.815347	0.846646	0.82808	0.1017	0.2508	0.951203	5.9493	6.45509	5.91865	5.95443	5.64492	6.22741	6.08374	5.59441	5.95218	5.26727	5.76126	5.72495
metab_1327	0.860422	0.814246	0.836641	0.818358	0.04074	0.1349	0.951748	6.06144	5.81988	5.45392	6.17582	5.88942	5.79015	5.44516	5.79475	5.56738	5.7405	5.40459	5.54179
Phenylalanyllysine	0.456358	0.317335	0.808346	0.819939	0.4661	0.6589	1.03203	5.45317	5.80125	5.91303	4.92674	4.9799	5.51597	6.0566	5.55978	5.88612	4.94961	5.71722	5.46461
metab_1329	0.0923356	0.224919	0.730621	0.732715	0.9057	0.9524	1.00594	4.01057	4.77803	4.15483	4.47756	4.79395	4.05575	3.76792	4.66417	4.64446	4.6842	4.22052	4.4398
metab_1330	1.2664	1.33428	0.84609	0.808143	0.0193	0.07943	0.902427	6.28143	6.44779	5.76703	6.25727	5.24548	6.09665	5.67991	5.3751	5.63428	4.94076	5.53041	5.41196
Leu Glu Gly	0.525384	0.603004	0.847758	0.837904	0.2018	0.395	0.973854	6.05282	6.29602	6.24177	5.96618	5.70212	5.99951	6.16592	5.81779	5.89441	5.61237	5.99684	5.82228
metab_1332	1.03749	0.963548	0.780749	0.809358	0.02712	0.1008	1.08161	5.13657	5.02851	5.36366	4.88168	4.64212	5.1615	5.71755	5.36357	5.67359	4.89604	5.49469	5.5337
metab_1333	1.02355	1.24343	0.701741	0.626956	0.3242	0.5296	0.802579	4.3855	4.96677	4.60223	4.2048	1.22134	4.81358	4.75052	3.46255	3.3955	1.19082	4.10437	2.51241
metab_1334	0.179409	0.0256688	0.720242	0.722058	0.8926	0.9449	1.00518	4.02315	4.69087	4.09683	4.3031	4.06673	4.32491	4.47447	4.39275	4.57346	4.27025	4.2141	3.71387
metab_1335	0.269899	0.252194	0.786254	0.789581	0.2347	0.4342	1.00919	5.12344	5.14554	5.1939	5.10897	5.16446	4.9427	5.14477	5.15816	5.14811	5.19845	5.17262	5.14009
Arg Leu Ala	0.456594	0.216278	0.780461	0.791199	0.6513	0.7982	1.03001	5.10683	5.26452	5.49479	4.39882	4.60725	5.32146	5.91275	4.82944	5.58403	4.0488	5.47396	5.24794
metab_1337	2.08291	2.04559	0.694868	0.784046	9.263e-06	0.0006229	1.28561	4.30817	3.81499	4.33417	3.79476	3.71983	3.74489	5.03394	5.01167	5.27674	4.80371	5.11504	5.25377
metab_1338	0.146747	0.00458745	0.770705	0.773274	0.8357	0.9137	1.00715	5.12495	5.22069	5.25921	4.7878	4.29866	4.69528	5.02917	4.94214	4.91376	4.6546	5.08407	4.97268
metab_1339	0.700595	0.739893	0.700963	0.679973	0.2728	0.4769	0.941089	4.67104	3.97138	3.66231	4.37492	3.71606	3.74112	4.35454	3.71037	3.72168	3.68353	3.63815	3.60911
Glu Leu Lys	1.29983	1.15392	0.744919	0.799892	0.06971	0.1949	1.16455	5.00706	4.97126	5.5508	3.82742	3.80344	4.18625	5.87992	5.07983	5.59122	4.35885	5.67477	5.26405
metab_1341	2.09961	2.02942	0.601951	0.733358	0.004306	0.02943	1.47116	2.76132	2.89828	3.87431	2.82719	2.80324	2.82826	5.03464	4.64689	4.81654	2.77075	4.87017	4.33427
metab_1342	1.50175	1.45605	0.71592	0.77144	0.003157	0.02503	1.16885	4.25878	4.56108	4.73713	3.81018	4.01555	3.81124	5.04292	4.53868	5.12327	4.79112	4.85668	5.09518
Ile Gln Tyr	1.23918	1.01386	0.652536	0.73054	0.1888	0.3791	1.25308	3.93794	4.11036	5.57686	2.45165	2.42775	2.45272	5.34799	3.44983	5.0543	3.48089	4.95159	3.97498
metab_1344	0.144544	0.01745	0.758382	0.760347	0.918	0.9589	1.00549	3.9412	5.33141	4.86571	4.83067	4.27127	5.15926	5.27538	4.66685	4.71416	4.41587	4.78191	4.70087
metab_1345	1.15503	1.00888	0.711807	0.763428	0.1437	0.3169	1.15663	3.64778	4.9562	5.17789	3.71375	3.68977	3.71482	5.51853	4.27708	5.05416	3.65723	5.35849	4.93675
metab_1346	1.08988	1.21297	0.681422	0.593729	0.3197	0.5253	0.769069	4.85101	4.31884	4.28798	1.923	1.89931	5.53273	4.55009	1.89369	4.72704	1.86719	1.82246	2.68467
metab_1347	1.01812	0.868198	0.703205	0.745387	0.141	0.3129	1.12719	3.78966	3.9268	5.03269	3.85563	3.83165	3.8567	5.27461	3.82595	4.88815	3.79911	5.01643	4.58052
metab_1348	0.455067	0.299114	0.745075	0.736874	0.5458	0.7227	0.977193	4.34565	4.48281	5.32124	4.41163	4.38765	4.4127	4.33009	4.48086	4.52192	4.35511	4.30972	4.73752
metab_1349	0.939696	0.828439	0.606489	0.651472	0.2117	0.4071	1.14502	2.4812	2.61797	3.70991	2.76927	3.08582	3.58317	3.98351	2.94845	3.95316	2.49062	3.94061	3.57398
Uracil	0.167466	0.045496	0.84161	0.841922	0.92	0.9603	1.00084	5.91726	5.93744	5.95229	6.0055	5.92449	5.92817	6.08382	6.01814	5.8405	5.92518	6.00327	5.82181
metab_1351	0.336279	0.37325	0.858898	0.854428	0.3737	0.5783	0.988114	6.15241	6.32376	6.15189	6.36646	6.04133	6.3205	6.38691	6.23392	5.96963	6.09994	6.17062	6.0481
metab_1352	0.610987	0.581719	0.782974	0.769673	0.1158	0.2748	0.963884	4.88044	5.22784	5.07246	5.11924	5.16152	4.94293	4.77085	5.0014	4.80477	5.28962	4.73268	4.70523
8-Hydroxyadenine	0.602591	0.602696	0.828982	0.841797	0.1717	0.3564	1.03516	5.34858	5.55076	6.1801	5.64632	5.98323	5.76114	5.94765	6.09252	5.95527	5.88218	6.10785	5.69687
metab_1354	1.77517	1.79646	0.647579	0.726646	0.000309	0.007875	1.2577	3.54437	3.12109	3.527	3.65274	3.026	3.78007	3.92902	4.17246	4.53675	4.50268	4.20471	4.62706
metab_1355	0.983756	1.0135	0.805161	0.782688	0.007773	0.04283	0.940204	5.44155	5.71058	5.25462	5.2715	5.31132	5.31834	5.228	5.13489	5.02907	5.20817	4.79439	4.9825
metab_1356	1.38609	1.37061	0.716671	0.768934	0.01257	0.05857	1.15827	3.5453	4.52685	4.70276	3.86978	3.9311	4.66924	5.13962	4.7291	5.09875	4.54616	4.92933	4.80178
metab_1357	0.646719	0.582257	0.745153	0.764624	0.2514	0.4534	1.05591	3.91081	4.81854	4.90113	4.90835	4.06502	4.76369	5.03321	4.61449	4.97952	4.41303	4.96997	4.88846
metab_1358	1.16694	1.22844	0.751125	0.794697	0.06951	0.1945	1.12829	3.70448	4.98077	5.21253	3.79749	5.12121	5.00942	5.31536	5.28945	5.47992	5.22265	4.9096	5.18187
metab_1359	0.508151	0.445891	0.780677	0.771293	0.131	0.2982	0.974379	4.88637	5.13837	4.88135	5.11571	5.14874	5.03885	4.81337	5.06426	4.92128	5.09826	4.75394	4.78397
metab_1360	0.599445	0.517555	0.750123	0.766264	0.1967	0.389	1.04605	4.47257	4.8893	4.90076	4.66279	4.38015	4.443	5.14698	4.9234	4.94139	4.28049	4.97962	4.7576
metab_1361	0.278783	0.0721048	0.687707	0.690462	0.9259	0.9633	1.00801	3.8467	4.58075	4.40385	3.70131	3.21067	3.48648	4.62508	3.20498	4.19224	3.17815	4.39001	3.82796
Ile Gly	0.456117	0.576282	0.864926	0.854792	0.3454	0.5503	0.973289	6.60241	6.67279	6.44163	6.32996	5.75128	6.16216	6.48656	5.95518	6.4004	5.86484	6.16117	6.08226
metab_1363	0.774628	0.67649	0.703463	0.675778	0.1611	0.3416	0.923001	4.06102	4.27152	3.26581	4.1551	4.24119	4.31713	3.74436	4.23114	3.76767	3.70903	3.24166	3.74631
metab_1364	0.641062	0.610565	0.82007	0.807603	0.08077	0.2156	0.966655	5.42019	5.6267	5.32272	5.73217	5.68141	5.86411	5.55284	5.4574	5.51703	5.45303	5.24237	5.30181
metab_1365	0.151656	0.158804	0.783403	0.784475	0.8893	0.9431	1.00296	4.76396	5.16573	5.1746	5.11111	5.24124	4.98278	4.76841	5.13319	5.11657	5.31384	4.99992	5.19703
metab_1366	1.07243	1.08717	0.773786	0.802021	0.01249	0.05834	1.08077	4.86194	5.07843	5.42631	4.65248	4.76313	4.85645	5.04252	5.35772	5.45113	5.45763	5.26567	5.45746
metab_1367	0.34408	0.352152	0.778224	0.772468	0.3309	0.5359	0.984203	4.97187	5.15726	4.83781	5.07362	4.94744	5.01535	5.12443	5.02839	5.01544	4.78032	4.77725	4.80916
metab_1368	0.869753	0.807224	0.759214	0.737352	0.02368	0.09173	0.940556	4.60499	4.73201	4.50744	4.95367	4.84404	4.82146	4.29093	4.75495	4.42143	4.64167	4.23684	4.42398
metab_1369	0.450986	0.432718	0.773274	0.76619	0.1201	0.2816	0.980539	4.83569	4.99067	4.90812	5.01336	4.95565	4.89581	4.84424	5.01086	4.85451	4.90468	4.66149	4.74745
metab_1370	0.835187	0.167623	0.625621	0.617734	0.9122	0.9557	0.976419	3.9794	1.84435	1.69795	4.14098	3.4343	4.24045	3.74478	4.18989	4.07834	3.5469	1.67429	1.64587
metab_1371	0.632387	0.534516	0.690639	0.673205	0.4051	0.6067	0.950576	3.94934	4.23773	3.25746	4.15266	3.61501	4.21907	4.11337	4.02194	3.25424	3.90613	3.7155	3.25987
metab_1372	0.800476	0.863577	0.761702	0.778224	0.01409	0.06354	1.04689	4.58635	4.81605	4.9576	4.69701	4.84958	4.75271	4.77618	5.032	5.06628	5.11355	4.90818	5.11259
metab_1373	0.596965	0.554018	0.795949	0.816639	0.4578	0.6524	1.05808	5.50514	3.63373	4.62998	5.85805	5.73088	6.1505	5.81419	5.33032	5.76654	5.4033	5.5472	5.47426
metab_1374	0.901251	1.07049	0.757396	0.724604	0.119	0.2799	0.911864	5.45084	4.83654	4.99526	4.65564	3.78145	4.60284	4.70698	4.17487	4.42758	4.05562	4.20777	4.25079
metab_1375	0.224558	0.425775	0.645717	0.634679	0.7339	0.8506	0.967572	3.11613	3.36632	4.59265	3.16249	3.13852	3.16355	4.36854	3.13283	3.17294	3.106	3.06065	3.03162
metab_1376	0.326543	0.241936	0.765892	0.759743	0.338	0.5426	0.983033	4.54066	5.03871	4.75724	4.78641	4.95817	4.91467	4.66117	4.82285	4.77374	4.8759	4.71604	4.65612
metab_1377	0.790475	0.606649	0.667266	0.63739	0.2396	0.44	0.915296	3.07957	4.36553	3.62369	3.85582	3.12153	3.84393	3.06402	3.11584	3.96814	3.08901	3.24846	3.54965
metab_1378	0.741028	0.689274	0.750663	0.730621	0.08007	0.2143	0.945164	4.31716	4.77144	4.69449	4.76457	4.80665	4.43987	4.14968	4.63523	4.28544	4.72745	4.14602	4.32165
metab_1379	0.521433	0.422542	0.760121	0.768638	0.1185	0.2791	1.02397	4.71526	4.75613	4.67278	4.77609	4.75534	4.85802	5.05455	5.00381	4.70912	4.8117	4.93913	4.7005
metab_1380	0.527528	0.512264	0.647774	0.635283	0.1406	0.3125	0.963415	3.30765	3.44476	3.81641	3.37361	3.34963	3.37467	3.2921	3.34394	3.35524	3.3171	3.35951	3.2427
Asparaginyl-Proline	0.441137	0.472903	0.799341	0.807603	0.2924	0.4972	1.02283	4.97277	5.35079	5.60854	5.31485	5.43768	5.11702	5.16965	5.44314	5.46556	5.55807	5.36501	5.52695
metab_1382	0.363574	0.406013	0.719248	0.731024	0.5533	0.7286	1.03397	3.91054	3.5417	3.7526	4.85522	4.68273	4.68959	4.38064	4.24018	4.48806	4.44948	4.33971	4.3971
metab_1383	0.0172428	0.0925289	0.692318	0.691789	0.9749	0.9867	0.998471	3.73189	4.10254	4.07616	3.76558	4.16181	3.70719	3.29817	4.40513	3.72761	4.39869	3.60828	4.0682
metab_1384	0.365039	0.423504	0.73054	0.743667	0.6046	0.7675	1.0377	3.34165	5.07506	3.75217	4.68293	4.54489	4.86517	4.83483	4.1232	4.92388	4.22514	4.73897	4.40864
metab_1385	0.234315	0.0349955	0.788734	0.786325	0.7853	0.8828	0.993395	4.94038	5.3294	4.79059	5.32414	5.35331	5.15267	4.98319	5.29388	5.06322	5.38344	4.86336	5.09443
Gly Tyr	0.373786	0.490705	0.82969	0.820661	0.443	0.6407	0.975851	6.2584	6.076	5.83968	5.63928	5.14567	5.57684	5.83233	5.4753	5.75178	5.42392	5.56246	5.65698
metab_1387	0.59032	0.511517	0.859679	0.848743	0.1464	0.3211	0.971149	6.06502	6.46924	5.85758	6.31542	6.45335	6.27326	6.01554	6.27365	5.92661	6.21781	5.94915	5.97076
metab_1388	1.22145	1.35634	0.741782	0.782831	0.01999	0.08149	1.12107	3.68253	4.52927	4.48887	4.71837	4.85125	4.83575	4.66265	5.0097	5.17794	5.20975	5.11294	5.21417
metab_1389	1.27781	1.23335	0.852663	0.810569	0.04137	0.1362	0.892536	6.15232	7.23901	5.39517	5.70998	6.19649	6.04698	5.71046	5.63747	5.29107	4.97163	5.70345	5.47349
metab_1390	0.397036	0.303887	0.731669	0.723045	0.3793	0.5832	0.97586	4.39859	4.56639	3.96878	4.4333	4.35378	4.62458	4.25126	4.43322	4.36774	4.40919	3.99139	4.25594
metab_1391	1.14758	1.12363	0.777137	0.74186	0.01803	0.07561	0.906338	4.91636	5.07602	4.6403	5.35738	4.99865	4.92728	4.55838	4.80486	4.58612	4.72004	3.87525	4.57088
metab_1392	1.24361	1.36029	0.752356	0.709355	0.0103	0.05154	0.885475	5.04346	4.66845	4.7466	4.42967	4.27458	4.76383	4.66828	4.07062	4.20842	3.84714	3.79235	4.13813
metab_1394	0.269633	0.330433	0.786964	0.791901	0.5321	0.7125	1.01366	4.8395	5.23189	4.89046	5.23052	5.28151	5.26196	5.0557	5.47201	5.2094	5.2777	4.97818	5.16435
Leu Ala Gly	0.38111	0.41774	0.827886	0.819412	0.5045	0.6909	0.977304	5.77783	6.11249	5.7778	5.71896	5.24903	5.72951	5.98184	5.49702	5.86211	4.94502	5.73254	5.56822
metab_1397	0.181294	0.0546726	0.741152	0.741624	0.977	0.9878	1.00133	4.40876	3.83253	4.27173	4.91765	4.96656	4.66409	4.46097	4.45317	4.4175	4.78643	4.51279	4.46313
metab_1398	0.747975	0.688627	0.753966	0.728029	0.1967	0.389	0.929626	3.78443	4.78597	4.80888	4.94032	5.14458	4.58711	4.34528	4.24182	3.85147	4.74433	4.71254	4.1816
metab_1399	0.0878635	0.0325893	0.700963	0.701568	0.9836	0.9912	1.00174	3.40719	3.54431	4.60852	4.42415	4.67973	3.47422	4.43534	4.27203	4.25691	3.41664	4.45589	3.34223
metab_1400	0.225294	0.365483	0.705607	0.712734	0.6689	0.8095	1.0206	3.99858	4.16198	3.52573	4.48759	4.29488	3.99488	3.53223	4.49159	4.12748	4.26097	4.22407	4.33081
metab_1401	1.44635	1.52519	0.688687	0.745933	0.006174	0.03687	1.17718	3.36405	3.57227	3.60596	3.9043	4.25925	4.59298	4.62204	4.73537	4.40355	4.42342	4.52973	4.7138
metab_1402	1.27497	1.33846	0.828209	0.77873	0.09759	0.2444	0.873539	6.06248	6.051	5.99979	5.67657	4.89443	5.71522	5.8576	4.87623	5.30681	3.37325	5.4632	5.17213
metab_1403	0.777989	0.862438	0.780029	0.757927	0.1116	0.2671	0.940509	5.40486	5.44515	5.12896	4.90093	4.64079	4.6362	4.95623	4.51821	4.9808	4.45535	4.75927	4.6915
metab_1404	0.0891643	0.0525509	0.832381	0.834421	0.8521	0.9232	1.00552	6.09814	5.8154	5.96272	5.68929	5.47401	5.74887	6.34585	5.72118	5.95804	5.32212	5.94916	5.68243
metab_1405	0.68563	0.617357	0.793022	0.77938	0.04212	0.1376	0.963141	5.03077	5.28092	5.04249	5.34359	5.38368	5.17478	4.86221	5.20803	4.94846	5.15731	4.9667	4.95719
metab_1406	0.838601	0.701564	0.671821	0.703377	0.2013	0.3946	1.09575	3.46316	3.60028	4.55513	3.52913	3.50514	3.53019	4.33994	3.49945	4.6221	3.47261	4.31823	4.05653
metab_1407	1.20772	1.2494	0.680517	0.720077	0.002852	0.02386	1.12052	3.68724	3.82438	3.67547	4.08382	3.72923	3.75428	4.07007	3.86417	4.29967	4.31628	4.42641	4.51552
metab_1408	0.881344	0.94929	0.729813	0.702947	0.0451	0.1443	0.926282	4.34813	4.7714	4.44401	4.12906	4.21818	4.29844	4.38351	4.24293	4.19951	3.88581	3.79152	3.77041
metab_1409	0.794156	0.832491	0.789369	0.809627	0.1102	0.2649	1.05701	5.29333	5.43298	4.37841	5.3268	5.19661	5.31569	5.36278	5.59509	5.5963	5.27013	5.41153	5.46851
metab_1410	0.234823	0.0855806	0.776265	0.774152	0.783	0.8813	0.99417	4.97949	5.18754	4.5578	5.06844	4.99554	5.05818	5.02056	5.18733	4.94343	4.83147	4.8556	4.82948
metab_1411	1.03322	1.0407	0.817367	0.789863	0.03661	0.1252	0.927609	5.76794	5.83831	5.33388	5.54085	5.58794	5.33584	5.23103	5.39718	4.60131	5.62497	4.9954	5.13386
metab_1412	0.505633	0.548338	0.705949	0.722305	0.3253	0.5302	1.04778	4.2571	4.398	3.50992	3.67045	4.45382	4.19436	4.45268	4.48263	4.3414	3.8687	4.41414	4.09787
metab_1413	0.599921	0.561757	0.732635	0.761702	0.5103	0.696	1.08494	4.81553	1.72146	4.53524	5.14693	5.15168	5.04746	4.73125	4.57146	4.81337	4.93875	4.82484	4.77983
metab_1414	0.0134376	0.0881407	0.825296	0.825491	0.9772	0.9878	1.00053	5.78599	5.72477	5.7562	5.65419	5.51405	5.69457	6.04999	5.67479	5.77263	5.30171	5.72601	5.62341
metab_1415	0.594695	0.555825	0.786822	0.800167	0.1421	0.3146	1.0373	5.14651	5.24878	4.98783	5.0242	5.04534	5.27158	5.63381	5.28264	5.43866	4.85671	5.45714	5.20387
metab_1416	1.00048	0.744959	0.727623	0.677242	0.2096	0.4044	0.865238	3.49126	4.6335	3.09836	4.30785	5.34649	5.16678	3.09457	3.92892	3.15769	3.92571	4.65138	3.77818
metab_1417	0.616504	0.700844	0.826334	0.813714	0.1249	0.2887	0.966339	5.74729	5.98192	5.86349	5.58946	5.37509	5.66707	5.80788	5.3708	5.65298	5.32823	5.48188	5.42741
metab_1418	0.908362	0.889472	0.627878	0.680789	0.2579	0.461	1.16949	3.5517	4.16943	3.50724	2.29435	3.64803	2.30089	4.12677	4.64047	3.82566	2.23813	3.92669	4.00941
metab_1419	0.238528	0.101373	0.674861	0.667453	0.9092	0.9541	0.978552	1.4003	4.53911	3.5043	4.49195	4.13658	4.30894	4.24748	4.51539	4.17	3.88567	3.74529	1.33809
metab_1420	1.25515	1.20326	0.742804	0.79162	0.06382	0.1841	1.14522	3.60544	4.95448	5.17578	4.25823	4.21685	4.97503	5.68696	5.02746	5.50656	4.3277	5.42496	5.16214
Val Val Asp	0.229048	0.296411	0.804889	0.800098	0.6233	0.7787	0.986991	5.26661	5.76596	5.42685	5.51684	5.04127	5.26687	5.64735	5.15613	5.38089	4.98204	5.41208	5.28635
metab_1422	1.88302	1.82016	0.705094	0.784332	0.0004574	0.009903	1.24932	3.98841	3.91169	5.02668	3.84052	3.81654	3.84159	5.12835	5.17211	5.1959	4.90351	5.13902	4.97939
metab_1423	0.145813	0.182741	0.825101	0.822037	0.7723	0.8756	0.991733	5.59371	6.28299	5.52922	5.72037	5.36123	5.62485	5.93144	5.49698	5.81051	5.32287	5.7217	5.54675
metab_1424	1.14939	1.19289	0.739018	0.779524	0.03896	0.1306	1.11956	4.6295	4.82661	4.38813	3.53204	4.66022	4.86152	4.9477	5.2281	4.71446	5.03612	5.36397	4.82242
Gln Ile Ser	0.316527	0.332949	0.845532	0.839792	0.6061	0.7683	0.984685	6.05751	6.31699	6.1338	5.85992	5.63922	6.03444	6.3379	5.76818	6.15304	5.31659	6.01274	5.90098
metab_1426	1.73232	1.73601	0.751664	0.808211	1.321e-05	0.0008303	1.169	4.68372	4.84205	4.65614	4.62338	4.28164	4.78528	5.26912	5.58399	5.57051	5.26357	5.39123	5.49859
metab_1427	0.331681	0.274243	0.816241	0.810501	0.6662	0.8075	0.984505	5.40214	5.94715	5.55906	5.41709	5.32712	5.64873	5.97384	5.23059	5.67326	4.76733	5.65959	5.4771
metab_1428	1.31698	1.59107	0.658488	0.559428	0.1378	0.3081	0.738678	4.35057	3.69471	4.64929	2.30024	2.27638	4.06014	4.59046	2.27071	2.28196	2.24401	2.1989	2.17003
metab_1429	0.236782	0.299357	0.781396	0.776047	0.8107	0.8983	0.985332	5.34514	5.27368	5.36542	5.06623	4.10394	5.11642	5.59577	4.80949	5.1927	3.9479	5.29354	4.98449
metab_1430	1.24472	1.01572	0.743823	0.66792	0.1948	0.3866	0.804357	4.41764	5.08897	2.55397	5.13717	4.83498	5.23194	2.55019	2.60192	2.6132	4.3192	5.06956	4.77404
Gln Glu Val	0.36832	0.257731	0.82171	0.829561	0.5026	0.6896	1.02148	5.59789	6.09642	5.76147	5.43699	5.27329	5.62957	6.14244	5.54094	5.92613	5.24197	5.90677	5.76495
metab_1433	0.455061	0.245743	0.671358	0.68744	0.4557	0.6507	1.04794	3.97315	3.65687	3.72231	3.65054	3.56172	3.58677	4.69772	3.55603	3.56733	3.52919	4.41036	3.45477
Leu Val Arg	0.274316	0.0317902	0.800854	0.803594	0.9011	0.9496	1.00752	5.28331	5.9567	5.79524	5.24227	4.79872	4.85842	5.95889	5.0886	5.78228	4.38058	5.71138	5.24776
metab_1435	1.09037	0.855871	0.723209	0.657534	0.2894	0.4943	0.826919	2.69669	5.76686	2.68494	4.48833	4.06519	6.02066	3.83219	2.73292	4.70234	2.70613	3.71868	3.57785
metab_1436	1.07629	0.97777	0.770852	0.80058	0.01614	0.0702	1.08531	5.18561	5.12955	5.21349	4.73813	4.43778	4.6975	5.49856	5.22478	5.41066	5.07155	5.37491	5.32802
Asp Leu Arg	1.29966	1.18298	0.740521	0.795672	0.06267	0.1818	1.16548	5.17808	5.0423	5.04852	3.85378	4.21399	3.67617	5.75977	5.251	5.60235	4.265	5.62061	4.98367
metab_1438	0.613539	0.651798	0.792672	0.775974	0.3402	0.5449	0.955035	5.36359	5.49836	5.70398	4.93126	4.55203	5.17642	5.40867	4.85656	5.12125	4.25045	5.12146	5.06251
metab_1439	1.63362	1.56002	0.682506	0.756864	0.008172	0.04443	1.23571	3.62938	3.76652	4.228	3.69535	3.67137	3.89384	5.40733	4.45011	5.1017	3.63883	5.0703	4.61092
metab_1440	1.65304	1.69735	0.774152	0.830139	0.001281	0.0165	1.16542	5.07257	4.46616	4.78385	5.07104	4.73428	5.54037	5.52259	5.62989	6.026	5.44377	5.97422	5.97961
metab_1441	0.539762	0.494363	0.805365	0.793371	0.238	0.4382	0.967706	5.54067	5.49804	4.86428	5.45786	5.54612	5.41913	5.38232	5.46024	5.30642	4.95238	4.95192	5.22984
metab_1442	0.308689	0.103703	0.687083	0.696618	0.6812	0.8172	1.02794	3.73568	3.72789	4.77697	3.65673	3.63274	3.65779	4.50506	3.62705	4.20593	3.60021	4.37328	3.52579
metab_1443	1.19269	1.03714	0.709779	0.763128	0.09994	0.2481	1.16238	4.49857	4.0869	5.14921	3.68171	3.65773	3.68278	5.4639	4.41671	4.92619	3.62519	5.30909	5.03651
metab_1444	0.635902	0.420622	0.779741	0.763802	0.4495	0.6458	0.95679	5.34427	5.15896	3.93837	5.1553	5.2862	5.24865	4.88446	5.18066	4.87853	5.07063	4.01137	4.8016
metab_1445	0.361596	0.328148	0.763727	0.75618	0.7993	0.8912	0.979184	4.93798	5.34336	5.36077	4.81717	3.71714	4.64623	5.43577	4.24063	5.12393	3.51182	5.12277	4.79066
metab_1446	1.09076	1.0012	0.686904	0.735279	0.1014	0.2501	1.14833	3.5772	3.71433	4.9817	3.64317	3.61918	3.64423	4.67287	4.86365	4.91724	3.58665	4.66201	3.91509
metab_1447	0.122815	0.22759	0.681151	0.678154	0.7822	0.881	0.991314	3.65162	3.78876	4.22542	3.71759	3.69361	3.71866	4.12712	3.68792	3.69922	3.66108	3.83288	3.58665
metab_1448	0.803256	0.667701	0.603361	0.651278	0.678	0.8154	1.15538	1.20822	5.65669	1.19718	1.27039	4.31628	4.42177	5.01117	1.24236	4.8694	1.21709	4.52113	4.0217
metab_1449	0.721335	0.627811	0.784831	0.806451	0.285	0.4899	1.06106	5.18626	5.04105	5.87648	4.36529	4.36765	5.72327	5.31844	5.16533	5.60516	5.27406	5.4041	5.65396
metab_1450	0.63196	0.585022	0.794697	0.811374	0.2027	0.396	1.04663	5.29391	5.09321	5.85191	5.02525	5.23926	4.89592	5.44875	5.96601	5.53332	5.10255	5.45022	5.36223
metab_1451	2.61804	2.68158	0.635383	0.793511	0.0001905	0.005818	1.57156	4.3907	3.18185	3.03303	3.11072	3.08675	3.11179	4.01994	5.14951	5.56486	5.51337	5.34554	5.70313
metab_1452	0.644601	0.688777	0.724112	0.748885	0.3043	0.5091	1.07236	3.92209	4.24286	3.91032	3.98807	4.77388	4.95022	5.07412	4.91111	5.23563	3.93155	4.33757	4.16327
metab_1453	0.137326	0.287969	0.697229	0.692583	0.794	0.8885	0.986683	3.77113	3.90827	4.71056	3.8371	3.81311	3.83817	4.55897	3.80742	3.97174	3.78058	3.7352	3.70615
metab_1454	1.61701	1.60538	0.703033	0.765818	0.001873	0.01944	1.19397	3.84907	3.98622	4.63159	4.00699	3.89106	3.91683	4.79562	4.55496	5.27712	4.31719	4.94151	5.10732
metab_1455	0.641508	0.534473	0.735759	0.747489	0.03232	0.1147	1.03354	4.46643	4.38739	4.51235	4.45129	4.39777	4.4362	4.77195	4.67091	4.39132	4.53935	4.67305	4.49781
metab_1456	0.462142	0.416921	0.71391	0.701395	0.267	0.4706	0.96479	3.96128	4.17062	3.99902	4.32365	4.1729	4.42153	3.98141	4.33432	4.32682	3.95421	3.78986	3.7817
Fapy-Adenine	0.363589	0.311874	0.837588	0.828531	0.4966	0.6857	0.97585	5.29774	6.46246	5.76429	5.68825	6.2292	5.84022	5.86861	5.58408	5.3342	6.07653	5.94347	5.61924
Gamma-Glutamylacetamide	0.98061	0.969346	0.797614	0.77122	0.03218	0.1142	0.929858	5.6234	5.38565	4.87025	5.59678	5.17954	4.99632	4.75789	5.17347	4.73163	4.92074	4.75953	5.08612
metab_1459	1.70083	1.74454	0.786254	0.842672	0.0009005	0.01424	1.16585	4.8184	4.97533	5.81952	4.97216	5.07204	5.02313	5.46617	5.90013	6.11374	6.13181	5.95131	6.205
metab_1460	0.101885	0.0825609	0.778585	0.777137	0.7741	0.8768	0.996005	4.94906	5.0768	4.78937	5.15473	5.02946	5.03555	5.07269	5.04166	4.99012	4.81188	5.09367	4.90501
metab_1461	1.46586	1.54613	0.617839	0.68842	0.01122	0.05439	1.23253	3.11114	3.0697	3.73405	2.99858	2.97462	2.99965	2.91713	3.82106	4.21159	4.11857	3.9539	4.25653
metab_1462	0.0770345	0.168147	0.711807	0.713575	0.915	0.9573	1.00506	3.64696	4.51539	3.62141	4.40259	4.21776	4.49413	3.90485	4.39794	3.7958	4.39612	4.29631	4.2378
metab_1463	0.787722	0.828522	0.748576	0.731991	0.008402	0.04523	0.954397	4.71015	4.80513	4.47381	4.60057	4.52351	4.51599	4.53541	4.43335	4.439	4.30839	4.34341	4.31292
Serotonin	0.899707	0.897342	0.771146	0.749968	0.01399	0.06324	0.9427	4.91587	5.10582	4.7628	4.83544	4.91363	4.88919	4.70488	4.77722	4.63914	4.80142	4.2546	4.55936
metab_1465	0.502088	0.459199	0.766338	0.778658	0.4803	0.6717	1.03472	4.95455	5.14483	3.73173	5.07653	5.00644	5.12027	5.0725	5.18391	5.07831	4.87021	4.9015	4.93506
metab_1466	0.23645	0.189499	0.78831	0.785543	0.8403	0.9163	0.992415	5.1785	5.52122	5.37207	5.09368	4.80973	4.87655	5.47451	4.94907	5.33127	4.45983	5.33319	5.07037
Hydroxyphenylacetylglycine	0.606521	0.527797	0.776629	0.763578	0.2498	0.4518	0.964451	5.45554	5.01781	4.42783	5.09527	4.9835	4.89135	4.81705	4.98144	4.75258	4.88425	4.63397	4.74219
metab_1469	0.228702	0.170635	0.827757	0.83046	0.4502	0.6463	1.00733	5.5849	5.70625	5.87603	5.71479	5.67553	5.80013	5.88628	5.71944	5.83738	5.66418	5.77623	5.72485
metab_1470	0.418621	0.323115	0.774152	0.765147	0.298	0.5025	0.975329	4.72355	5.16508	4.56034	5.09252	5.11217	5.01567	4.7201	4.96356	4.78873	4.97618	4.69763	4.78959
Pro Thr	0.417938	0.275515	0.805976	0.81591	0.4511	0.6471	1.02742	5.27046	5.36631	6.22622	5.2018	4.99923	5.31762	5.80156	5.56607	5.62904	5.24936	5.51468	5.50958
metab_1473	0.700325	0.719521	0.666331	0.690196	0.1392	0.3104	1.07202	3.40574	3.90067	3.8335	3.30503	4.07677	3.3061	3.94245	4.07979	3.51811	4.08074	3.82713	3.9489
metab_1474	1.00718	0.918757	0.765221	0.730944	0.06087	0.1781	0.908375	4.35068	4.92841	4.70984	4.99517	5.17928	4.78104	3.99643	4.82481	4.2108	5.00731	4.03926	4.21111
metab_1475	0.478291	0.489925	0.73054	0.745231	0.3815	0.5853	1.04227	4.59063	4.7688	3.56617	4.4744	4.2931	4.57087	4.69171	4.65775	4.7647	4.07677	4.64779	4.53359
metab_1476	0.398537	0.589335	0.696706	0.678063	0.5868	0.7525	0.947408	4.49546	4.54687	4.83665	3.32993	3.30596	3.331	4.52318	3.65401	3.5614	3.27343	4.37655	3.19903
metab_1477	0.806245	0.787006	0.682416	0.652053	0.1114	0.2669	0.914765	3.32378	3.96915	3.9652	4.03662	4.19497	3.39081	3.43579	3.56672	3.37137	4.00577	3.28787	3.25883
metab_1478	1.08634	0.991945	0.693815	0.644439	0.06947	0.1944	0.865263	3.76284	4.75969	3.15298	3.79748	4.3476	3.82336	3.1544	3.49687	3.21232	3.95258	3.54468	3.0998
metab_1479	0.661268	0.554963	0.780605	0.76671	0.07	0.1954	0.962257	4.78168	5.0442	5.06126	5.00624	5.21742	5.09472	4.60796	4.91635	4.8396	5.09258	4.67113	4.93663
Met Asp	0.823475	0.986029	0.790004	0.757624	0.2423	0.4433	0.914247	5.49383	5.32118	6.55901	4.93905	4.64726	4.03525	5.03015	4.77815	4.66874	4.68205	4.54476	4.63346
metab_1481	0.174663	0.0591664	0.776919	0.773713	0.6848	0.8197	0.99117	4.80178	5.06851	4.60117	5.12546	5.14943	5.14954	4.81953	5.13514	5.0114	4.94232	4.85408	4.86972
metab_1482	0.622408	0.418217	0.736635	0.754654	0.4211	0.6214	1.05188	4.97833	4.92764	4.11227	4.19664	4.16603	4.34	4.98541	5.48241	4.98959	4.25146	4.23518	4.15942
metab_1483	0.626774	0.625607	0.841234	0.855459	0.2012	0.3944	1.0389	5.42636	5.62358	6.45525	5.89717	6.21388	6.01335	6.16825	6.26363	6.17469	6.13188	6.38819	5.88519
Asn Tyr	0.81293	0.901198	0.803594	0.78154	0.1026	0.252	0.941253	5.61609	5.77456	5.55517	5.16708	4.87323	5.18369	5.38805	4.98902	5.21287	4.60759	5.05651	5.02652
metab_1485	1.48089	1.40016	0.580925	0.666143	0.02329	0.09074	1.29395	2.7601	2.89706	2.74835	2.82598	2.80203	2.82704	4.49689	3.39961	2.80763	2.76954	4.31038	4.03245
metab_1486	0.233306	0.0389285	0.782114	0.781684	0.9661	0.9832	0.998813	5.01667	5.36677	4.34844	5.29963	5.11032	5.19049	5.00773	5.24532	5.0869	5.03894	5.00548	4.90683
metab_1487	0.754995	0.780016	0.753736	0.731266	0.1215	0.2837	0.938784	4.89472	4.97805	4.37196	4.58922	4.55741	4.64062	4.48287	4.67912	4.67313	4.25259	4.47465	3.75501
metab_1488	0.566051	0.642674	0.747179	0.728516	0.3792	0.5832	0.948768	4.93689	5.00258	4.85065	4.39069	4.03041	4.31011	4.93182	4.07148	4.54573	3.5341	4.52806	4.49799
metab_1490	1.35062	1.37293	0.783689	0.841547	0.1014	0.2502	1.17057	3.6797	3.68526	6.40166	5.48979	5.83105	5.3728	5.98909	5.64221	5.92539	5.72012	5.88803	6.49354
metab_1491	0.57795	0.523858	0.696094	0.718086	0.319	0.5247	1.06504	3.80489	4.95138	3.99707	3.57776	3.55378	3.91678	4.7065	4.18952	4.01556	3.88469	4.05623	4.49765
metab_1493	1.01902	0.996478	0.732796	0.760799	0.01161	0.05568	1.08173	4.58539	4.29209	4.58835	4.03127	4.43876	4.49247	4.79853	5.07822	4.83752	4.55464	4.73543	4.58446
metab_1494	1.63085	1.56781	0.641573	0.72214	0.007775	0.04283	1.26412	2.98865	4.13789	4.0215	3.05457	3.0306	3.05563	4.63137	3.67167	4.53402	4.11253	4.57145	4.12015
metab_1495	0.413339	0.265716	0.807197	0.800373	0.8102	0.8981	0.981533	5.59366	5.7091	5.68001	5.09918	4.96292	5.44418	6.16523	5.23136	5.67461	3.51388	5.8349	5.47165
metab_1496	0.942647	0.859051	0.705094	0.740205	0.09342	0.237	1.10489	4.21964	4.6947	4.29223	3.6544	3.90763	3.65546	4.95852	4.26273	4.8946	4.02613	4.65379	4.19464
metab_1497	1.7654	1.84335	0.686726	0.765892	0.003212	0.02526	1.25175	3.64575	3.78289	4.62779	3.71172	3.68774	3.71279	3.8582	4.97159	5.16436	4.96119	4.90077	5.14261
metab_1498	0.369907	0.306344	0.764176	0.773348	0.5291	0.7099	1.02578	4.742	5.08935	4.45479	4.8738	4.58828	5.10983	5.13802	5.50074	5.08906	4.44904	4.82838	4.60063
Zalcitabine	3.05677	3.0266	0.63488	0.834929	7.352e-05	0.003043	1.76162	3.84598	2.28577	4.14539	3.7625	2.19115	3.65214	4.99357	5.72993	6.10938	5.98839	5.98973	6.21516
metab_1500	1.44886	1.54893	0.831037	0.780029	0.01542	0.06797	0.870002	6.24824	6.10799	5.5679	5.86625	4.88639	5.98284	5.50104	5.02995	5.19928	4.3221	5.14395	4.95977
metab_1501	1.23499	1.10466	0.734079	0.78476	0.06155	0.1797	1.15178	4.47442	4.32531	5.36324	4.67711	3.67286	4.01566	5.42398	5.32294	5.71897	4.24032	5.00574	4.83913
metab_1502	0.301867	0.217504	0.765818	0.7532	0.684	0.8194	0.965439	3.79888	5.26108	5.27395	3.98552	5.27467	5.40031	4.53813	5.28913	4.96353	5.34477	3.76296	4.09211
metab_1503	1.2738	1.24141	0.703635	0.756408	0.03982	0.1327	1.16108	3.92321	3.77996	5.18153	3.70879	4.02055	3.70986	4.48533	5.33645	4.67018	4.24777	4.86868	4.63223
metab_1504	0.879004	0.961236	0.719663	0.683947	0.1597	0.3397	0.902451	4.90743	3.88649	5.24957	3.81532	3.79134	3.81639	3.73379	3.78564	3.79695	3.9077	3.71342	4.04478
metab_1505	0.985815	0.917237	0.694956	0.727541	0.03424	0.1193	1.09762	3.90383	4.04098	3.89206	3.96981	3.94582	3.97087	4.89733	3.94013	4.27754	3.91328	4.60506	4.40825
metab_1506	2.21166	2.28164	0.708931	0.806587	2.042e-05	0.001154	1.31341	3.97709	4.11424	4.37323	4.04307	4.01908	4.16933	4.88164	5.26662	5.85577	5.07292	5.56658	5.79182
4-Fluoroamphetamine	0.265106	0.181874	0.699491	0.688153	0.6836	0.8191	0.967798	3.09511	4.71703	3.62761	4.01461	4.47337	4.10716	3.88944	3.66864	3.14268	4.4932	4.26119	3.80749
metab_1508	0.670192	0.746261	0.816042	0.804344	0.03364	0.1179	0.968632	5.76981	5.61922	5.56951	5.60041	5.3687	5.35506	5.45508	5.44258	5.37256	5.35003	5.34696	5.27239
metab_1509	0.136798	0.0766202	0.645717	0.648458	0.8957	0.9464	1.00818	3.75694	3.11053	3.95465	3.03941	3.20473	3.47078	3.95892	3.00976	3.30245	3.76757	3.1659	3.5035
metab_1510	0.436834	0.337804	0.749195	0.735519	0.4015	0.6037	0.962281	3.92688	4.64394	4.50593	4.85527	5.03421	4.71049	4.31348	4.49191	4.35665	4.87286	3.98196	4.61605
Butanoyl (2S)-2-Amino-5-(Diaminomethylideneamino)Pentanoate	0.717166	0.678794	0.792532	0.81783	0.3174	0.5232	1.07151	5.26047	6.09435	5.26007	3.80982	5.2457	5.53997	6.25932	5.31309	5.65722	4.98828	5.57019	5.65519
metab_1512	0.154956	0.0378917	0.621592	0.614159	0.9345	0.9676	0.977701	1.79907	5.00607	1.78748	1.86408	4.50418	4.14154	4.16618	2.01613	1.84596	4.60995	4.30522	1.73519
metab_1514	0.883266	0.149553	0.509606	0.536558	0.8586	0.9267	1.0927	0.211226	4.06896	4.70985	0.259628	0.227885	3.91755	4.03373	1.47215	1.17497	0.214892	3.71151	4.0306
Pro-Pro-Pro	0.31671	0.166776	0.867644	0.873088	0.5679	0.7391	1.01459	6.43572	6.37139	6.73552	6.16213	6.11785	6.41474	6.82547	6.40452	6.39898	5.96179	6.79372	6.41263
metab_1517	0.143084	0.0636289	0.704322	0.709694	0.8496	0.9217	1.01551	4.81399	3.67614	5.09176	3.60498	3.581	3.60605	4.73331	4.02721	4.05089	3.54846	4.14961	4.24305
Val Glu Asn	0.167742	0.0619623	0.809156	0.8103	0.9226	0.9618	1.00312	5.73292	5.63265	5.80587	5.21938	4.91811	5.35436	5.72291	5.38634	5.60614	4.97844	5.58354	5.49106
metab_1519	1.19845	1.16667	0.721233	0.77041	0.08905	0.2296	1.14802	3.61725	4.67998	4.75849	3.68322	4.60692	4.23202	5.38194	5.04036	5.06741	3.6267	5.31263	4.9326
metab_1520	0.225166	0.0774618	0.75694	0.763877	0.7862	0.8834	1.01952	5.08503	5.17156	4.95864	4.18389	3.83569	5.04908	5.34648	5.01391	5.24359	3.74968	4.82544	4.65412
metab_1522	1.07032	0.989296	0.695482	0.738384	0.07628	0.2075	1.13005	4.19307	3.89421	4.40615	3.57305	3.54907	4.14516	4.92757	4.37673	4.95546	3.51654	4.37236	4.7026
metab_1523	0.447763	0.300191	0.656002	0.672836	0.4475	0.644	1.05072	3.31701	3.56173	4.16799	3.38296	3.35898	3.38403	4.26104	3.35329	3.91384	3.32646	4.14116	3.25205
metab_1525	0.444885	0.353275	0.806384	0.799272	0.344	0.5486	0.980751	5.65984	5.41079	5.01078	5.41414	5.45035	5.47447	5.33361	5.5368	5.29794	5.28911	5.09785	5.24103
metab_1526	2.39829	2.29974	0.654177	0.794	0.00122	0.01624	1.48803	3.71034	2.48649	4.6837	3.88905	2.39167	3.89718	5.21102	4.68031	5.43325	5.26459	5.24205	5.50633
metab_1527	0.681579	0.567784	0.724931	0.690285	0.3851	0.5889	0.905525	3.39663	4.68834	4.37439	3.46259	4.71817	5.2103	3.38107	4.7214	3.44422	5.16521	3.36071	3.33167
Monoacetyldiglyceride	0.492462	0.4739	0.761176	0.779669	0.4632	0.6566	1.05262	4.26203	3.51852	5.39266	5.27107	5.42767	4.75026	5.09862	5.15746	5.00853	5.00954	5.30584	4.54382
metab_1529	0.593936	0.446684	0.761326	0.742725	0.3405	0.5451	0.949288	4.57292	5.20336	3.76441	5.10946	5.08214	4.89941	4.3819	4.76087	4.29035	4.84189	4.30249	4.60206
metab_1530	0.209231	0.200501	0.738463	0.7352	0.7646	0.8698	0.99084	4.38438	4.76859	4.70516	4.3674	4.35921	4.27022	4.74066	4.40853	4.49469	4.03439	4.61619	4.31756
N-Ethyl-N-Methylcathinone	0.791548	0.772288	0.814581	0.801541	0.002499	0.02242	0.965068	5.5115	5.46776	5.45627	5.58587	5.58874	5.53692	5.27525	5.43231	5.29064	5.48862	5.2292	5.27562
metab_1532	0.168575	0.230532	0.675045	0.669224	0.8047	0.8948	0.983119	3.48768	3.1075	4.05536	4.4146	4.05487	3.27141	4.12445	3.85023	3.64123	3.20176	3.68996	3.50839
metab_1533	0.419173	0.353343	0.707485	0.696182	0.3006	0.505	0.968041	3.74101	4.34003	4.01967	4.26469	4.03207	4.19513	3.7924	4.09969	3.87918	4.20736	3.71379	4.11349
metab_1534	0.80649	0.800368	0.718419	0.700358	0.007053	0.04	0.949633	4.18879	4.21203	4.12194	4.33358	4.29171	4.22769	4.00185	4.08034	3.827	4.2249	4.0328	3.92864
Val Val Glu	0.462446	0.474313	0.812312	0.801335	0.4273	0.627	0.970497	5.13852	5.95495	5.56294	5.58963	5.18128	5.5177	5.83495	5.14399	5.43122	4.73962	5.53881	5.28651
Methysergide	1.84991	1.97162	0.662475	0.791269	0.08071	0.2155	1.4412	1.67447	2.76786	4.03912	1.73916	5.71297	5.65096	5.54437	5.37478	5.44704	5.1943	5.93931	3.60699
Gly Asp Val	0.900681	0.995586	0.81298	0.790285	0.04793	0.1503	0.939829	5.59327	5.71142	5.95646	5.46319	4.97818	5.30326	5.34032	5.00199	5.08702	5.16161	5.16733	5.26246
metab_1538	1.22348	1.22128	0.647285	0.699144	0.02366	0.09167	1.16371	2.97481	4.12159	3.8232	3.04073	3.01676	3.65463	4.03757	4.20737	4.16512	3.81825	3.88956	3.8949
metab_1539	2.14885	1.85589	0.735998	0.598791	0.009423	0.04874	0.668166	3.75726	4.97416	4.08148	4.90109	4.15313	4.80354	0.92603	3.449	3.37176	3.31908	3.50227	3.25064
metab_1540	0.489515	0.237148	0.698449	0.713659	0.6006	0.7645	1.04457	4.06767	4.59762	4.73419	3.52815	3.50417	3.52922	4.7371	3.49848	4.3621	3.47164	4.80025	4.16495
metab_1541	0.612072	0.586825	0.780245	0.769746	0.03382	0.1184	0.971366	4.92209	5.03055	4.95405	5.11872	5.08271	5.06482	4.88877	4.96402	4.87423	5.03501	4.67304	4.87296
metab_1542	1.81507	1.8883	0.798927	0.855882	4.176e-05	0.001973	1.1666	4.81841	5.33998	5.52069	5.10159	5.50647	5.47551	5.92488	6.21425	6.13036	6.24599	6.21712	6.3251
metab_1543	0.916481	0.875603	0.757244	0.735279	0.007748	0.04276	0.940229	4.68212	4.70903	4.62465	4.76689	4.79222	4.73061	4.30768	4.54272	4.44306	4.69227	4.12094	4.50799
Ac-Pro-Gly-Pro-Oh	0.776829	0.71006	0.81077	0.828789	0.08857	0.2289	1.05011	5.40924	5.74546	5.69897	5.36297	5.02814	5.565	5.92851	5.55492	5.93398	5.34686	5.83551	5.85198
metab_1545	0.576562	0.570163	0.784403	0.774663	0.04785	0.1502	0.973462	4.94092	5.16804	5.0339	5.16005	5.12954	5.08775	4.98982	4.9778	4.92417	5.14398	4.88109	4.79716
metab_1546	0.704039	0.694605	0.782759	0.77144	0.003331	0.02569	0.969194	4.99534	5.05212	5.04741	5.13663	5.09334	5.05692	4.88241	4.98746	4.90103	5.03	4.7911	4.85662
metab_1547	0.767542	0.746839	0.733117	0.717088	0.006948	0.03968	0.955545	4.27508	4.41685	4.36832	4.495	4.4999	4.39706	4.18108	4.28611	4.11905	4.40812	4.11624	4.16911
N2-(1-Carboxyethyl)-2'-Deoxyguanosine	1.11847	1.125	0.712986	0.66941	0.04986	0.1548	0.881604	4.64721	4.20457	3.83913	4.61844	4.0453	3.62707	3.48258	3.58724	3.70054	4.35856	3.46222	3.43317
metab_1549	0.718499	0.680087	0.777572	0.76455	0.0108	0.05316	0.964543	4.9084	5.00019	4.88893	5.09358	5.04747	5.01572	4.72818	4.90653	4.77538	4.99073	4.6859	4.80271
metab_1550	0.72962	0.708857	0.781612	0.76923	0.004074	0.02839	0.966323	4.93048	5.05307	4.96528	5.166	5.10935	5.06505	4.87833	4.95981	4.85869	4.95149	4.77279	4.84919
metab_1551	1.12488	1.10649	0.695832	0.66238	0.0006972	0.01268	0.907164	3.87487	3.96789	3.91005	4.04442	4.06564	3.92162	3.55737	3.67038	3.39665	3.82454	3.41345	3.71102
metab_1552	0.546562	0.511277	0.812111	0.804821	0.01978	0.08079	0.980321	5.46743	5.48595	5.39115	5.53708	5.53232	5.51459	5.33149	5.46842	5.37776	5.47477	5.27769	5.35282
Neopterin	0.616419	0.612264	0.817565	0.80291	0.1732	0.3583	0.960862	5.55681	5.56531	5.13796	5.89112	5.73611	5.52981	5.59193	5.58289	5.32016	4.87195	5.37268	5.37009
metab_1554	1.00913	0.784819	0.693463	0.737034	0.2242	0.422	1.13233	4.27222	4.14263	3.31213	3.54876	3.36644	4.97941	5.42672	5.04647	3.31302	4.17467	4.58034	4.20927
metab_1555	1.81082	1.73261	0.757548	0.825361	0.0009387	0.0145	1.20479	4.6461	4.79073	5.51465	4.42081	4.39682	4.56475	6.06055	5.54377	5.83791	5.18385	5.7076	5.80212
Guanine	0.771564	0.760733	0.854792	0.868762	0.03115	0.1116	1.038	6.06433	6.24595	6.34506	5.84165	6.2917	6.16087	6.51218	6.55856	6.31874	6.24909	6.45686	6.25488
metab_1557	1.32507	1.3265	0.72403	0.773055	0.01742	0.07396	1.14731	3.67003	4.36636	4.64078	4.02227	4.36882	4.71657	5.25727	5.16572	4.97836	4.22802	5.12935	4.81989
Ovalicin	3.18388	3.19756	0.597146	0.823474	3.439e-05	0.001722	1.9154	2.04348	2.8648	4.37176	2.94143	2.08512	3.42099	5.06212	5.50136	5.93977	5.70404	5.76868	5.98302
metab_1559	1.03656	0.811507	0.638888	0.689753	0.2231	0.4206	1.1613	3.47649	3.87787	2.63801	3.05731	2.69166	4.3803	4.86289	4.50726	2.69727	3.73342	3.92972	3.6419
metab_1560	0.808923	0.791936	0.749968	0.731589	0.01692	0.07246	0.9496	4.48985	4.52343	4.60852	4.75849	4.68167	4.67744	4.32755	4.56919	4.30104	4.64099	4.22927	4.2728
metab_1561	2.15994	2.1204	0.634679	0.744293	2.766e-05	0.001436	1.37379	3.14392	3.66307	3.61282	3.18795	3.1205	3.14553	4.81232	3.88852	4.61978	4.63418	4.62266	4.72012
metab_1562	1.2526	1.22809	0.813247	0.849358	0.01553	0.06831	1.10245	4.97144	5.53825	5.80748	5.28413	5.58767	5.84189	6.51682	6.29509	5.9087	5.55575	6.20875	5.93005
metab_1563	1.07071	1.07286	0.723209	0.756408	0.01827	0.0764	1.09797	4.19991	4.47346	4.5174	3.71892	4.57955	4.2323	4.87167	4.94074	4.62399	4.48583	4.75359	4.5648
metab_1564	0.829624	0.80624	0.761928	0.746868	0.0004975	0.01035	0.958787	4.73087	4.82881	4.71286	4.75283	4.84132	4.81516	4.55603	4.60688	4.61177	4.71139	4.50765	4.50148
metab_1565	0.787917	0.790313	0.748576	0.768194	0.04782	0.1501	1.05624	4.26845	4.52125	4.64215	4.48781	4.77416	4.93794	5.0837	5.0108	4.75617	4.76343	4.86971	4.69807
metab_1566	0.930203	0.920076	0.79141	0.772835	0.001605	0.01818	0.950058	5.19193	5.12807	5.10513	5.27243	5.20731	5.21317	4.8642	5.04251	4.85528	5.14531	4.80013	4.85615
metab_1567	1.13545	1.16721	0.744606	0.775319	0.003709	0.02691	1.08937	4.45637	4.81906	4.70063	4.22328	4.37203	4.75511	4.84811	4.96426	5.1242	4.86107	4.8955	5.07275
metab_1568	0.365289	0.280855	0.834611	0.839729	0.3123	0.5172	1.01389	5.69222	5.77289	5.86892	5.82178	5.83728	6.00294	6.10081	6.09826	5.79728	5.86584	5.88955	5.7294
metab_1569	0.257211	0.229078	0.772248	0.767156	0.5127	0.6974	0.985973	4.62694	4.79619	5.0005	4.9231	5.02726	5.13761	4.89679	5.04306	4.68444	5.03136	4.66939	4.77636
metab_1570	0.729034	0.735143	0.792041	0.780245	0.003554	0.0263	0.968046	5.15293	5.18619	5.16866	5.26205	5.15625	5.2429	5.02194	5.1128	4.97926	5.17662	4.94733	4.93597
metab_1571	0.536609	0.30459	0.744371	0.755722	0.491	0.6809	1.0323	4.22901	4.69026	4.73529	4.89631	4.47022	4.28677	4.74084	4.82827	4.33181	5.46196	4.34139	4.48351
metab_1572	0.586777	0.514957	0.767898	0.753889	0.14	0.3117	0.961728	4.62024	5.26997	4.66514	4.77577	4.97277	4.85529	4.52971	4.8816	4.57502	4.85606	4.62401	4.58018
metab_1573	0.941187	0.925338	0.696182	0.668759	0.01268	0.05896	0.923387	3.87952	4.02216	3.78379	3.9987	4.12029	4.00558	3.78187	3.91754	3.72533	3.73272	3.31298	3.51098
metab_1574	0.586286	0.568605	0.678063	0.661907	0.1125	0.2686	0.953785	3.45516	3.72538	3.73823	3.78647	4.05714	3.82665	3.7405	3.79509	3.47022	3.54413	3.57919	3.41804
Thr Val Asp	0.843038	0.921034	0.829175	0.805908	0.1203	0.2819	0.938761	6.17928	6.03349	5.79544	5.54164	5.05774	5.87832	5.73454	5.18084	5.67292	4.90616	5.41566	5.46434
metab_1576	0.659416	0.615595	0.72362	0.708846	0.04432	0.1425	0.95876	4.16718	4.28487	4.1657	4.36257	4.34684	4.42293	4.04244	4.29214	3.9507	4.31019	3.97927	4.11614
metab_1577	0.852238	0.834898	0.814514	0.798582	0.005198	0.03326	0.957458	5.45942	5.52519	5.46794	5.59692	5.55165	5.54116	5.23483	5.32887	5.23459	5.55254	5.08845	5.29304
4-Methylphthalic Anhydride	0.65592	0.632252	0.794767	0.784403	0.01093	0.0536	0.971914	5.14014	5.23288	5.18093	5.29867	5.28453	5.26751	5.06098	5.20288	5.04781	5.20217	4.95456	5.05102
metab_1579	0.414723	0.358727	0.758155	0.771955	0.4842	0.6753	1.03911	3.8825	4.54491	5.37525	5.26398	4.97169	4.33916	5.23398	4.85311	4.62344	4.86151	5.16872	4.74835
metab_1580	0.609811	0.295142	0.688953	0.708591	0.639	0.7896	1.05816	4.07103	4.80629	4.38208	3.30086	2.95652	3.79819	4.74634	2.95083	4.74824	2.92402	4.84073	4.46201
Leu Leu Lys	0.63727	0.268828	0.753583	0.772102	0.6695	0.8099	1.05289	4.9227	5.6363	5.40731	4.06398	3.4698	4.51858	5.71577	3.97874	5.62534	3.13059	5.78248	5.26696
metab_1582	1.81175	1.90767	0.716838	0.798582	0.005917	0.03592	1.25629	3.78033	3.91747	3.76856	3.8463	4.64024	5.30875	5.43922	5.36908	5.51808	4.43347	5.49455	5.47907
metab_1583	0.147787	0.116519	0.732394	0.735838	0.8708	0.9333	1.00977	4.32819	3.21275	4.43286	4.82324	4.92646	4.67791	4.43036	4.38873	4.56103	4.57854	4.33866	4.36268
metab_1584	0.475395	0.16166	0.784118	0.779741	0.8494	0.9217	0.987999	5.05867	5.50089	5.26751	4.88091	4.792	4.99802	5.51179	4.60941	5.49915	3.72929	5.56781	5.21174
metab_1585	0.553907	0.555732	0.768638	0.760272	0.03666	0.1253	0.977002	4.83925	4.81786	4.8266	4.99864	4.8531	4.88605	4.80931	4.84787	4.74882	4.83266	4.60506	4.70163
metab_1586	0.684699	0.735068	0.657152	0.633973	0.1636	0.3451	0.933352	3.3979	3.73573	3.60402	3.68091	3.75433	3.07226	3.74359	3.25898	3.17372	3.53823	3.03	3.08763
metab_1587	0.41717	0.340277	0.719414	0.71054	0.3016	0.5062	0.975006	4.0967	4.40687	4.07242	4.32613	4.32514	4.21875	4.03546	4.26293	4.18753	4.43719	3.94084	3.9437
Ala-Val-Oh	0.369685	0.492857	0.762754	0.748963	0.6515	0.7983	0.962221	5.48099	5.51306	5.4371	4.17559	3.37366	4.76445	5.07464	3.95015	4.73223	4.42788	4.76159	4.71206
metab_1589	0.845494	0.827279	0.790637	0.775756	0.0007425	0.01299	0.959807	5.12988	5.17293	5.07521	5.3018	5.21763	5.15161	4.91302	5.04162	4.92665	5.07676	4.92014	4.92169
Plumieride	1.68702	1.68304	0.755799	0.669689	0.02385	0.09219	0.781868	4.97888	5.49582	5.4487	3.57955	3.55557	5.1334	3.49803	4.00322	4.09149	3.52304	3.47767	3.44862
metab_1591	0.638027	0.645588	0.654465	0.624901	0.2896	0.4944	0.915457	4.67181	3.32165	3.4128	2.89949	3.57374	3.19624	2.95677	3.45905	3.46533	2.98465	3.19235	3.23683
metab_1592	0.555944	0.487086	0.754272	0.740442	0.1706	0.3552	0.961958	4.42157	4.86142	4.5904	4.82157	4.91352	4.46299	4.28469	4.65571	4.36364	4.81909	4.39417	4.49161
metab_1593	1.12488	1.26747	0.665581	0.599119	0.1238	0.287	0.819008	5.32823	3.114	4.23078	3.04288	3.01892	3.04395	2.96142	3.01323	3.02453	2.98641	2.94107	2.91205
metab_1594	0.307629	0.282508	0.667826	0.658679	0.4623	0.6561	0.973454	3.57477	3.66104	3.65173	3.78297	3.29108	3.96118	3.30286	3.84723	3.71889	3.66145	3.37297	3.43742
metab_1595	0.764705	0.796661	0.782831	0.771293	0.0001054	0.00386	0.968608	5.09861	5.02634	5.07467	5.07938	5.02936	5.08329	4.96071	4.91008	4.91279	4.96458	4.81963	4.86595
metab_1596	0.213921	0.0374753	0.782974	0.783189	0.9845	0.9916	1.00059	4.69735	5.23745	4.9482	5.08306	5.31616	5.12068	5.16388	5.35839	5.09338	5.25614	4.73845	4.80884
metab_1597	0.379744	0.229433	0.73464	0.726564	0.4175	0.6182	0.977416	4.25207	4.76332	4.19938	4.16984	4.76421	4.42111	4.31643	4.19789	4.4999	4.27564	4.33049	4.34558
metab_1598	0.33221	0.263294	0.698622	0.707911	0.6962	0.8272	1.02703	3.01297	4.42482	3.83723	4.18631	4.29993	4.21718	4.42506	4.4549	4.1031	4.38524	3.52533	3.7281
metab_1599	0.79175	0.787726	0.683317	0.660011	0.04468	0.1433	0.934083	3.8072	3.86114	3.87905	3.9202	3.75973	3.70929	3.41717	3.83874	3.31284	3.92945	3.37013	3.55542
metab_1601	1.86262	1.91946	0.699231	0.774371	9.116e-05	0.003574	1.23607	3.82159	4.21201	3.90411	3.72487	4.1927	4.16523	4.96991	4.71839	5.31724	4.48319	5.0828	5.11701
metab_1602	0.540585	0.540676	0.778296	0.768564	0.07236	0.1998	0.973411	5.14162	5.076	5.01964	4.9689	4.98801	4.81578	4.75581	4.95136	5.0378	4.92378	4.77135	4.77357
Hypusine	1.01351	1.08758	0.840608	0.813448	0.04137	0.1362	0.92915	6.23528	6.41912	5.66699	6.02472	5.42248	5.80014	5.79476	5.40073	5.71132	5.13281	5.55944	5.44963
metab_1604	1.10021	0.983812	0.73472	0.782473	0.1932	0.3842	1.14247	3.51705	4.25597	5.579	3.99768	4.20555	5.01661	5.89187	5.00923	5.44122	3.5265	5.00952	5.47876
metab_1605	1.1096	1.08027	0.7074	0.73981	0.004728	0.0313	1.09639	3.87682	4.13589	4.14692	3.98947	3.95858	4.47981	4.70642	4.65976	4.40233	4.32723	4.50426	4.35596
Threonylproline	1.71296	1.71453	0.727541	0.796505	0.003244	0.02541	1.21175	3.9404	4.13882	5.41762	4.28416	4.12226	4.13925	4.85173	5.17602	5.41978	5.331	5.27813	5.49743
metab_1607	0.531071	0.658653	0.665769	0.680607	0.1716	0.3563	1.04433	3.55351	3.68338	3.35617	3.66072	3.88944	3.64877	3.48666	3.63795	4.0241	3.92368	3.76649	3.91656
metab_1608	0.713908	0.696368	0.859499	0.850095	0.002	0.02005	0.975144	6.21803	6.19843	6.19598	6.27402	6.28255	6.24947	6.02985	6.1665	6.03549	6.20608	6.00252	6.0463
metab_1609	1.06088	1.03446	0.741073	0.710287	0.01011	0.05097	0.916389	4.43373	4.47027	4.29359	4.69066	4.64665	4.51862	4.05722	4.48354	3.98278	4.39867	4.03578	3.83491
metab_1610	0.755859	0.690447	0.759668	0.742096	0.03844	0.1294	0.952	4.61098	4.73305	4.57397	4.88607	4.92981	4.76649	4.37923	4.71121	4.43957	4.76477	4.29752	4.54088
metab_1611	0.739571	0.733318	0.833721	0.823344	0.001119	0.01575	0.972332	5.81224	5.78305	5.78181	5.85846	5.85491	5.82228	5.63514	5.74939	5.60874	5.76731	5.57178	5.61329
metab_1612	0.703236	0.679692	0.774444	0.762679	0.005402	0.03405	0.967872	4.91071	4.91385	4.88464	5.00801	5.02475	4.95479	4.75265	4.89766	4.76189	4.90851	4.66345	4.75494
metab_1613	0.69825	0.643952	0.743588	0.728191	0.03351	0.1175	0.957498	4.37732	4.55117	4.48357	4.59253	4.65655	4.58446	4.23831	4.48106	4.42849	4.53	4.09108	4.31834
metab_1614	0.655207	0.592525	0.727948	0.713238	0.0503	0.1558	0.959033	4.23779	4.2856	4.16311	4.47766	4.4726	4.43245	4.04275	4.31771	4.0938	4.36886	4.03646	4.14318
metab_1615	0.73389	0.714713	0.779524	0.767082	0.003648	0.02671	0.966129	4.98527	4.98042	4.96545	5.0703	5.07531	5.03602	4.80481	4.93951	4.8341	4.99551	4.73228	4.79015
metab_1616	0.740806	0.7435	0.856789	0.846894	0.001245	0.01635	0.973833	6.18995	6.15256	6.1687	6.24403	6.20829	6.18132	6.00818	6.11971	5.99657	6.14343	5.96044	5.94426
metab_1617	0.64847	0.614385	0.765966	0.754501	0.01955	0.08021	0.968556	4.7607	4.80877	4.74205	4.90602	4.92231	4.86208	4.64881	4.78086	4.63995	4.82881	4.51666	4.67513
metab_1618	0.7234	0.718053	0.910678	0.902438	0.0009764	0.01487	0.978574	7.14063	7.10046	7.11511	7.1755	7.16992	7.14495	6.95641	7.07605	6.93768	7.0927	6.91816	6.94411
Ala Ile	1.05153	1.18462	0.858778	0.828918	0.05919	0.1749	0.922879	6.91333	6.45835	6.53324	6.05462	5.49407	5.88889	5.99836	5.63527	5.96788	5.44457	5.75808	5.66117
metab_1620	0.430278	0.598305	0.78951	0.805976	0.5582	0.7321	1.04613	4.09169	5.81479	4.0472	5.85908	5.83908	5.30123	5.26944	5.87661	5.57357	4.69172	5.30512	5.66487
metab_1621	0.851056	0.829	0.73416	0.714749	0.006607	0.03837	0.946404	4.40113	4.41682	4.32393	4.49767	4.57759	4.31573	4.11029	4.2963	4.09388	4.40715	4.14379	4.05667
metab_1622	0.719482	0.709728	0.795741	0.784403	0.002762	0.02354	0.969322	5.21353	5.21149	5.23128	5.29304	5.27917	5.25685	5.04402	5.19254	5.02656	5.21978	5.0037	5.03648
metab_1623	0.727286	0.718909	0.862847	0.853516	0.00104	0.01525	0.975366	6.28319	6.26343	6.26265	6.32965	6.32155	6.29372	6.09904	6.21896	6.09716	6.25252	6.06188	6.08998
metab_1624	0.302944	0.432695	0.720325	0.711554	0.5129	0.6976	0.975306	4.63515	4.16027	4.47305	4.3867	3.76794	4.08892	4.36882	3.76225	4.29996	4.16707	4.07182	4.21395
Val Leu Gln	0.54024	0.374802	0.794209	0.808143	0.6487	0.7968	1.03884	4.20377	5.95403	5.16498	5.3837	5.17875	5.47316	6.12296	5.35724	5.88824	3.7005	5.88599	5.62069
metab_1627	0.689917	0.789896	0.795463	0.773274	0.2639	0.4673	0.940694	5.86807	5.31335	5.57913	5.16583	4.58258	4.95291	5.24413	5.07292	5.19989	4.02874	5.07782	4.97585
Val Tyr Gly	0.411626	0.109384	0.764624	0.762453	0.9468	0.9736	0.993978	4.31215	5.14629	5.13268	5.28804	4.42044	4.59376	5.53387	4.49586	5.45883	3.01071	5.26568	4.9543
23-Hydroxyphysalolactone	1.7649	1.90004	0.687261	0.770484	0.009302	0.04832	1.26584	3.81693	3.95408	3.80516	3.88291	3.85892	3.88397	3.80137	4.31378	5.73068	4.6685	5.10717	5.75089
metab_1630	0.522988	0.609641	0.711385	0.693551	0.4051	0.6067	0.95006	4.5416	4.24203	4.54429	4.03401	3.36584	4.1438	4.34479	3.37937	4.17039	3.52944	4.15767	4.04697
R-3-(Methylthio)-1-Hexanol	0.142843	0.200619	0.868233	0.866465	0.8325	0.9118	0.9953	6.65315	6.39508	6.68197	6.33015	5.84824	6.38688	6.48368	6.19764	6.3905	6.15588	6.49427	6.39645
metab_1632	0.970386	1.11167	0.761928	0.719663	0.1668	0.3496	0.887866	5.25364	5.50787	4.64491	4.53984	4.18611	4.54611	5.1551	3.65483	4.98365	3.62799	4.48704	3.55357
metab_1633	0.134964	0.18429	0.867055	0.865578	0.8477	0.9208	0.996071	6.62409	6.37403	6.64548	6.27614	5.87194	6.38406	6.46158	6.19043	6.36025	6.16479	6.46201	6.38665
Isoindoline	0.142313	0.01553	0.762453	0.765445	0.8337	0.9124	1.00836	5.13278	4.84933	5.16739	4.71681	3.9916	4.86211	4.97297	4.59235	4.84357	4.64396	4.97811	4.93161
metab_1635	0.129283	0.173338	0.862549	0.861295	0.8742	0.9354	0.99666	6.56111	6.29578	6.58158	6.20863	5.78581	6.29134	6.39105	6.10683	6.28027	6.08872	6.40099	6.32879
metab_1636	0.139056	0.205425	0.825815	0.8238	0.7953	0.8892	0.994558	5.95172	5.68031	5.96133	5.6423	5.25378	5.68626	5.76857	5.53907	5.67203	5.51587	5.77583	5.72002
5-(3-Pyridyl)-2-Hydroxytetrahydrofuran	0.128	0.182893	0.945469	0.944335	0.8556	0.9252	0.997059	8.08264	7.81962	8.11158	7.75508	7.32549	7.82837	7.91955	7.64783	7.80893	7.62877	7.92495	7.8499
metab_1638	0.318325	0.0295256	0.694956	0.700963	0.8177	0.9029	1.01745	4.66	3.83321	4.68828	3.52246	3.49848	3.52353	4.27094	3.49279	4.23974	3.46595	4.37173	4.29703
metab_1639	0.126599	0.179706	0.896361	0.895091	0.865	0.9301	0.996656	7.1412	6.87679	7.17581	6.80974	6.37023	6.88694	6.97961	6.70173	6.86614	6.68423	6.98447	6.90828
metab_1640	0.214969	0.0765442	0.708166	0.715502	0.7004	0.8293	1.02118	4.52595	4.22832	4.51997	4.09059	3.11993	4.15606	4.31407	4.08573	4.14774	3.97091	4.38053	4.26525
Cyclohexa-2,4-Dienylmethanol	0.532985	0.60352	0.795185	0.787035	0.04291	0.1394	0.977863	5.35286	5.22063	5.37945	5.22595	5.05556	5.20375	5.18543	5.0935	5.12023	5.08358	5.13981	5.12162
metab_1642	0.240052	0.101611	0.747955	0.75366	0.6762	0.8144	1.0161	4.92092	4.60155	4.97501	4.4571	3.90446	4.723	4.75737	4.53484	4.66514	4.43405	4.833	4.80174
metab_1643	0.110756	0.144995	0.866996	0.866169	0.9125	0.9558	0.997799	6.63163	6.37557	6.62534	6.29289	5.85834	6.39019	6.44036	6.21388	6.34675	6.19094	6.47864	6.41839
Ile Val Ser	0.298682	0.261073	0.844601	0.839289	0.6482	0.7966	0.985814	5.81407	6.4336	5.88635	5.98328	5.77553	6.05796	6.31968	5.79964	6.12688	5.24656	6.04816	5.90099
metab_1645	0.387729	0.0552605	0.746401	0.754042	0.7894	0.8856	1.02163	5.30773	4.5977	5.37755	4.04495	3.78497	4.34964	5.11511	4.11853	4.87221	3.75243	5.16286	5.03478
Leu Asp	0.141818	0.00669687	0.827046	0.829046	0.8453	0.9193	1.00542	6.03588	5.74913	6.20201	5.62254	5.21576	5.46649	5.69874	5.57644	5.69426	5.75913	5.87475	5.87568
metab_1647	0.291161	0.032059	0.715836	0.720738	0.8022	0.8929	1.01405	4.65492	3.98326	4.83463	3.91208	3.8881	3.91315	4.44875	3.88241	4.18124	3.85556	4.83026	4.34424
metab_1648	0.332021	0.0866079	0.784261	0.78944	0.7558	0.8642	1.01436	5.25549	5.31183	5.59131	4.91817	4.21207	5.22191	5.25493	4.82019	5.33749	4.78592	5.4268	5.3198
metab_1649	1.29596	1.37832	0.5738	0.660676	0.1037	0.254	1.30204	0.568031	2.96516	3.11068	3.7277	3.29447	2.82272	3.54894	3.96693	3.62365	3.63269	3.35513	3.3436
metab_1650	0.191707	0.226476	0.728516	0.724931	0.6916	0.8241	0.98989	4.67732	4.27463	4.52472	4.38263	4.09165	4.16396	4.31032	4.14353	4.34823	4.1457	4.52815	4.37298
Gamma-Glutamylmethionine	0.311621	0.416417	0.811575	0.804821	0.4602	0.6542	0.981752	5.64901	5.16583	5.8726	5.56204	5.27639	5.35233	5.47903	5.183	5.12189	5.52206	5.53448	5.4378
metab_1652	1.47822	1.42931	0.776193	0.709355	0.03635	0.1246	0.828675	4.25469	5.13752	4.58117	5.24301	5.2794	5.34357	4.19125	4.94159	4.36629	4.76384	3.2469	3.21786
metab_1653	0.249487	0.0271954	0.800511	0.803798	0.8192	0.9037	1.00903	5.34484	5.49033	5.60828	5.2158	4.90491	5.33768	5.82808	5.27685	5.5751	4.55831	5.57251	5.37909
Ser Leu	0.885258	1.01579	0.876853	0.855156	0.08435	0.2222	0.943806	6.9719	6.81865	6.66471	6.39573	5.89309	6.44279	6.57648	6.07677	6.37386	5.78908	6.09383	6.07157
1-Acetylproline	0.356178	0.298171	0.79706	0.790004	0.3451	0.5499	0.980824	5.2102	5.57125	4.8738	5.31515	5.34748	5.284	5.18381	5.27449	5.28859	5.0528	5.05479	5.14065
Beta-D-Glucosamine	0.553711	0.542592	0.783403	0.79393	0.146	0.3206	1.02937	4.85349	5.01347	5.41621	5.19027	4.98528	4.97649	5.03741	5.121	5.30593	5.27438	5.25482	5.3365
4-Nitrobenzoic Acid	0.899154	0.799839	0.819939	0.794767	0.1475	0.3228	0.933643	5.68193	5.64209	4.99421	5.99195	5.78704	5.53809	5.22485	5.77371	5.14903	5.51025	4.38149	5.36284
Leu Thr	0.956638	1.10502	0.862608	0.836577	0.07972	0.2135	0.93257	7.00611	6.37838	6.6161	6.12138	5.69624	5.91156	6.1748	5.91883	6.0345	5.51798	5.81389	5.72202
metab_1659	0.300829	0.0579267	0.775538	0.778224	0.9158	0.9575	1.00745	5.53767	5.18897	5.47027	4.65966	3.9083	5.01857	5.50701	4.47751	5.28488	4.05012	5.33343	5.35591
metab_1660	0.224376	0.0914775	0.771808	0.772688	0.9279	0.9641	1.00244	4.81747	4.78271	5.08453	5.25331	4.77553	4.76741	5.24971	5.05631	4.68328	4.8376	5.00604	4.7162
metab_1661	0.461866	0.35614	0.724522	0.736397	0.3286	0.5335	1.03416	3.86103	4.25869	4.49591	4.63458	4.27678	4.28985	4.76663	4.61114	4.21893	4.38979	4.53707	4.17378
6,8-Dihydroxypurine	0.250458	0.269993	0.869525	0.867114	0.6534	0.7992	0.993599	6.35763	6.34089	6.51297	6.62952	6.29953	6.2893	6.60787	6.48003	6.17572	6.31104	6.41902	6.18888
Thr Ile Gly	0.442459	0.467504	0.83123	0.821579	0.4429	0.6407	0.974221	5.80724	6.12011	5.8585	5.68684	5.40304	5.80356	6.09674	5.39742	5.88204	4.99682	5.79269	5.62251
metab_1664	1.12101	1.18637	0.698014	0.650113	0.06279	0.1821	0.869391	4.4857	4.19303	4.35613	4.06158	3.36092	3.47913	3.65448	3.00393	3.9635	2.97711	3.63698	3.57393
metab_1665	0.329357	0.114912	0.682686	0.688598	0.7826	0.8811	1.0173	3.51859	3.65572	4.61347	3.58455	3.93605	3.58562	4.24763	3.55488	4.24905	3.52804	3.48267	4.23091
metab_1666	1.95009	2.08513	0.723702	0.817565	0.007551	0.04193	1.29746	3.66523	3.80237	3.65347	3.73121	5.27594	5.63063	5.63215	5.69522	5.56458	5.10286	5.73476	5.68752
metab_1667	0.401487	0.306992	0.64365	0.634175	0.7918	0.8874	0.972075	4.19591	3.32419	4.2694	2.76968	2.74573	3.10567	3.60404	2.74005	3.12378	2.71325	3.89631	3.76501
metab_1668	0.796938	0.810946	0.789016	0.774006	0.006534	0.03811	0.959433	5.23906	5.24474	5.23378	5.10451	5.13602	4.95524	4.93976	4.95489	5.06859	4.95002	4.76658	4.97723
metab_1669	0.229441	0.120724	0.719828	0.719745	0.9958	0.998	0.999764	4.21766	3.911	4.48997	4.66933	4.39348	3.79368	4.58551	4.34807	3.8418	4.22495	4.4075	4.06167
Leu Val Gly	0.36569	0.346106	0.833657	0.825815	0.5379	0.7171	0.979031	5.83476	6.18647	5.63174	5.74923	5.64451	5.85938	6.09414	5.6451	5.99477	4.91409	5.84329	5.68489
Tigecycline	2.46833	2.51394	0.674861	0.803457	4.72e-05	0.002174	1.437	3.54043	3.67756	4.36701	3.60639	3.58241	3.60746	4.84919	5.13198	5.91067	4.79482	5.682	5.79059
metab_1672	0.184891	0.130939	0.765147	0.763802	0.9154	0.9574	0.996268	5.06738	4.79801	5.02097	4.76915	4.28461	4.99928	5.02066	4.75469	4.89763	4.25207	4.8899	5.01515
Ala Ile Ala	0.509581	0.472371	0.796782	0.784403	0.4667	0.6594	0.966559	5.02008	5.61376	5.45261	5.20881	4.92141	5.36371	5.62768	4.94071	5.46295	4.20028	5.2629	5.02988
Ser Leu Glu	0.386338	0.442387	0.835817	0.827628	0.4884	0.6786	0.978127	5.98879	6.21626	6.0287	5.6726	5.45134	5.75608	6.16116	5.54698	5.90917	5.17093	5.83743	5.71597
metab_1675	0.484265	0.546105	0.756712	0.74811	0.1035	0.2534	0.976226	4.58805	4.85429	4.79162	4.72017	4.6243	4.68922	4.78515	4.65762	4.53845	4.62944	4.52383	4.45699
metab_1676	0.964043	0.830102	0.763877	0.731266	0.1639	0.3454	0.912609	4.93977	4.91538	3.82377	5.23917	5.05813	4.85955	4.39181	4.96553	3.90341	4.81091	3.79961	4.44438
metab_1677	2.58176	2.6154	0.695744	0.825101	4.201e-06	0.0003239	1.43452	3.81225	3.76089	4.49837	3.68972	4.26111	3.75779	5.50472	5.63226	6.10337	5.16909	5.7626	5.93509
Hymenoxon	0.480032	0.427949	0.803389	0.786254	0.5013	0.6886	0.954096	4.80139	4.11269	5.53682	5.91392	6.02669	5.76347	5.16535	4.31588	5.11742	5.6144	5.23452	5.23122
metab_1679	1.76632	1.87323	0.653888	0.744136	0.01235	0.05785	1.29683	3.45715	3.59427	3.44538	3.52311	3.49913	3.52418	3.66058	4.46166	5.23333	3.4666	4.98946	5.47447
Polylysine	0.899012	1.01664	0.681784	0.721728	0.1717	0.3565	1.12165	2.77925	4.21105	2.98717	4.03972	4.34505	4.4718	4.3995	4.47857	4.44625	4.01073	4.36906	3.91117
metab_1681	0.310608	0.316623	0.827951	0.83353	0.4033	0.6051	1.01519	5.50565	5.88328	5.64247	5.65475	5.74749	5.94299	6.00232	5.90228	5.94024	5.54125	5.86112	5.64926
Gln Leu Thr	0.544395	0.522956	0.798029	0.783475	0.4351	0.6335	0.960803	5.44641	5.60467	5.44061	5.01552	4.94243	5.23412	5.54506	5.10936	5.49177	3.98765	5.18533	5.12463
metab_1683	0.408072	0.468855	0.834993	0.82601	0.3744	0.5791	0.976023	5.81101	5.37975	6.04299	6.23145	6.02842	5.53761	5.83475	5.73663	5.48289	5.66825	5.92196	5.55119
metab_1684	1.67433	1.71788	0.694078	0.766785	0.006139	0.03677	1.22845	3.87322	4.01037	3.98801	3.9392	3.91521	3.94027	4.70143	4.44977	5.59376	3.88267	5.02616	5.41511
metab_1685	0.506646	0.510725	0.606704	0.623869	0.2509	0.4529	1.05357	2.92024	3.05726	2.90848	2.98615	3.3976	2.98721	3.31755	3.58888	3.30733	2.92968	3.2346	2.85533
metab_1686	0.87234	0.270567	0.670802	0.685742	0.7746	0.877	1.04449	3.1607	3.29779	6.00252	3.22665	3.20267	3.22771	3.14516	3.19698	4.30023	3.17015	4.53235	4.75726
metab_1687	1.06122	0.95291	0.650987	0.705094	0.1452	0.3193	1.17084	2.88789	4.21878	4.0366	3.83155	2.92983	2.95486	4.78402	3.74684	4.57319	2.89733	4.38709	4.03979
metab_1688	0.872717	0.849106	0.841672	0.826981	0.002017	0.02015	0.961144	5.93645	5.88915	5.83487	6.02141	6.02114	5.96761	5.646	5.8272	5.64194	5.89077	5.61638	5.6598
Gln Leu	0.803042	0.904909	0.881499	0.864808	0.07158	0.1983	0.956594	6.83473	6.80859	6.75947	6.51645	6.16483	6.58834	6.67176	6.26402	6.46382	5.946	6.33873	6.26344
L-Cis-Cyclo(Aspartylphenylalanyl)	0.839417	0.952543	0.829046	0.805705	0.116	0.2751	0.938566	6.21599	6.16229	6.10554	5.53145	5.29463	5.16864	5.63052	5.20363	5.56333	5.20956	5.4181	5.33235
Ala Leu Glu	0.931638	0.926797	0.850952	0.825751	0.109	0.263	0.934372	5.80069	6.47231	5.93304	6.22381	5.74269	6.39805	6.2081	5.51667	6.03041	4.89668	5.83458	5.68259
Diphenol Glucuronide	1.6458	1.76609	0.726156	0.804276	0.02842	0.1045	1.24266	3.6883	3.82544	3.67654	3.75428	5.0431	5.95069	5.54032	5.56846	5.30009	4.79599	5.64517	5.38067
metab_1694	0.625779	0.449656	0.766933	0.747334	0.4571	0.652	0.946771	4.47513	5.26247	3.78766	4.91197	5.24909	5.39655	4.96558	4.90654	4.08088	5.0773	3.7635	4.73955
Noradrenochrome	0.818145	0.744999	0.799341	0.77612	0.1004	0.2485	0.938113	4.82591	5.54957	5.33433	5.359	5.64056	5.08944	4.68696	5.25067	4.68786	5.4858	4.80992	4.90856
metab_1696	2.86982	2.79092	0.486572	0.745309	0.001666	0.01849	2.20862	2.05645	1.16493	4.77622	1.099	1.07698	2.21979	4.30624	4.40924	4.89702	4.51636	4.55148	4.69724
metab_1697	0.521034	0.706031	0.723948	0.700877	0.4635	0.6567	0.93622	5.24476	4.53748	4.90972	3.84286	3.1549	4.08388	4.60539	3.77302	4.39045	3.40445	4.14969	3.80794
metab_1698	1.47138	1.59628	0.716421	0.770705	0.004766	0.03148	1.1648	3.92789	4.06504	3.91612	3.99387	4.83451	4.4931	4.70602	4.63058	5.07483	4.59964	5.14338	5.23318
3-Keto-Digoxigenin	1.25704	1.18322	0.670246	0.732715	0.1736	0.3588	1.19674	3.80494	4.32119	3.65471	3.03126	3.67641	3.59165	4.55912	3.0016	5.3576	2.97478	5.12034	5.41083
metab_1700	1.9111	1.93267	0.745153	0.823996	0.001629	0.01829	1.24271	4.07132	4.20848	4.72206	4.1373	4.78511	5.44342	6.05426	5.84636	5.59498	5.02648	5.79236	5.69359
metab_1701	0.461292	0.584091	0.581836	0.561698	0.3686	0.5732	0.938609	3.03384	2.57309	3.36558	2.50212	2.47821	2.95338	3.1274	2.47254	2.48381	2.44578	2.53415	2.8076
metab_1702	1.02842	1.14482	0.876449	0.849849	0.05411	0.1639	0.931484	6.87776	6.95237	6.66939	6.41145	5.85576	6.37776	6.49762	5.89722	6.28986	5.65707	6.16076	5.95647
Cucurbitacin I	2.87831	2.79468	0.525563	0.746634	0.0001174	0.004074	1.94562	3.56946	2.18728	2.0395	2.1166	2.0928	2.11766	4.70239	4.93201	5.63103	3.83316	4.43481	3.94553
metab_1705	0.190932	0.00554689	0.680154	0.672652	0.7838	0.8818	0.978353	3.92033	4.44431	2.76901	4.0232	3.84499	3.72912	2.84216	3.8146	3.76196	3.79055	4.16741	3.86079
metab_1706	1.62332	1.74933	0.658202	0.728678	0.001852	0.01929	1.22579	3.50235	3.63948	3.49059	3.56832	3.54434	3.56939	3.4868	4.16907	4.64294	4.63216	4.50334	4.69103
metab_1707	0.41453	0.392309	0.650987	0.66436	0.4739	0.6657	1.04026	3.42718	3.5643	3.41541	3.49314	3.46916	3.49421	3.4194	3.46347	3.47477	3.43663	4.54379	3.36222
metab_1708	1.26696	1.20069	0.591955	0.665393	0.06783	0.1911	1.24759	2.85838	2.99538	2.84662	2.92428	2.90032	2.92535	4.31901	2.89463	4.62328	2.86782	4.26868	2.79349
metab_1709	1.77188	1.55963	0.507856	0.674953	0.1897	0.38	1.68063	0.411457	3.96472	4.59919	0.453032	0.437648	3.45375	4.77453	3.33578	4.88521	0.41727	4.70504	4.26877
N-[(4-Ethoxyphenyl)Methyl]-1-Methyl-4-Pyridin-4-Ylpyrrole-2-Carboxamide	0.978593	0.526789	0.543074	0.479863	0.5587	0.7325	0.810193	1.10813	2.40522	5.26403	1.24162	3.76129	1.17031	1.77264	2.31006	2.5075	1.11685	1.0751	3.33099
metab_1711	0.353373	0.190161	0.710371	0.724849	0.5872	0.7529	1.0421	4.68275	3.7794	5.16943	3.70823	3.68425	3.77544	4.59911	4.72839	3.68986	3.96849	4.63345	4.22349
metab_1712	1.84681	1.85367	0.740915	0.812713	0.0007327	0.01294	1.21966	4.27263	4.40978	4.26086	4.33861	4.51234	5.24702	5.83045	5.6713	5.10186	5.02941	5.65674	5.69374
metab_1713	0.794156	0.649879	0.641375	0.678973	0.2619	0.4654	1.11719	3.93635	3.77955	4.0827	2.83332	2.80936	2.83438	4.1437	3.55621	4.14504	2.77687	4.06782	3.96001
1-Acetoxy-4,6-Tetradecadiene-8,10,12-Triyne	1.90061	1.97217	0.703549	0.780821	8.859e-05	0.003508	1.24278	3.64381	4.04821	4.22914	4.09863	4.36311	3.93517	4.71859	4.65457	5.14225	5.33361	5.06773	5.30745
metab_1715	2.0877	2.2412	0.59151	0.715669	0.001055	0.01533	1.4449	2.85379	2.99079	2.84203	2.91969	2.89573	2.92075	2.83825	4.18636	4.47678	4.61154	4.32743	4.73431
metab_1716	0.143117	0.132552	0.80679	0.805976	0.9424	0.9713	0.997781	5.63267	5.70503	5.6173	5.13166	4.97309	5.39188	5.72529	5.23852	5.5276	4.99944	5.46852	5.42138
metab_1717	1.12896	1.06221	0.866346	0.838408	0.01607	0.06997	0.927885	6.15491	6.29547	5.95629	6.26981	6.77776	6.65366	6.04598	6.22767	5.96569	5.59379	5.68209	5.84042
metab_1718	1.01624	0.969004	0.64197	0.682055	0.05328	0.162	1.12526	3.37114	3.30809	3.15924	3.23695	3.21298	4.02217	4.04896	4.1383	3.21859	3.65226	4.05862	3.73511
metab_1719	0.895673	1.14415	0.57841	0.484869	0.4057	0.6071	0.736729	3.74138	4.56321	2.93526	1.1372	1.11501	3.23456	4.38484	1.10976	1.1202	1.08505	3.60723	1.01724
metab_1720	0.792898	0.92223	0.712734	0.744528	0.2124	0.4079	1.09421	3.69138	3.82852	3.67961	3.75735	5.01711	4.98957	4.59506	4.95448	4.47308	4.06632	4.75154	4.47454
metab_1721	0.664784	0.619042	0.698709	0.724522	0.275	0.4797	1.07656	4.2143	3.8249	3.67599	3.75373	3.72975	4.78131	4.65735	4.70059	3.73536	3.70911	4.78089	4.23722
metab_1722	0.804832	0.804108	0.755341	0.737034	0.02036	0.08238	0.949925	4.63494	4.79066	4.45212	4.95183	4.7799	4.55106	4.53455	4.5484	4.51742	4.43288	4.44436	4.26888
metab_1723	0.263921	0.144461	0.682867	0.670431	0.7109	0.8367	0.964379	3.02468	4.15677	4.16895	3.87071	4.59385	3.09167	3.00913	4.11395	3.07224	4.51658	3.48666	3.89463
metab_1724	1.29333	1.21693	0.621384	0.681513	0.02243	0.08833	1.19516	3.01447	3.15152	3.70788	3.0804	3.05643	3.08147	4.24701	3.58177	4.25876	3.02392	4.15535	3.55084
metab_1725	0.361804	0.235203	0.788663	0.778296	0.6747	0.8134	0.971828	5.48247	5.69802	4.83252	3.92148	5.57445	5.371	5.29102	5.41938	5.12906	4.09533	5.11557	4.96154
metab_1728	0.916149	0.989747	0.68842	0.721811	0.08494	0.2226	1.10052	3.64219	4.21894	3.63043	3.70817	3.68418	4.39438	4.16049	4.74887	4.33821	3.65165	4.2199	4.50118
metab_1730	0.428663	0.25266	0.679882	0.688598	0.6153	0.774	1.02563	3.78819	4.22848	3.41112	3.55726	4.14881	3.57739	4.15809	4.16709	3.92367	4.00082	3.38009	3.66041
metab_1731	1.52727	1.59116	0.773494	0.818622	0.000219	0.006276	1.13169	4.64813	4.97103	5.25043	4.87335	5.0091	4.86218	5.22237	5.53887	5.69959	5.7236	5.55718	5.77583
metab_1732	1.31765	1.21971	0.611086	0.699664	0.1602	0.3404	1.29961	3.43708	3.96093	4.05462	2.14988	3.11984	1.78169	4.69661	4.33307	4.73452	1.67761	4.25892	4.34514
metab_1733	0.874713	0.736288	0.668945	0.70535	0.179	0.3663	1.11129	3.20607	4.23468	3.82748	4.20951	3.24804	3.27308	4.38812	4.28219	4.4886	3.99996	4.14117	3.14113
metab_1734	0.415651	0.335434	0.765221	0.757624	0.495	0.6844	0.979063	4.69327	5.06978	4.57392	4.97481	4.90732	4.72279	4.9082	5.01227	4.78567	4.7775	4.67614	4.18042
metab_1735	0.219981	0.127165	0.75297	0.748188	0.6134	0.7728	0.986701	4.56762	4.77705	4.52201	4.75719	4.94577	4.4036	4.3863	4.83402	4.44561	4.77987	4.39463	4.76133
metab_1736	0.433109	0.148123	0.580126	0.608633	0.7265	0.8461	1.09204	1.81259	3.564	4.27956	3.43103	1.85397	1.87868	4.52757	1.84836	4.07787	1.8219	4.34444	1.74868
3-Pyrazin-2-Yl-5-(2-Pyrrolidin-3-Yloxyphenyl)-1,2,4-Oxadiazole	2.20844	2.25578	0.75694	0.847943	0.0001025	0.003805	1.28256	4.72295	4.84806	5.35863	4.39929	4.55739	4.39822	5.37309	5.88017	6.31916	6.07534	6.18622	6.43961
N-(1-Deoxy-1-Fructosyl)Phenylalanine	2.37186	2.43563	0.760272	0.86237	8.006e-05	0.003235	1.32072	4.48938	4.69737	5.58537	4.41088	4.88923	4.47703	5.58384	6.16497	6.53593	6.33238	6.4169	6.67093
metab_1739	0.34218	0.0627322	0.767601	0.76923	0.952	0.9772	1.00453	4.91865	5.41272	5.21269	4.73075	4.17455	4.68519	5.63075	4.44607	5.41729	3.50734	5.32006	4.94942
Ile Ile Arg	0.388682	0.183457	0.786467	0.782258	0.8864	0.9417	0.988468	5.33571	5.92374	5.38024	4.64608	4.63508	4.7733	5.72508	4.79956	5.68476	3.55441	5.56471	5.01539
metab_1741	1.45457	1.40824	0.710287	0.772542	0.02197	0.08719	1.19143	3.72298	4.16992	4.76902	4.32668	4.49366	3.30822	5.34565	4.89233	5.46495	4.12299	4.94648	4.76659
metab_1742	1.83067	1.88641	0.689309	0.763578	9.104e-05	0.003574	1.23445	4.18904	3.85025	3.70134	4.0651	3.7551	3.78015	4.25493	4.80236	5.01114	4.73538	4.91519	5.0911
metab_1743	0.462185	0.349474	0.736954	0.72583	0.6183	0.776	0.969037	4.80935	4.8523	4.57884	3.75701	4.33764	4.40634	4.77318	3.90751	4.67281	3.51343	4.75651	4.29321
metab_1744	1.24816	1.13354	0.721893	0.779524	0.09313	0.2365	1.17513	4.79935	4.99211	5.54635	3.36756	3.34358	3.57754	5.05372	4.67318	5.02792	5.22894	4.81784	5.31409
metab_1745	2.12238	2.14772	0.694956	0.78668	5.003e-06	0.0003702	1.29464	3.79395	3.9311	4.43552	3.85994	3.84462	3.86099	4.76862	5.27843	5.27539	5.09492	4.97325	5.32482
metab_1746	0.979288	0.848542	0.698883	0.736874	0.1413	0.3134	1.11428	4.17879	3.82542	3.67651	3.75425	3.73027	4.82935	4.83448	4.78609	3.73588	4.50865	5.02402	3.84704
metab_1747	2.02623	2.1806	0.685114	0.782902	0.001295	0.0166	1.31824	3.79304	3.93019	3.78127	3.85902	3.83503	3.86008	3.77749	5.00347	5.62972	5.1191	5.31598	5.55249
metab_1748	2.85751	2.86436	0.557387	0.76923	0.0001861	0.005705	1.86968	2.1886	2.325	4.39948	2.25419	2.23033	2.25525	4.13309	4.8404	5.26138	4.9974	4.83938	5.19657
metab_1749	1.234	1.28368	0.697926	0.743667	0.03904	0.1308	1.13892	3.85867	3.99582	4.32494	3.92465	3.90066	3.92571	3.84311	4.00421	5.10018	4.44696	4.71886	5.14112
metab_1750	0.741677	0.852821	0.649724	0.685831	0.2877	0.4926	1.11172	2.57294	3.61397	2.75267	3.43841	3.93033	4.47404	4.11964	3.7985	4.48817	3.13991	3.85715	3.70284
metab_1751	0.141505	0.0584105	0.693815	0.696793	0.6975	0.8275	1.00863	4.02503	4.18388	4.0801	3.81028	3.70912	3.83595	4.12865	3.87057	4.00382	3.87331	3.95287	4.01851
metab_1752	1.50731	1.55515	0.754501	0.806112	0.004189	0.02894	1.15314	4.22162	4.65541	5.43133	4.44195	4.74945	4.59199	4.95897	5.32058	5.54844	5.56255	5.40249	5.60261
metab_1753	1.25807	1.12152	0.704494	0.758079	0.04801	0.1504	1.16363	4.56216	4.29534	4.86405	3.84451	3.39795	3.42299	5.05326	4.83563	4.92341	3.96159	4.88447	4.71581
3-Tert-Butylphenol	0.816917	0.802254	0.83721	0.823996	0.003125	0.02491	0.96493	5.867	5.859	5.76202	5.91732	5.95744	5.87961	5.66363	5.78094	5.6178	5.82537	5.55534	5.56703
metab_1756	0.619855	0.502009	0.738463	0.721398	0.233	0.4318	0.95286	4.30328	4.64518	4.04204	4.62157	4.69127	4.55299	4.13543	4.55536	4.23402	4.67493	3.77777	4.21128
metab_1757	1.26511	1.18195	0.676968	0.73432	0.0693	0.1941	1.17879	4.14243	3.44577	3.2969	3.37462	3.49495	4.76627	4.67589	4.80064	3.35625	4.51689	4.87206	4.32046
metab_1758	1.27064	1.35727	0.785187	0.74398	0.009335	0.04842	0.891722	5.46548	5.39922	5.35457	5.05139	4.89683	4.41881	4.65814	4.5878	4.69336	4.56668	4.34653	4.42186
metab_1759	1.83264	1.86543	0.71054	0.619719	0.0009371	0.0145	0.765659	4.04014	4.58396	4.55492	4.04392	3.21146	4.37679	3.15394	3.20576	3.21707	3.17893	3.13358	3.10455
metab_1760	1.59021	1.66247	0.659821	0.54133	0.07384	0.2025	0.694312	2.48142	3.59704	5.7455	4.51885	2.52328	2.54826	2.46591	2.5176	2.52888	2.49084	2.44561	2.41666
Asp Phe Ser	1.06568	1.12002	0.815644	0.785686	0.03533	0.122	0.921314	5.39109	5.85582	5.64527	5.6569	4.97459	5.72256	5.48519	5.0953	5.18784	4.55949	5.23106	5.06898
metab_1762	0.319792	0.420571	0.781037	0.773348	0.4624	0.6561	0.978968	5.40019	5.29493	5.02992	4.70172	4.73623	5.07692	5.2714	4.79204	4.80544	4.81144	4.9915	4.9351
metab_1763	0.984313	0.911783	0.674218	0.711976	0.06389	0.1841	1.11523	4.13673	3.75795	3.55836	3.63609	3.61211	3.63716	4.602	3.65137	4.2418	3.57958	4.6584	4.17936
metab_1764	1.27348	1.39132	0.770999	0.716504	0.05416	0.164	0.858017	5.63482	5.22565	4.67007	4.94047	3.75324	5.18529	4.53138	4.19122	4.66508	3.67374	4.491	3.68455
metab_1765	0.359903	0.214254	0.749272	0.757244	0.5754	0.7448	1.02254	4.83342	4.829	4.88053	4.54072	4.42237	4.17919	4.90559	4.34478	5.02004	4.24052	4.91288	4.88121
N,N'-Diacetylchitobiose	0.432572	0.460473	0.767898	0.781684	0.4861	0.677	1.03889	3.92883	4.46104	5.55606	5.13845	5.14719	4.92766	4.87965	5.55634	4.75063	5.04058	4.96483	5.10439
metab_1767	0.95165	1.02877	0.725095	0.686994	0.133	0.3012	0.89652	4.53315	3.99631	5.57727	3.92514	3.90115	3.9262	3.89734	3.89546	3.90676	3.86861	3.82323	3.79418
metab_1768	1.2846	1.30904	0.733358	0.642662	0.2083	0.4029	0.768812	5.42656	5.38013	2.16904	5.38022	2.22246	5.89169	3.71701	3.62447	4.04592	2.19012	3.0144	3.76164
metab_1769	0.462392	0.327608	0.844291	0.826787	0.5793	0.7469	0.9539	5.16152	5.94876	4.57228	6.62878	6.75433	6.85808	6.1669	6.11194	6.13703	4.3015	5.7562	5.79075
metab_1770	1.32353	1.43615	0.713154	0.758382	0.00588	0.03583	1.1361	4.11625	4.2534	4.10448	4.18223	4.15824	4.18329	4.14773	4.58174	5.14431	4.65308	4.65719	5.21605
Phenylethylamine	0.525412	0.576706	0.827046	0.84186	0.4319	0.6308	1.04077	4.76	5.85702	5.44156	5.73425	6.03431	6.46421	6.24282	5.91342	6.43374	5.3556	6.04145	5.69896
metab_1772	0.23563	0.108726	0.732715	0.740205	0.6549	0.8002	1.02134	4.96261	4.69845	4.55693	4.32321	3.63967	4.24392	4.70351	4.23447	4.63194	4.26664	4.56653	4.5822
metab_1773	1.50072	1.56693	0.695919	0.75274	0.002483	0.02233	1.17503	4.05929	4.02123	3.52845	3.63591	3.8814	4.6638	4.49858	4.64033	4.82498	4.6939	4.51028	4.78734
metab_1774	0.309341	0.315474	0.744528	0.75366	0.5642	0.7367	1.02592	3.89923	4.66731	4.68826	4.72617	4.97535	4.36112	4.76922	5.07121	4.25329	4.69852	4.8519	4.37905
metab_1775	0.0997001	0.0899586	0.799203	0.798029	0.863	0.9289	0.996791	5.08477	5.54228	5.29715	5.42537	5.01625	5.42351	5.42665	5.24375	5.42171	5.08996	5.21496	5.28606
Ile-Gly	0.10844	0.063611	0.858477	0.859859	0.89	0.9433	1.0037	6.73466	6.40548	6.32701	6.14812	5.61521	6.08435	6.42511	6.10451	6.28129	6.12605	6.24138	6.27277
metab_1777	0.863911	0.96041	0.751202	0.772468	0.02736	0.1015	1.061	4.51887	4.81588	4.20504	4.79776	4.77196	4.72174	4.69067	4.98658	5.02152	4.95683	4.87536	4.99807
metab_1778	1.14052	1.01898	0.675962	0.729003	0.1074	0.2606	1.16462	3.55197	4.31795	4.64149	3.01192	2.98796	3.94107	4.97438	4.09557	4.72501	3.50291	4.4561	4.39665
Butyryl-L-Carnitine	0.114597	0.0718576	0.730055	0.727704	0.889	0.9431	0.993365	3.58982	4.09656	4.50828	4.65582	4.59	4.78449	4.61288	4.39595	4.27504	4.56777	4.13004	4.06757
N-(2-Methoxyethyl)-1-Methylpyrrolo[2,3-B]Pyridine-3-Carboxamide	0.287338	0.0883939	0.75694	0.754119	0.7274	0.8468	0.992151	4.7189	4.7892	4.37978	4.82177	4.8966	4.68006	4.57836	4.83705	4.76417	4.88042	4.58917	4.41313
Phe Ala	0.960716	1.04781	0.82243	0.79796	0.03223	0.1144	0.935507	6.06402	5.9799	5.63833	5.60553	5.26575	5.31005	5.42524	5.24313	5.45177	5.10307	5.29399	5.16435
metab_1782	0.6199	0.530811	0.775028	0.760196	0.1946	0.3863	0.959653	4.93785	4.75415	4.39804	5.22583	5.21061	5.21847	4.78352	4.88298	4.68617	4.89649	4.63526	4.6566
metab_1783	0.206469	0.0793374	0.725667	0.729084	0.9093	0.9541	1.00973	4.64702	5.01701	5.06345	4.17178	3.62221	3.38052	4.94075	4.05393	4.57506	3.52648	4.73924	4.3178
Val-Cit	0.618907	0.622607	0.788239	0.771146	0.2072	0.4017	0.9539	4.7091	5.24806	5.57711	5.33707	5.31822	4.65744	4.78287	5.08794	4.74287	5.26185	4.74269	4.80351
metab_1785	0.17629	0.283598	0.769599	0.774809	0.7824	0.881	1.01454	4.26664	4.39111	4.43085	5.32296	5.43864	5.45048	4.83969	4.6125	4.99165	5.08923	5.15235	5.03752
metab_1786	1.26793	1.23609	0.786183	0.752048	0.0005167	0.01063	0.909624	4.99712	5.10477	5.03043	5.14512	5.27429	5.12229	4.57212	4.79171	4.6798	4.93111	4.33985	4.58407
metab_1787	1.14894	1.02963	0.651472	0.705265	0.08884	0.2293	1.16973	3.37847	3.45176	4.19434	3.29711	3.27313	3.29817	4.65835	3.26744	4.6272	3.24061	4.63954	4.00457
Thr Val Ala	0.755287	0.815299	0.860578	0.843233	0.1293	0.2957	0.954589	6.3687	6.50646	6.27421	6.08712	5.80151	6.48461	6.3974	5.83407	6.17036	5.44777	6.04862	5.91998
Leu Thr Ala	0.780483	0.853076	0.853455	0.833275	0.1671	0.35	0.947197	6.34894	6.46216	6.23491	5.99145	5.61331	6.16255	6.33746	5.66599	6.07169	5.05127	5.94049	5.80376
metab_1790	0.38046	0.459288	0.836957	0.829497	0.3594	0.5637	0.980068	5.99232	6.19884	5.88858	5.82561	5.50408	5.80864	6.02359	5.60829	5.83502	5.48567	5.82074	5.74673
metab_1791	0.402507	0.368374	0.779019	0.770926	0.2684	0.4719	0.977853	4.76901	5.06037	4.83652	5.14328	5.21692	5.0473	5.08196	4.89004	5.06757	4.67701	4.82253	4.86631
Ile Thr Thr	0.549903	0.622799	0.815578	0.803594	0.2174	0.4138	0.96787	5.66615	5.8432	5.71986	5.36568	5.23379	5.41204	5.68899	5.20263	5.53371	5.04083	5.38551	5.32174
metab_1793	1.13119	0.997044	0.697839	0.627468	0.1804	0.3683	0.812892	4.53964	4.86501	1.71551	3.84899	4.60013	4.35114	3.27295	2.97303	3.79375	2.40589	3.70155	3.29617
metab_1794	0.435161	0.107602	0.73759	0.739493	0.9636	0.9822	1.00538	4.89414	5.43147	5.47289	3.94915	3.41076	3.63346	5.20607	3.40507	5.01852	3.37824	5.22397	4.70481
metab_1795	0.426459	0.142429	0.70612	0.716087	0.6943	0.8258	1.0289	4.1497	4.53338	4.87057	3.65536	3.63138	3.65643	4.64201	3.62568	4.57588	3.59884	4.57156	4.19234
metab_1796	0.245191	0.189112	0.767156	0.763578	0.82	0.9044	0.990103	4.47797	5.34497	5.00193	4.98087	4.46958	4.82193	5.29409	4.52052	4.89269	4.26395	4.96099	4.88242
metab_1797	0.842423	0.741783	0.733839	0.706035	0.2688	0.4724	0.923947	4.57406	4.99727	4.94764	3.71144	3.66024	4.61928	4.1838	3.67303	4.33291	3.62771	4.61111	4.06105
Benazeprilat	1.65323	1.69778	0.772028	0.69055	0.02305	0.09013	0.794142	5.25287	5.72903	5.65336	3.98874	3.69768	5.1768	3.64013	4.33117	4.00392	4.23581	3.61977	3.59072
metab_1799	0.898364	0.865054	0.781468	0.752433	0.1785	0.3657	0.922513	4.56401	5.46126	5.15429	5.09302	4.65036	5.35398	5.28978	4.11611	5.0677	3.89968	4.94125	4.61767
metab_1800	0.382109	0.274974	0.73175	0.725095	0.92	0.9603	0.98133	5.0678	5.11043	5.20681	4.63074	1.5598	4.77904	5.16261	4.45161	4.99349	1.52819	4.95966	4.76151
metab_1801	1.35986	1.5892	0.668852	0.578525	0.08732	0.2271	0.760982	4.31834	4.31144	4.50036	2.57256	2.54864	3.73791	4.20691	2.54296	2.55424	2.51619	2.47095	2.442
metab_1802	1.4015	1.16775	0.762978	0.70612	0.03315	0.1168	0.85169	3.74889	4.98096	4.63238	4.94594	5.49473	4.96256	3.73333	4.35446	4.63215	3.75834	3.71296	4.30885
metab_1803	0.389602	0.243329	0.813314	0.795741	0.668	0.8088	0.953142	4.71005	5.55548	3.57272	6.26671	6.40027	6.53324	5.73317	5.70399	5.73205	3.59394	5.34214	5.38393
metab_1804	0.505658	0.565664	0.710287	0.730782	0.4638	0.6568	1.06002	3.50931	4.11254	3.57874	4.01063	4.54942	5.03163	4.79261	4.40323	5.00161	3.51876	4.56573	3.99658
metab_1805	0.325465	0.194756	0.750971	0.755951	0.405	0.6066	1.01402	4.58717	4.54129	4.72559	4.62035	4.69392	4.64642	4.89482	4.83067	4.45445	4.71408	4.76393	4.5455
metab_1806	1.33431	1.15813	0.726564	0.67071	0.02531	0.09606	0.851433	4.46698	4.3851	4.01783	4.09686	4.58465	4.4177	2.84642	3.26432	3.6289	4.36861	4.03323	3.96877
metab_1807	0.803271	0.773346	0.743745	0.762078	0.02017	0.08192	1.05261	4.70269	4.74564	4.56654	4.54618	4.2301	4.46606	4.75032	4.78138	4.90358	4.6048	4.78554	4.8655
metab_1808	1.2244	1.37373	0.704579	0.642168	0.07696	0.2088	0.83321	4.76894	4.68936	3.45657	4.33394	2.99323	4.14783	4.22196	3.12073	3.43312	2.96072	3.51256	3.07127
metab_1809	0.262107	0.112519	0.745543	0.74186	0.7506	0.8613	0.989707	4.55564	4.32269	4.05464	4.79922	4.83996	4.82458	4.69452	4.37678	4.62984	4.59876	4.35344	4.4622
metab_1810	0.62891	0.578959	0.836261	0.823344	0.2265	0.4246	0.965694	6.30325	5.36575	5.49858	5.97979	6.10258	5.9061	5.71281	5.67461	5.63696	5.87398	5.52446	5.52483
metab_1811	1.2763	1.31659	0.728922	0.766338	0.0009715	0.01482	1.11063	4.1119	4.1127	4.61551	4.55975	4.39743	4.34683	4.5836	4.81819	4.90579	4.93119	4.81618	4.97691
Ile Thr	1.06745	1.19068	0.876218	0.849849	0.02992	0.1084	0.932055	6.88181	6.81837	6.69155	6.33396	5.99455	6.3995	6.49428	6.06127	6.24031	5.73461	6.00637	5.92379
Isoleucyl-Lysine	1.47053	1.48248	0.782616	0.827369	0.002077	0.02045	1.12999	5.05493	5.08281	5.66881	4.58879	4.89391	5.08217	5.4298	5.63567	5.86118	5.75403	5.74311	5.89367
Histidinyl-Leucine	1.10876	1.13852	0.742961	0.773055	0.005552	0.03451	1.08758	4.54152	4.61134	4.87254	4.40388	4.38472	4.38595	4.57488	4.88306	5.08216	4.97117	4.92332	5.1447
metab_1815	0.791698	0.734614	0.798098	0.779885	0.0656	0.187	0.951155	5.3928	5.32457	4.80363	5.40417	5.35748	5.4088	4.99457	5.26535	5.16596	5.11448	4.82709	4.77572
metab_1816	0.61009	0.566627	0.730782	0.750894	0.3901	0.5936	1.05822	4.71241	4.80721	3.21894	4.46843	4.15799	4.91683	4.77814	5.01882	4.80157	4.18198	4.48101	4.55051
metab_1817	0.433517	0.432086	0.742018	0.731266	0.2873	0.4922	0.970139	4.46816	4.73229	4.1124	4.64165	4.49698	4.67506	4.59395	4.41255	4.51601	4.13572	4.48433	4.17635
metab_1818	1.43216	1.38441	0.692847	0.75297	0.01562	0.06859	1.18626	4.03761	3.62216	5.04931	3.79362	3.52702	3.55207	4.30952	4.55642	4.81035	4.65784	4.74823	4.88987
Val Tyr	1.09728	1.19295	0.847017	0.820267	0.01156	0.05556	0.93036	6.31768	6.36202	6.20904	5.85812	5.73006	5.70765	5.83157	5.54354	5.74271	5.58751	5.51163	5.44957
metab_1820	0.130754	0.141833	0.814114	0.817764	0.8583	0.9266	1.00997	5.29527	4.21681	5.51577	6.06083	6.11418	5.90612	5.60823	5.21956	5.57872	5.82085	5.60664	5.60667
1-[3-[2-[5-(Oxan-4-Yl)-1,3,4-Oxadiazol-2-Yl]Ethyl]Piperidin-1-Yl]Ethanone	0.459991	0.490935	0.774882	0.75823	0.4845	0.6755	0.954793	5.44802	5.91785	4.86871	4.63742	4.46695	4.3932	4.60985	5.58635	4.85423	4.32831	4.47688	4.53139
metab_1823	0.66292	0.592831	0.703033	0.721068	0.1475	0.3228	1.05288	4.24311	4.03381	3.85704	4.08955	3.91081	4.14998	4.41602	4.63716	4.46492	3.87827	3.95824	4.20924
metab_1824	0.468149	0.424886	0.785543	0.774079	0.2908	0.4957	0.968842	4.70628	4.77415	5.10639	5.30053	5.44616	5.28411	4.98001	4.81128	4.6804	5.19665	4.98737	5.00528
metab_1825	1.36806	1.2639	0.776846	0.827175	0.0317	0.1129	1.14753	5.48388	4.98987	5.78197	4.97381	3.74047	4.92144	5.49087	5.5734	5.71248	5.81638	5.70195	6.00618
metab_1826	0.474884	0.289348	0.77364	0.762303	0.6218	0.778	0.969016	4.02869	5.78736	4.82631	5.22845	4.82647	4.93231	5.18728	4.43136	5.14603	4.03815	5.05463	4.85417
metab_1827	1.56135	1.52268	0.794279	0.84547	0.004219	0.02906	1.14903	5.4195	5.57195	5.68129	4.88812	4.50584	5.29292	5.93306	5.71186	6.3524	5.73563	6.0693	6.23084
metab_1828	0.352772	0.230551	0.738305	0.750354	0.5859	0.7518	1.03442	4.25044	4.75344	4.7327	4.55008	4.04886	4.50598	5.34552	4.79092	4.84684	3.5086	4.74829	4.52629
metab_1829	0.963987	1.01133	0.799754	0.777789	0.009873	0.05022	0.941387	5.31786	5.41426	5.26053	5.24279	5.27869	5.31935	5.25708	5.24316	4.7139	5.05719	4.7706	4.92754
metab_1830	0.698584	0.900878	0.729893	0.698709	0.3191	0.5248	0.914855	5.36052	4.27141	5.23027	4.05016	3.48249	3.8172	4.64798	3.72445	3.97112	3.44996	3.98001	4.20873
metab_1831	0.354166	0.0963492	0.728759	0.737034	0.7667	0.8715	1.02365	4.38765	5.26191	4.79419	3.81366	3.78968	4.08009	5.12231	3.801	4.78664	3.75714	4.94641	4.33226
metab_1832	1.04821	0.952293	0.687172	0.727379	0.0591	0.1747	1.12209	3.74075	3.87789	4.18084	3.80672	3.78274	3.80779	4.95991	3.77705	4.30838	3.7502	4.88123	4.3497
metab_1833	0.564838	0.739082	0.711217	0.685025	0.4271	0.6268	0.927347	4.37014	4.96181	4.94481	3.53536	3.51138	3.53642	4.78722	3.50568	4.19419	3.47884	3.43347	3.65458
metab_1834	0.600636	0.685076	0.69688	0.674494	0.2786	0.4837	0.937123	3.63118	4.71766	4.43585	3.69715	3.67317	3.69822	4.21064	3.66747	3.67878	3.64063	3.59526	3.56621
metab_1835	0.879492	0.813498	0.684756	0.710033	0.02656	0.09947	1.07554	3.75555	3.59064	4.07631	3.71481	3.86173	4.03281	4.31669	4.25076	3.88717	4.12563	4.30539	3.88994
metab_1836	0.496995	0.407841	0.747489	0.737431	0.2413	0.442	0.972119	4.51023	4.63607	4.31689	4.72713	4.67279	4.68473	4.4147	4.79848	4.42496	4.58356	4.26476	4.2936
metab_1837	0.400308	0.498358	0.755494	0.764624	0.3438	0.5486	1.02577	4.49107	4.75447	4.28366	4.7613	5.01471	4.86598	4.70357	4.97102	4.95453	4.83098	4.62247	4.81366
Phe Gly	0.82209	0.924784	0.815511	0.792322	0.1211	0.2831	0.938617	5.88938	6.00689	5.77624	5.46672	4.97188	5.12378	5.48411	5.0002	5.47387	4.85864	5.2018	5.17494
metab_1839	1.52185	1.47891	0.741546	0.674953	0.01018	0.05118	0.826357	4.23063	4.67798	4.22753	4.65691	4.7772	4.52214	3.59677	4.26434	3.2261	4.54037	3.14261	3.61424
metab_1840	0.476928	0.192658	0.663889	0.674769	0.7489	0.86	1.03239	3.8147	4.68102	3.87199	3.10983	3.08586	3.11089	3.86594	3.08017	3.65093	3.05334	4.52259	4.20291
metab_1841	0.570616	0.532582	0.800442	0.790848	0.05947	0.1755	0.974041	5.19494	5.2009	5.19648	5.42557	5.4614	5.41643	5.18526	5.30499	5.15782	5.25322	5.06121	5.10432
metab_1842	0.524491	0.623178	0.736954	0.755722	0.3867	0.5904	1.05407	4.34829	3.39215	4.3468	4.91229	5.00249	4.74124	4.29286	4.42201	4.96601	4.82049	4.75576	4.93296
metab_1843	0.693866	0.656428	0.821972	0.810165	0.02057	0.08316	0.968423	5.6116	5.86602	5.46245	5.59106	5.67809	5.61271	5.41068	5.55703	5.45195	5.56048	5.33371	5.43813
(3S)-N-Cyclopropyl-4-[(4-Methylphenyl)Methyl]-5-Oxomorpholine-3-Carboxamide	3.02405	3.11308	0.634477	0.82053	7.067e-07	6.713e-05	1.69637	3.45376	3.27912	2.7238	3.02835	3.85803	3.51578	5.00598	5.48951	5.79977	5.78771	5.68412	5.92272
metab_1845	0.112397	0.04308	0.772395	0.769377	0.8282	0.9092	0.991668	4.19964	4.71418	4.85694	5.2135	5.30603	5.23604	4.95156	5.04351	4.70681	5.00918	4.73306	4.83791
metab_1846	0.793689	0.791652	0.76671	0.784118	0.02565	0.09697	1.04934	4.61983	4.78619	5.03686	4.73164	4.88452	5.00429	5.20889	5.17521	5.24699	4.84294	5.02177	5.00181
metab_1847	0.86902	0.85773	0.788734	0.768786	0.02502	0.09534	0.946387	4.96196	5.32295	5.0005	5.26847	5.27086	5.0661	4.94825	5.10946	4.77258	5.07549	4.72233	4.60646
metab_1848	0.184413	0.191539	0.726156	0.719828	0.7849	0.8825	0.982188	3.60531	5.2265	4.36324	4.48257	4.58785	3.67235	4.77665	4.20217	4.16747	3.88466	4.26117	4.18233
metab_1849	0.715857	0.575359	0.774955	0.79796	0.2639	0.4673	1.06538	5.07984	5.30404	5.49571	4.56978	4.2542	5.03121	5.77962	5.17218	5.48628	4.38715	5.56055	5.29626
metab_1850	1.06764	1.03269	0.769599	0.725422	0.1251	0.2889	0.883473	5.12416	5.00165	3.63827	5.44562	5.2414	4.84641	4.56426	4.95903	4.43494	3.65949	4.5865	3.67865
metab_1851	0.857814	0.871295	0.826075	0.798789	0.2529	0.4551	0.928421	5.86223	6.06549	6.0098	5.46609	5.01526	5.78074	5.97135	5.19224	5.70194	3.92309	5.59968	5.36098
metab_1852	0.944453	0.846627	0.698275	0.728354	0.04005	0.1332	1.08968	3.87843	4.01557	4.04783	3.9444	3.92042	4.14256	4.99708	4.28473	4.27765	3.88788	4.2885	4.3632
metab_1853	0.564931	0.483568	0.754042	0.773201	0.6659	0.8074	1.05475	2.91416	4.54542	4.47833	5.01374	5.30639	5.79651	5.66379	5.17309	5.44612	2.9236	5.13439	5.25166
metab_1854	2.57785	2.6533	0.627263	0.777209	1.532e-05	0.0009283	1.53967	3.07445	3.21151	3.75261	3.14038	3.11641	3.14145	4.09671	4.77213	5.26849	5.15665	5.18338	5.44418
metab_1855	1.92936	2.04017	0.698188	0.782616	0.0005449	0.01099	1.26835	3.87481	4.01196	4.26184	3.94079	3.9168	3.94186	4.09891	5.02667	5.44055	5.25888	5.07034	5.4772
metab_1856	1.70308	1.8356	0.634376	0.716421	0.00251	0.02248	1.27078	3.25864	3.39573	3.24687	3.32459	3.30061	3.32565	3.24309	3.8859	4.48082	4.519	4.39161	4.70752
metab_1857	0.895524	0.85739	0.713238	0.681241	0.1354	0.3047	0.911927	3.79519	4.23144	4.05562	4.52342	4.47917	3.91504	3.99557	4.32415	3.26188	4.28581	3.35698	3.57668
metab_1858	0.452565	0.388614	0.733598	0.720738	0.5904	0.7557	0.964213	4.23365	3.29788	4.48694	5.18584	4.72692	4.56071	4.49382	4.64873	3.91	4.39411	4.01481	4.07956
Methionyl-Proline	1.30053	1.29156	0.822626	0.855156	0.001871	0.01944	1.09155	5.41388	5.77689	5.87258	5.44499	5.54423	5.83083	6.35409	6.20606	6.42337	5.91415	5.88095	6.2026
metab_1860	0.822466	0.848664	0.8355	0.820595	0.009462	0.04886	0.960493	5.7041	5.94278	5.95073	6.05429	5.82682	5.60495	5.62976	5.69091	5.56719	5.66415	5.5697	5.57299
metab_1861	0.887913	0.746844	0.792111	0.821186	0.1453	0.3194	1.08256	5.65174	5.39894	5.91227	4.92925	4.44553	4.84014	5.92553	5.83069	5.76498	4.91593	5.78717	5.52821
metab_1862	0.295644	0.380186	0.780605	0.77386	0.484	0.6751	0.981526	4.96858	5.36134	5.11624	5.1967	4.8133	4.7488	5.24359	4.91605	5.03432	4.60279	4.97868	4.86838
metab_1863	0.619381	0.660106	0.801678	0.783832	0.3416	0.5463	0.952193	5.5244	5.62366	5.63193	4.98048	4.69624	5.54541	5.60884	5.01632	5.42249	4.21042	5.17096	5.04495
metab_1864	0.327041	0.304155	0.780893	0.77459	0.7487	0.86	0.982731	5.26594	5.34561	5.47956	4.87916	4.30362	4.95704	5.388	4.91216	5.23442	3.99433	5.08499	5.08954
metab_1865	0.266747	0.186574	0.790707	0.789016	0.9431	0.9716	0.995363	5.43673	5.52857	5.66594	5.11044	4.09256	5.2228	5.73963	4.89187	5.44269	4.0708	5.47619	5.28796
metab_1866	0.800675	0.954845	0.762453	0.730782	0.2429	0.4439	0.914978	4.97929	5.28174	5.16929	4.87998	3.7084	4.70573	5.17593	3.86275	4.71381	3.67587	4.66989	4.17937
metab_1867	1.32234	1.20365	0.579097	0.635886	0.003391	0.02594	1.18969	2.79939	2.80986	2.92615	2.7388	2.74903	2.73986	3.69961	3.37226	2.72046	3.37047	3.51949	3.25948
metab_1868	1.13521	1.06624	0.656769	0.700963	0.02456	0.09423	1.1374	3.1516	3.41813	3.92377	3.4586	3.25826	4.00996	4.34397	4.1499	3.55698	3.97552	4.22293	3.89033
metab_1869	0.82569	0.788331	0.829239	0.813448	0.01319	0.06066	0.95808	5.50425	5.88855	5.6746	5.72095	5.90268	5.80192	5.505	5.62855	5.47786	5.68175	5.39406	5.35981
metab_1870	0.518056	0.526731	0.733759	0.747256	0.3553	0.5596	1.03871	4.50664	4.62945	3.61504	4.65841	4.42094	4.67069	4.46024	4.87413	4.63362	4.47003	4.50954	4.58269
metab_1871	0.254691	0.355751	0.668293	0.653502	0.7552	0.8642	0.957365	3.12562	3.77827	5.4184	3.19156	3.20787	3.23521	3.4214	3.16189	3.17319	5.10971	3.08971	3.06068
metab_1872	0.0380588	0.0856171	0.80679	0.807332	0.9043	0.952	1.00148	5.16385	5.40004	5.34359	5.41193	5.49555	5.63682	5.43552	5.55259	5.41124	5.40153	5.37404	5.32955
metab_1874	1.05503	0.997506	0.87425	0.894759	0.005221	0.03335	1.05581	6.57881	6.62403	6.68863	6.39137	6.06312	6.56853	6.92172	6.70033	6.93521	6.80849	6.78531	6.93819
Ile Val Gly	0.623881	0.660345	0.841172	0.826723	0.2056	0.3998	0.961765	6.00021	6.30963	5.80924	5.89993	5.62889	5.97648	6.07972	5.65849	5.97686	5.10216	5.78295	5.66108
metab_1876	0.725603	0.680004	0.846708	0.860578	0.06703	0.1896	1.03784	5.93842	6.25193	6.12517	5.94594	5.77183	6.12254	6.459	6.0707	6.43721	5.92993	6.31085	6.31763
metab_1877	0.879353	0.981819	0.780605	0.748963	0.1815	0.3696	0.915773	5.20567	5.59282	5.24359	4.82534	4.24887	5.08584	5.37861	4.00771	4.91624	3.96477	4.89599	4.49888
Gln Thr Trp	1.50967	1.60377	0.803184	0.739651	0.02445	0.09391	0.838499	5.08303	5.85447	5.0855	5.90375	4.09747	6.11083	4.98578	4.32369	4.29387	4.4827	4.56191	4.29748
metab_1879	1.42975	1.39489	0.677607	0.742411	0.02235	0.08812	1.20372	3.70951	3.84665	3.69774	3.77548	3.7515	3.77655	4.96977	4.02243	5.37097	3.71896	5.07712	3.9945
metab_1880	0.695898	0.836743	0.695482	0.72689	0.3818	0.5856	1.09394	3.3534	3.49052	3.34164	3.41936	5.17392	4.97819	4.01583	3.99057	4.46629	4.27179	5.24848	3.99695
metab_1881	0.569843	0.461436	0.729327	0.744136	0.1679	0.3511	1.04264	4.44329	4.50938	4.69208	4.21236	4.05331	4.26402	4.83838	4.50669	4.67854	4.25633	4.57936	4.42902
metab_1882	0.540073	0.619973	0.796297	0.786751	0.08292	0.2194	0.974125	5.40216	5.28141	5.29084	5.16999	5.12957	5.26435	5.34256	5.11037	5.19392	4.92003	5.12571	5.02743
metab_1883	0.692361	0.632616	0.827563	0.84042	0.05481	0.1653	1.0353	5.63834	5.7995	5.99761	5.58109	5.54513	5.77812	6.10721	5.82438	6.08601	5.71423	5.9184	5.89839
metab_1884	0.76363	0.938152	0.743039	0.713407	0.2118	0.4072	0.919497	5.3892	4.63746	4.93025	4.46271	3.56885	4.21415	4.48687	4.28969	4.23109	3.74458	4.18571	4.07423
Dethiobiotin	0.244715	0.190952	0.827821	0.821906	0.6555	0.8006	0.98411	5.49714	4.96126	5.64633	6.10799	6.18991	5.96008	5.60207	5.49651	5.57592	5.93079	5.5879	5.62401
Ala Leu Ala	0.664375	0.701911	0.854063	0.839352	0.1814	0.3696	0.961276	6.08355	6.4716	6.18099	6.08625	5.70528	6.34598	6.29084	5.70677	6.16544	5.45772	5.99392	5.83605
metab_1888	0.946504	0.90884	0.770042	0.748421	0.003995	0.02808	0.941501	4.84888	4.97652	4.72693	5.04703	4.86481	4.86728	4.44128	4.73726	4.57033	4.79979	4.42817	4.63945
metab_1889	0.21951	0.046295	0.705949	0.700011	0.8641	0.9295	0.983092	4.13532	4.52457	2.28716	4.56606	4.50316	4.46942	3.39134	4.40819	3.919	4.05692	4.27521	4.0221
His Val Ile	0.721141	0.873076	0.80448	0.779524	0.2667	0.4704	0.933767	6.06689	5.71352	5.553	5.198	4.34609	5.37067	5.59903	4.83822	5.14935	4.27046	5.29072	4.96814
metab_1891	1.08652	1.07425	0.754501	0.787035	0.02314	0.09036	1.0944	4.80677	4.89102	5.18972	4.3453	4.7333	4.12436	4.95572	4.99804	5.19706	5.19613	5.13383	5.26474
metab_1892	1.40995	1.31629	0.758533	0.810501	0.01851	0.07713	1.15396	5.26466	4.89364	5.37297	4.53052	3.67642	4.67056	5.35198	5.23875	5.61063	5.42603	5.45718	5.69792
metab_1893	1.74967	1.70023	0.705693	0.779669	0.002246	0.02133	1.23124	4.87419	3.71695	4.36826	3.66546	3.62181	4.22141	5.00535	4.69121	5.30088	4.74704	5.04601	5.33817
metab_1894	0.129316	0.0507764	0.760649	0.759743	0.9156	0.9575	0.997481	4.60507	4.88524	4.41795	4.78074	5.06902	4.8204	4.6878	4.91031	4.87851	4.82367	4.50009	4.7054
metab_1895	0.813648	0.79716	0.803525	0.783332	0.06052	0.1775	0.946092	5.2482	5.73365	4.92441	5.47333	5.21183	5.57548	5.19679	5.19431	5.27324	4.91652	4.93465	4.91447
metab_1896	0.598563	0.803825	0.69055	0.662191	0.3957	0.5988	0.920594	4.21234	3.97475	5.14947	3.37025	3.34627	3.37131	4.44004	3.34058	3.35188	3.31374	3.88019	3.23934
metab_1897	1.56835	1.51992	0.73175	0.79407	0.00898	0.04725	1.18944	4.03021	4.43582	5.61358	4.12211	3.99717	4.15018	5.1326	5.13906	5.37085	5.24161	5.0865	5.37623
metab_1898	1.31489	1.22439	0.679428	0.747955	0.1399	0.3115	1.21614	3.78718	4.76312	4.34374	2.86118	2.83723	4.08737	4.76924	2.83154	5.40998	4.20273	5.08151	5.28478
metab_1899	0.42212	0.461769	0.789369	0.776701	0.613	0.7725	0.965678	5.17433	5.4179	5.50736	5.17489	4.4081	5.25678	5.7127	5.12456	5.26368	3.58765	5.25478	4.93886
5-Aminosalicylic Acid	0.206326	0.145767	0.769525	0.764027	0.6635	0.8057	0.984842	4.50707	5.23036	4.87487	4.8294	4.96336	4.88522	4.71404	5.22096	4.45867	4.91301	4.43447	5.10655
metab_1901	1.43427	1.49935	0.714581	0.762228	0.0007573	0.01313	1.14368	4.05698	4.0061	4.45306	4.29388	4.22432	4.06582	4.31184	4.77352	4.96862	4.92293	4.7248	5.00409
metab_1902	1.4689	1.36162	0.640382	0.702431	0.01267	0.05895	1.19917	3.18252	3.31961	3.17076	3.24846	3.51128	3.77966	4.34251	4.47267	4.10094	4.41717	3.24932	3.66003
metab_1903	0.584457	0.704651	0.748498	0.765743	0.2856	0.4905	1.0493	3.78173	4.43987	4.72375	4.75652	5.11228	4.80706	4.47067	4.95502	4.89549	4.96976	4.77858	4.91609
metab_1904	0.617708	0.58858	0.785686	0.776846	0.004134	0.02867	0.975906	5.15701	5.17576	4.96772	5.11164	5.14709	5.06856	4.95154	4.98171	5.01986	4.98625	4.95878	4.99616
Glu Leu	0.495594	0.607497	0.864333	0.852785	0.3569	0.5612	0.969606	6.78067	6.6103	6.63005	5.94529	5.79749	6.13995	6.49244	6.05815	6.19381	5.68104	6.22266	6.10166
metab_1906	1.57619	1.59106	0.736397	0.671913	0.001728	0.01862	0.831011	4.58988	4.68869	4.51988	4.23458	4.26796	4.4002	3.76761	4.35514	3.42444	3.38629	3.34093	3.91352
metab_1907	0.219962	0.129973	0.778441	0.772762	0.7653	0.8702	0.984412	3.97621	5.56059	5.21442	4.85783	4.97761	5.43577	5.10783	5.27605	4.78751	4.89483	4.57812	4.91283
metab_1908	0.184773	0.166549	0.787319	0.794279	0.8185	0.9035	1.01931	4.78657	4.35289	5.19748	4.66385	5.91732	5.84802	5.59721	5.32647	5.53542	5.25047	5.97633	3.67402
metab_1909	2.32077	2.28223	0.789933	0.633973	0.01792	0.07537	0.639884	4.9658	5.84145	4.46773	5.23893	4.74516	5.73168	4.68472	1.54064	5.09452	1.51459	3.52725	3.46578
metab_1910	0.304613	0.243979	0.818951	0.813648	0.3892	0.5928	0.985691	5.52047	5.46518	5.25515	5.75475	5.75632	5.79192	5.53207	5.45458	5.55751	5.50881	5.51452	5.49929
metab_1911	0.0191996	0.0898625	0.794906	0.795324	0.9667	0.9836	1.00115	5.25041	5.50348	5.24255	5.26618	4.77776	5.3743	5.67754	5.07753	5.28123	4.90509	5.33185	5.17914
metab_1912	0.662428	0.751789	0.770705	0.78476	0.06694	0.1895	1.03961	4.63752	5.02312	4.61764	5.0257	5.09753	4.98406	5.0071	5.16935	5.22949	5.05515	4.99429	5.09703
metab_1913	0.333267	0.337045	0.773713	0.778585	0.2309	0.4294	1.01357	4.8745	4.8045	4.83454	5.03125	4.97088	5.11983	5.05352	4.97621	5.05061	4.99935	4.95811	5.00003
metab_1914	0.453297	0.421499	0.821186	0.813714	0.154	0.332	0.979911	5.53061	5.77474	5.6313	5.59093	5.77432	5.44528	5.42988	5.61656	5.45458	5.70767	5.40442	5.45592
metab_1915	0.68294	0.836188	0.699404	0.669689	0.3013	0.5059	0.917353	4.66674	4.3694	4.59268	3.33171	3.30774	3.76108	4.29225	3.37394	3.45438	3.27521	4.07572	3.57211
metab_1916	0.242723	0.314718	0.820136	0.815578	0.5927	0.7575	0.987698	5.74663	5.8461	5.81545	5.54356	5.17085	5.5287	5.73791	5.53371	5.5892	5.23454	5.5489	5.59706
1-(4-Benzylpiperidin-1-Yl)-2-Pyrimidin-2-Ylsulfanylethanone	1.20029	1.22022	0.778585	0.817301	0.03038	0.1096	1.11187	4.61286	5.34632	4.57709	4.88655	5.12933	5.48239	6.03979	5.803	5.68774	4.88436	5.47897	5.50207
Pro Gln Ile	1.03429	1.0122	0.823539	0.845656	0.005647	0.03485	1.06147	5.59883	5.86308	5.76167	5.55846	5.44927	5.73456	6.14555	5.7725	6.21458	5.78215	6.02446	6.11652
metab_1919	0.930396	1.0038	0.70105	0.664736	0.1034	0.2533	0.899851	4.30257	3.76181	5.03131	3.69065	3.66667	3.69172	3.60912	3.66097	3.67228	3.63413	3.58876	3.55971
metab_1920	1.63265	1.65585	0.729327	0.79699	0.009322	0.04837	1.20724	4.28991	4.01178	3.96911	3.94061	4.39584	5.56335	5.43534	5.46023	4.89729	5.03365	5.69497	5.0758
metab_1921	0.249806	0.0226111	0.789792	0.789581	0.9854	0.9919	0.999419	5.19305	4.65341	4.66419	5.511	5.48129	5.4773	5.2309	5.18137	5.19251	5.21817	5.10968	5.02856
metab_1922	0.137372	0.151266	0.811173	0.813581	0.7328	0.8498	1.00658	5.27273	5.39925	5.1887	5.66583	5.60386	5.71076	5.69583	5.46256	5.55912	5.32661	5.558	5.45499
metab_1923	1.40575	1.38083	0.672744	0.743667	0.0533	0.162	1.22525	3.46704	3.60417	3.45528	3.53301	3.50903	4.67246	5.34306	3.66282	5.23679	3.47649	4.98705	4.5473
metab_1924	0.439551	0.472426	0.747023	0.7344	0.6111	0.7709	0.965104	4.8086	4.75746	5.461	4.52741	3.8304	4.12574	4.83614	4.1467	4.93922	3.65255	4.64552	4.32911
metab_1925	0.242067	0.175312	0.717421	0.706974	0.7305	0.8482	0.970595	3.76125	4.67115	3.22252	4.806	4.08053	4.76339	4.25239	4.86425	4.25534	3.10271	4.06726	4.01639
metab_1926	0.889222	0.757462	0.764624	0.736556	0.07806	0.2107	0.924419	4.30005	4.90596	4.64772	5.0162	5.13635	4.88744	3.97119	4.83294	4.54023	4.80348	4.20237	4.36311
metab_1927	0.502724	0.515556	0.714833	0.730217	0.6546	0.8	1.04467	2.98074	3.11778	4.59252	4.56659	5.01475	4.84305	3.59787	4.16808	4.51955	4.61422	4.61603	4.7206
metab_1928	1.5941	1.57699	0.701913	0.775756	0.01928	0.07937	1.23128	3.82293	3.96008	3.81116	3.88891	3.86492	4.85761	5.65955	4.4529	5.55228	3.83238	5.37094	4.93483
metab_1929	1.45823	1.40534	0.678245	0.744136	0.01907	0.07872	1.20733	3.71672	3.85386	3.70495	3.7827	3.75871	3.78376	5.2538	3.75302	5.17695	3.72617	4.90723	4.47194
metab_1930	0.487077	0.0291797	0.743745	0.744371	0.9825	0.9907	1.00176	3.76781	4.8352	5.65789	3.83378	3.8098	5.35188	4.4838	4.29505	4.75698	4.537	4.33649	4.89576
Normetanephrine	0.90683	0.906427	0.805976	0.787248	0.007961	0.04351	0.949972	5.33245	5.50325	5.22318	5.62995	5.43327	5.25948	5.16382	5.296	5.11754	5.21819	4.99826	4.96868
metab_1932	1.60241	1.76072	0.66483	0.767379	0.09771	0.2446	1.33987	0.419016	3.40945	4.15157	4.55501	4.75317	4.44584	4.47645	4.84402	4.93068	5.04149	4.84749	4.97659
Gln Val Val	0.7535	0.824962	0.813047	0.791199	0.2057	0.3998	0.942021	5.6207	5.86277	5.71792	5.33423	4.97346	5.5035	5.77661	5.08262	5.45038	4.33842	5.31367	5.13782
Eriojaposide B	2.45849	2.5015	0.640879	0.781037	0.0001726	0.00541	1.49378	3.06559	3.55866	4.24977	3.13152	3.10755	3.13259	4.46573	4.81261	5.70341	4.52287	5.15988	5.57345
metab_1935	2.59251	2.61338	0.729651	0.475962	0.01437	0.06457	0.456253	1.58642	6.03025	3.91435	4.7244	3.76559	6.17411	4.0056	1.62182	1.65567	1.59563	1.55146	1.52325
metab_1936	0.0551994	0.11422	0.793371	0.793371	0.9975	0.9989	1	5.58765	5.39138	5.48554	4.89119	4.81608	5.11244	5.46623	5.11691	5.3124	4.97122	5.20504	5.2096
metab_1937	0.665876	0.627378	0.788734	0.77041	0.2463	0.4478	0.95066	5.31509	5.44894	4.37912	5.7016	5.06879	4.97279	5.0413	5.15831	5.02018	4.62382	4.78849	4.73354
metab_1938	0.717046	0.689057	0.787106	0.767527	0.2038	0.3974	0.947317	5.26799	5.40592	4.3995	5.6385	5.05322	4.98577	5.08716	5.14125	4.93797	4.57859	4.71828	4.66398
metab_1939	0.504517	0.466993	0.836577	0.828531	0.2421	0.4429	0.978513	5.90267	5.94443	5.5137	6.17974	5.84364	5.80263	5.86595	5.90913	5.65829	5.66946	5.72806	5.59543
Gln Leu Gln	0.534162	0.470792	0.785828	0.771734	0.5283	0.7092	0.961817	5.05506	5.41228	5.34738	4.94296	4.69849	5.18505	5.53548	4.87619	5.3007	3.60727	5.15636	4.99718
Pinolidoxin	3.77779	3.78503	0.820727	0.434409	9.834e-05	0.003736	0.305981	5.77212	6.36544	5.36921	5.596	4.49294	6.11488	0.82654	3.39419	0.880854	3.61954	0.809265	0.784848
Glu Leu Arg	0.17187	0.0904591	0.794139	0.795949	0.9345	0.9676	1.00498	5.2894	5.72244	5.49237	5.07763	4.52048	5.24612	6.07704	5.01925	5.32173	4.26144	5.74896	5.07565
Asp Ile	0.494988	0.60776	0.866465	0.854792	0.3506	0.555	0.969306	6.96452	6.53726	6.72239	5.93815	5.84972	6.10594	6.39236	6.12032	6.23506	5.85579	6.14231	6.20373
Ser Phe Gly	0.912652	0.931214	0.783403	0.75343	0.1038	0.2541	0.920166	4.9149	5.39171	4.69915	5.07231	4.87523	5.4849	5.23378	4.58799	5.15379	3.99332	4.54275	4.49548
1-[(1-Benzylsulfonylpyrrolidin-3-Yl)Methyl]-2,5-Dimethylimidazole	0.412887	0.450118	0.810569	0.802979	0.267	0.4706	0.979506	5.51943	5.66143	5.53878	5.31524	5.12578	5.62981	5.47638	5.42128	5.37483	5.15632	5.32976	5.36113
metab_1946	1.86272	1.82425	0.426999	0.627878	0.1322	0.3	1.93963	0.983629	1.1084	4.83525	1.04321	1.02145	1.04418	0.969712	1.0163	4.29215	4.44991	3.94755	4.79609
metab_1947	0.706933	0.774368	0.739335	0.71265	0.2913	0.4961	0.927123	4.0096	4.14675	5.45423	4.07558	4.05159	5.18581	4.77361	4.0459	4.05721	4.01905	4.11727	3.94462
Pregnanetriol 3A-O-B-D-Glucuronide	2.59513	2.50977	0.603577	0.773128	0.0004381	0.009644	1.63603	2.39529	2.53198	4.47956	3.77741	2.43712	2.46209	4.82707	5.22086	4.89703	4.83656	5.10781	4.69674
metab_1950	1.31221	1.23802	0.73767	0.689575	0.01117	0.0542	0.871697	3.85378	4.0397	4.90565	4.49764	4.86404	4.63617	3.83822	4.14727	3.90138	3.86323	3.81785	3.78881
metab_1951	1.04182	0.918006	0.676876	0.629817	0.06962	0.1946	0.869936	3.11769	3.85767	3.10592	3.91854	4.25379	4.26105	3.10214	3.73466	3.16526	3.4446	3.08178	3.05275
metab_1952	0.616479	0.571122	0.758912	0.741624	0.195	0.3868	0.952743	4.62458	4.85718	4.59697	4.73301	5.12781	4.49896	4.41823	4.90917	3.95762	4.7253	4.58707	4.49633
metab_1953	0.390342	0.13719	0.730136	0.72746	0.9259	0.9633	0.992452	3.70743	5.16335	4.95438	3.93713	3.74638	4.72475	5.09492	3.74068	4.56938	3.71384	4.56778	4.3502
Matairesinoside	0.587109	0.5411	0.700877	0.685204	0.1329	0.301	0.955743	3.84463	3.98178	3.90591	3.96558	3.88662	4.54826	3.82907	3.89944	3.89223	3.85408	3.8087	3.77965
metab_1955	0.324478	0.218953	0.768194	0.761778	0.4614	0.6552	0.982319	4.60341	4.98902	4.52464	5.04776	5.0505	4.9693	4.7302	5.00271	4.67284	4.89392	4.65215	4.71909
metab_1956	1.3604	1.35062	0.723209	0.66736	0.01321	0.0607	0.851178	4.50748	4.47135	3.46507	4.82909	4.30646	4.14517	3.77782	3.99712	3.77975	3.48628	3.44091	3.41187
metab_1958	0.343516	0.50129	0.723127	0.737431	0.6321	0.785	1.0413	3.36493	5.15136	3.35317	4.68156	5.2258	3.93837	4.17422	4.67085	4.31463	4.6802	4.36134	4.5748
metab_1959	1.80735	2.04365	0.687707	0.5168	0.09635	0.2421	0.590651	4.20983	5.40902	4.44269	4.5248	0.750189	3.89364	3.59081	3.38556	3.41994	0.723612	1.93892	0.664252
metab_1960	0.68051	0.695326	0.787673	0.766041	0.3932	0.5969	0.941944	5.22169	5.6662	5.64819	4.65095	4.47043	5.13835	5.64933	4.50158	5.10581	3.74064	5.08242	4.92871
metab_1961	0.82126	0.670223	0.703205	0.736874	0.1966	0.389	1.10052	3.87313	4.01028	4.61321	3.93911	3.91512	3.94017	5.47908	3.90943	3.92073	3.88258	4.93561	4.61056
metab_1962	0.0474324	0.0136042	0.748963	0.747722	0.9331	0.9669	0.996529	4.39976	3.97844	4.33556	5.0963	4.91296	4.93882	4.55646	4.38286	4.69679	4.6321	4.67592	4.62239
metab_1963	0.370571	0.361338	0.759894	0.752433	0.3477	0.5522	0.979381	4.63323	4.97878	4.46852	4.79621	4.79236	4.84991	4.92258	4.74277	4.70157	4.51784	4.55095	4.49693
Ser Phe	0.655372	0.754715	0.847696	0.832764	0.1563	0.3346	0.960609	6.38139	6.42398	6.02424	5.82454	5.6558	5.94385	6.16471	5.65706	5.92837	5.50981	5.83144	5.73005
Atenolol	0.233867	0.25949	0.79706	0.790074	0.7137	0.8386	0.981014	4.66875	4.93385	6.30953	5.17876	5.22742	5.28258	5.1926	5.37651	4.9334	5.5904	4.6717	5.238
Thr Ser Leu	0.472093	0.534504	0.802637	0.791691	0.3517	0.5561	0.970456	5.363	5.61231	5.56294	5.09886	5.05617	5.39646	5.6657	5.08738	5.34227	4.69406	5.27413	5.07357
metab_1967	0.257422	0.372539	0.810434	0.805637	0.5227	0.7052	0.987003	5.72998	5.5224	5.52889	5.4322	5.21218	5.35099	5.71218	5.41786	5.29071	5.13483	5.45147	5.34599
metab_1968	0.467209	0.547734	0.743039	0.729084	0.3393	0.5438	0.961403	4.62219	5.06831	4.38847	4.27973	4.42957	4.41555	4.89582	4.43371	4.38235	3.94244	4.33737	4.16306
metab_1969	0.636856	0.667453	0.693023	0.661813	0.4864	0.6772	0.913021	3.3869	4.3667	4.94905	2.55876	3.9539	4.37813	4.95292	2.52916	3.24588	3.60413	3.51025	3.6981
Phe Asn	0.686238	0.79481	0.835817	0.819676	0.1349	0.3038	0.95728	6.21065	6.16497	5.94543	5.61283	5.32059	5.86031	5.89359	5.50307	5.68329	5.43544	5.5296	5.56766
metab_1971	0.257252	0.092122	0.778079	0.777137	0.9473	0.9739	0.997399	4.82031	5.37622	5.20638	4.78438	4.64575	5.16326	5.42333	5.00274	5.17163	4.21668	5.13411	4.96459
metab_1972	1.99465	1.86112	0.64365	0.739256	0.0003858	0.00901	1.31864	4.0341	3.05866	3.70877	3.65918	2.96358	2.98861	4.39017	4.51003	4.27027	4.87787	4.30279	4.56768
metab_1973	0.341881	0.26402	0.763053	0.756256	0.6969	0.8273	0.98123	4.67847	5.20142	4.73195	4.87155	4.44964	4.83786	5.13091	4.50665	4.96706	3.83026	5.11534	4.67681
Pro Ala Ile	0.397754	0.44442	0.838471	0.830973	0.321	0.5265	0.97998	5.93154	6.12857	5.80401	5.81858	5.6851	5.99582	6.08331	5.70702	5.92697	5.4162	5.80801	5.71691
metab_1976	0.321496	0.200567	0.77386	0.765221	0.6753	0.8139	0.976321	5.29837	5.56106	3.82552	5.00143	5.01506	4.94161	4.81691	5.28287	4.95617	4.40239	4.79499	4.6904
Ile Tyr Glu	0.567669	0.536102	0.801678	0.786254	0.4284	0.6281	0.958568	4.61215	5.85488	5.55852	5.55658	5.00314	5.41948	5.73693	4.77161	5.33426	4.41812	5.42555	4.98954
metab_1978	0.560617	0.544127	0.687707	0.67532	0.07234	0.1998	0.964618	3.73905	4.17609	3.9256	3.80502	3.78104	3.80609	3.72349	3.77534	3.78665	3.7485	3.70312	3.67407
Geneticin	1.31251	1.23869	0.731991	0.785045	0.04268	0.1389	1.1595	4.81886	4.45667	5.30487	3.68755	3.66357	4.44034	4.75775	5.48578	4.93443	5.61396	4.75586	5.02573
metab_1980	1.22367	1.39175	0.780173	0.731669	0.05178	0.1589	0.873309	5.70742	5.3534	5.41627	4.8984	4.12271	4.66818	4.8833	4.40811	4.83209	3.95278	4.29628	3.97195
metab_1981	1.21726	1.42178	0.721151	0.654946	0.1102	0.2648	0.825434	5.14601	4.71913	4.88785	3.99249	2.84956	3.97871	4.16934	3.82282	4.03909	2.81707	3.51611	2.74275
Pro Val Val	0.351777	0.433438	0.837146	0.829625	0.4496	0.6458	0.979908	5.8994	6.1484	5.8724	5.86405	5.58121	5.87069	6.18767	5.69949	5.85234	5.24195	5.92311	5.62624
metab_1983	2.5588	2.63672	0.677424	0.811508	1.453e-05	0.0008892	1.45796	3.60056	3.73769	4.23391	3.66653	3.64255	3.66759	4.55299	5.36261	5.74315	5.71639	5.62214	5.87498
Sulfamide, N,N-Dimethyl-N'-((8Alpha)-6-Propylergolin-8-Yl)-	0.286488	0.0587302	0.759366	0.765296	0.7222	0.8433	1.01665	5.65273	4.79211	4.69765	4.32539	4.24622	4.76235	5.14983	4.80245	4.82504	4.66598	4.82324	4.68467
metab_1985	0.284145	0.00576703	0.717754	0.718917	0.9607	0.9814	1.00332	3.67513	5.0147	4.56187	3.70062	4.27379	4.10182	4.85393	4.04019	4.43531	3.64411	4.39236	4.04425
metab_1987	1.01164	0.927446	0.735359	0.765594	0.02624	0.09873	1.08835	4.55268	4.71934	4.66352	4.37622	3.84365	4.46362	5.03558	4.70025	4.99831	4.53257	4.82637	4.87794
metab_1988	0.354009	0.262848	0.750817	0.741624	0.4176	0.6182	0.974536	4.16068	4.71307	4.42973	4.92182	4.94475	4.6324	4.33326	4.70171	4.39633	4.67446	4.6085	4.37915
N2-Oxalylarginine	0.749078	0.62523	0.801404	0.821579	0.1391	0.3101	1.05647	5.61222	5.5479	5.61339	5.22006	4.56877	5.41479	5.94351	5.43443	5.76762	5.32629	5.65977	5.65441
metab_1990	0.587778	0.446461	0.64197	0.661055	0.2083	0.4029	1.0582	3.33543	3.47254	3.32366	3.40139	3.37741	3.40245	4.22427	3.37172	3.38302	3.34488	3.77305	3.39375
metab_1991	0.359708	0.432018	0.777354	0.767379	0.5748	0.7444	0.97274	5.11267	5.3981	5.11857	4.97111	4.30127	5.03223	5.40984	4.66089	4.99078	4.09892	5.0143	4.94482
metab_1992	0.134794	0.0277864	0.768268	0.768268	0.9981	0.9992	1	4.78762	5.17334	4.70479	4.82606	4.79193	4.90572	5.25488	4.88525	4.98687	4.16884	5.03822	4.85778
Gln Asp Leu	0.350523	0.236158	0.851686	0.858657	0.4781	0.6698	1.01883	6.21773	6.35428	6.35731	5.83609	5.68126	6.19533	6.55331	6.08576	6.41413	5.81888	6.29445	6.16738
metab_1994	1.86103	1.93515	0.700444	0.781468	0.001515	0.01777	1.25616	3.9672	4.10435	3.95543	4.03317	4.00919	4.03424	4.64107	4.41545	5.68119	4.51633	5.43806	5.58136
metab_1995	1.2632	1.39159	0.782329	0.735279	0.03172	0.1129	0.877026	5.6914	5.32316	5.41929	4.89049	4.38981	4.63132	4.82125	4.50793	4.71216	3.83421	4.39934	4.34252
metab_1996	0.318921	0.199359	0.752433	0.744606	0.55	0.7259	0.978303	4.82657	4.98629	4.01583	4.75939	4.61562	4.72864	4.21816	4.89085	4.63189	4.60364	4.52034	4.45719
metab_1999	0.31574	0.163567	0.660296	0.674402	0.6579	0.802	1.04225	3.32267	4.21538	3.84142	3.23254	3.1868	3.64222	4.70092	3.18111	3.80255	3.15428	4.4323	3.0799
metab_2000	0.31448	0.180041	0.748731	0.74484	0.8497	0.9218	0.989147	5.07436	4.86272	5.06442	3.88887	4.33002	4.42291	4.84366	4.5825	4.89954	3.74313	4.65466	4.61888
metab_2001	1.59124	1.62145	0.689575	0.756788	0.005249	0.03342	1.21038	4.33663	3.88129	3.73238	3.81012	3.78614	3.81119	4.52897	4.53072	5.13546	3.83587	5.12671	5.11521
metab_2002	0.437647	0.477843	0.76849	0.758761	0.2762	0.4809	0.973295	4.94342	5.26939	4.95698	4.61507	4.66002	4.76407	4.91124	4.68483	4.90188	4.61168	4.61835	4.69891
Gln Thr Leu	0.649326	0.737791	0.827499	0.811441	0.1879	0.3778	0.957358	5.61074	6.0418	5.85547	5.5275	5.43194	5.86583	6.06521	5.43836	5.56499	5.00474	5.51583	5.28057
metab_2005	0.476511	0.191107	0.702603	0.725176	0.6986	0.8284	1.06655	4.42984	4.2871	4.79013	4.31894	1.93155	4.49635	5.49171	3.9987	4.78138	1.8994	5.02141	4.67594
metab_2006	0.623489	0.826337	0.630835	0.589279	0.4751	0.6669	0.88088	2.58712	3.98484	5.13746	2.65295	2.62902	2.65401	4.37407	2.62333	2.63462	2.59655	2.55129	2.52232
metab_2007	0.154	0.0220157	0.746245	0.747256	0.8717	0.9336	1.00284	4.83525	4.69119	4.54974	4.43669	4.39072	4.54611	4.7275	4.51562	4.5972	4.61981	4.43936	4.62834
Gly Phe	0.0534863	0.0929955	0.84485	0.845098	0.9804	0.9894	1.00067	6.48592	6.20446	6.02148	5.86684	5.47241	5.9252	6.167	5.90242	6.09766	5.81222	5.96157	6.058
Gamma-Glutamylcysteine	0.384563	0.32111	0.671728	0.658202	0.7049	0.8325	0.961039	3.33117	3.43416	5.34297	3.36301	3.33903	3.36408	3.2815	3.33334	3.34464	4.22803	3.26114	3.86498
Gynocardin	0.566986	0.226837	0.573915	0.583765	0.9252	0.9631	1.03128	2.25206	2.41166	5.70619	3.56859	1.26586	1.2896	4.27994	4.12341	1.78709	3.85735	1.19254	1.76854
Gln Glu Leu	0.159505	0.104907	0.836514	0.83683	0.9764	0.9876	1.00085	5.85242	6.03938	6.35381	5.64864	5.35103	5.9344	6.23066	5.69692	5.96425	5.58958	5.91461	5.81409
metab_2012	1.08397	0.985163	0.737908	0.783403	0.1811	0.3693	1.13515	3.6853	5.27254	5.17476	3.75127	4.18859	4.74388	5.82504	4.92985	5.62995	3.69475	5.33401	5.02569
metab_2013	0.607622	0.691681	0.760498	0.737908	0.4236	0.6237	0.938668	4.45133	5.43936	5.10692	4.95529	3.95315	4.65934	5.36456	3.74005	4.8406	3.7132	4.92209	4.2315
Leu Met Gly	0.571473	0.569413	0.797406	0.781253	0.3114	0.5164	0.956563	4.92468	5.81065	5.04454	5.2047	5.1578	5.49201	5.56655	5.03058	5.34422	4.3746	5.11434	4.8258
Pro Glu Ile	0.446933	0.383113	0.821906	0.8327	0.4047	0.6065	1.02963	5.71927	5.81704	5.51416	5.48146	5.40852	5.87753	6.22629	5.6768	6.0768	5.03232	6.01787	5.78704
metab_2016	0.319636	0.165659	0.767601	0.772028	0.7555	0.8642	1.01236	5.04474	5.05308	4.03942	5.12048	4.83097	5.04613	5.12499	5.10808	5.03095	4.58213	4.83817	4.81309
Cyclocalamin	2.09706	2.11709	0.693727	0.796782	0.001722	0.01861	1.33579	3.84301	3.98016	4.11262	3.90899	3.885	3.91005	5.34881	4.95068	5.98827	3.89775	5.63174	5.7589
metab_2018	1.11099	1.08751	0.682596	0.628287	0.09392	0.2379	0.851638	2.96112	3.60106	4.70847	4.3422	3.62604	3.65009	2.94558	4.02114	3.15562	3.05272	3.42258	2.89621
metab_2019	0.513573	0.367229	0.654177	0.68097	0.5183	0.702	1.08177	2.95278	3.53566	4.72967	3.0187	3.80308	3.01977	4.84517	3.70073	4.49974	2.96223	3.88391	2.88787
metab_2020	0.949758	0.688566	0.62024	0.565848	0.4326	0.6315	0.845159	3.26009	3.98014	1.29373	3.20671	3.702	3.58337	3.14407	3.71788	3.4555	3.2234	1.29721	1.24339
metab_2021	1.39877	1.31572	0.752202	0.689042	0.03706	0.1262	0.835555	4.26604	4.83483	4.28353	4.96371	5.12407	4.44003	3.42622	4.59598	3.48936	4.92781	3.40585	3.47417
metab_2022	1.06918	0.864848	0.726972	0.675045	0.1645	0.3462	0.861297	3.32803	3.58717	4.90419	4.56134	4.96932	4.65002	2.5833	4.08577	4.10905	4.56986	3.50689	3.53498
Desglucocheirotoxin	2.35294	2.38696	0.622214	0.754807	6.281e-05	0.00271	1.46897	2.98372	3.12077	3.9119	3.04965	3.02568	3.05071	4.13339	4.57089	4.98946	5.05937	4.25201	5.10924
metab_2024	0.27118	0.412606	0.678336	0.66436	0.716	0.8398	0.959926	3.20995	4.10476	4.04292	3.2759	3.25192	4.72201	5.09245	3.24623	3.82682	3.2194	3.17404	3.14501
metab_2025	0.767656	0.644367	0.670524	0.636588	0.2317	0.4305	0.904426	3.06615	3.95751	3.17944	4.14824	4.27773	3.46968	3.0506	3.86289	3.11372	3.92908	3.03024	3.00122
2-Hydroxyquinoline-3-Carboxylic Acid	1.10586	1.021	0.762378	0.725912	0.02705	0.1006	0.902633	4.5251	4.92442	4.38858	5.0344	5.05575	4.78625	3.98773	4.65297	4.02851	4.8324	4.20386	4.21183
metab_2027	1.32615	1.28881	0.776992	0.738067	0.0008188	0.01367	0.897071	4.98393	5.06522	4.87512	4.90811	5.00952	5.06025	4.34597	4.90261	4.64028	4.28753	4.41753	4.23458
Trp Ala	1.12375	1.19527	0.799341	0.768638	0.01017	0.05113	0.918868	5.50831	5.57616	5.35893	5.11041	5.12085	5.12609	5.21901	4.52284	5.13155	4.75971	4.81052	4.77359
metab_2030	0.425348	0.0987896	0.65408	0.659536	0.9139	0.9567	1.01624	2.30367	4.48263	4.11357	2.36935	3.46479	4.31901	4.33867	3.86958	4.24279	2.31307	3.821	2.81296
metab_2031	0.285534	0.0845576	0.727704	0.737272	0.6798	0.8163	1.02741	4.84186	4.19251	5.08964	4.115	3.70289	4.11079	5.02285	4.37045	4.45118	3.67035	4.7213	4.53284
metab_2032	0.87592	0.88885	0.776629	0.738543	0.3251	0.5302	0.899177	5.06111	4.82619	5.1587	5.50209	3.78949	5.53923	5.13822	4.27433	5.56059	2.6569	4.69609	4.53362
metab_2033	0.218733	0.149607	0.768046	0.771734	0.5117	0.697	1.01028	5.02255	4.85678	4.74231	4.8209	4.80023	4.92962	5.13959	4.7217	4.98545	4.78484	4.91788	4.92095
metab_2034	1.18663	1.17493	0.783117	0.747722	0.009435	0.04878	0.906293	4.86731	4.93844	5.4522	5.4078	5.09988	4.65077	4.31026	4.83492	4.52226	4.74205	4.56146	4.59037
metab_2035	0.410814	0.171109	0.736715	0.731266	0.8208	0.905	0.984733	3.62292	5.18652	4.94582	4.22698	4.18234	4.55738	4.86908	4.33471	4.60264	3.63237	4.67453	4.19994
metab_2036	1.68448	1.7831	0.708336	0.774809	0.001576	0.01809	1.20565	4.05406	4.19122	4.07116	4.12004	4.09605	4.12111	4.36436	4.53973	5.48794	4.73642	5.12289	5.47437
metab_2037	0.63102	0.752722	0.721893	0.744919	0.3215	0.5268	1.0672	4.19408	4.72382	3.20907	4.76023	4.68456	4.05434	3.99342	4.71068	4.39735	4.74133	4.76862	4.73749
metab_2038	0.763177	0.80036	0.8025	0.817235	0.02658	0.0995	1.04097	5.52963	5.45011	5.09875	5.39208	5.21503	5.38957	5.35034	5.48484	5.63436	5.67738	5.54957	5.6952
metab_2039	2.51429	2.5994	0.635182	0.800511	0.00341	0.02601	1.60295	1.79357	1.92884	4.45991	4.35507	4.24948	3.11226	4.58363	5.27469	5.53072	5.51034	5.39715	5.60479
Met Ser Val	1.30082	1.3508	0.825101	0.854549	0.0001982	0.005977	1.0825	5.49131	5.55965	5.68356	5.78628	5.81859	5.77168	5.97741	6.09721	6.03467	6.35481	6.14876	6.31333
metab_2042	0.69346	0.558985	0.744136	0.767304	0.3636	0.5682	1.06684	4.8055	5.10916	5.00126	3.8263	3.7374	4.80918	5.02131	4.85066	5.13746	3.8644	5.10043	5.1394
metab_2043	1.73553	1.78383	0.647285	0.724112	0.0004122	0.009345	1.24978	3.30977	2.98964	3.76247	3.69238	3.25973	3.61976	3.75419	4.39518	4.43574	4.3651	4.33444	4.50543
metab_2044	0.378212	0.00486617	0.732394	0.73183	0.9757	0.9871	0.998409	4.53314	4.02342	3.45782	4.77778	4.62368	4.98671	4.64338	4.4123	4.47913	4.4619	4.09998	4.26047
metab_2045	1.03303	1.19906	0.719994	0.676602	0.1113	0.2666	0.882533	4.77752	3.76272	4.46644	5.12156	3.66757	3.69262	4.37349	3.66188	3.67319	3.63504	3.58966	3.56062
metab_2046	1.47289	1.68653	0.5636	0.665675	0.06841	0.1923	1.36452	3.31335	3.40074	1.91077	1.98765	3.36314	1.9887	1.90702	3.59871	3.91912	4.13017	3.93977	4.28881
metab_2047	0.245853	0.0829952	0.715084	0.708166	0.7555	0.8642	0.980425	4.25508	4.55885	3.42066	4.41203	4.496	3.99199	3.68961	4.48172	3.38917	4.3907	4.21871	4.47242
Cyclo-Dopa 5-O-Glucoside	0.870115	0.860973	0.691789	0.660771	0.0686	0.1925	0.913476	3.54259	3.81046	4.28423	4.13872	4.20695	3.52735	3.44477	3.59353	3.61127	4.00493	3.4244	3.39536
4-Chloro-N-[6-Methyl-2-(4-Methylphenyl)Imidazo[1,2-A]Pyridin-3-Yl]Benzamide	0.830039	0.780288	0.685652	0.66096	0.04719	0.1488	0.930372	3.93094	3.74083	4.01005	3.63434	4.15847	3.61706	3.46827	3.52012	3.53142	3.59601	3.94919	3.41886
Loxoribine	1.25256	1.25804	0.728191	0.681513	0.01155	0.05556	0.874655	4.3386	3.73336	4.50048	4.46062	4.53403	4.51812	3.69694	4.08134	3.59245	4.28018	3.59375	3.57601
metab_2051	0.157188	0.106877	0.639287	0.644044	0.8645	0.9297	1.01429	2.35306	3.62721	3.52244	3.55347	3.67217	3.41846	3.86549	3.54624	3.70378	3.52928	2.62654	3.16328
metab_2052	1.10759	1.02132	0.715836	0.764998	0.1188	0.2796	1.1484	3.47928	5.51794	4.80209	3.9367	3.52126	3.93252	5.41349	4.31864	5.03987	4.56939	4.96744	4.61767
metab_2053	0.30115	0.320615	0.789792	0.799203	0.6291	0.7829	1.02615	5.0299	4.19212	4.74269	5.6388	5.57128	5.80275	5.56234	4.9365	5.42741	5.09774	5.44348	5.32299
N5-(4-Methoxybenzyl)Glutamine	1.12436	1.17443	0.858958	0.832189	0.01104	0.05396	0.930625	6.28107	6.68533	6.29362	5.96396	5.85135	6.28689	6.05859	5.726	5.96214	5.64034	5.6983	5.68257
Ile Ile Glu	0.335373	0.254781	0.800786	0.793511	0.6489	0.7969	0.980267	4.64869	5.92735	5.25098	5.5303	5.25567	5.31215	5.63662	5.11406	5.41403	4.60827	5.39092	5.13012
metab_2056	1.1781	1.07517	0.72534	0.780461	0.1348	0.3037	1.16671	3.68383	5.8502	5.11905	3.7498	3.72582	3.75087	5.78169	4.28442	5.33217	4.58431	5.241	4.96563
metab_2058	0.43271	0.302189	0.724767	0.735519	0.6799	0.8163	1.03089	4.53994	3.43163	3.28276	4.8635	4.8324	4.88467	4.66234	4.3764	4.64631	4.34204	4.39677	4.21049
metab_2059	1.89048	1.75326	0.753583	0.635685	0.02901	0.1059	0.711349	4.40864	4.76481	4.97776	4.9444	4.57558	4.34947	1.67043	3.91829	1.73234	4.41036	4.23117	3.97079
metab_2060	1.0867	0.913211	0.714916	0.757775	0.1493	0.3251	1.12849	5.04556	5.0335	3.56063	4.19376	3.65143	3.63943	4.913	5.41715	5.03978	4.28151	4.24454	4.4522
metab_2061	0.161543	0.252019	0.733197	0.72746	0.8047	0.8948	0.9839	4.13775	5.04442	4.62863	4.77112	4.24386	3.63351	4.84797	4.52958	4.38631	3.57592	4.66625	4.02499
metab_2062	0.210815	0.0268776	0.721398	0.730217	0.7617	0.8681	1.02532	4.78609	3.98876	5.16395	4.66089	3.32079	3.6724	4.80555	4.35939	4.53236	3.59915	4.19253	4.74611
metab_2063	1.3405	1.41552	0.709015	0.760272	0.01757	0.07439	1.1557	3.56581	3.77026	4.80295	4.24835	4.39783	3.91824	4.15227	4.72763	4.95316	4.90539	4.78797	5.02205
metab_2064	0.38507	0.0938204	0.716588	0.711217	0.7579	0.8656	0.984787	4.19288	4.46219	3.36907	4.41714	4.46067	4.34202	4.04131	4.4899	4.16534	4.38118	3.97328	3.80936
N6-Methyl-2'-Deoxyadenosine	0.581905	0.456682	0.820661	0.807332	0.2671	0.4706	0.964394	5.5417	5.90299	4.95587	5.77796	5.8762	5.64755	5.27969	5.6562	5.20801	5.72618	5.22929	5.40251
metab_2066	2.09597	2.22523	0.8025	0.69117	0.005425	0.03411	0.731575	5.70212	6.13047	5.07651	5.30676	3.8013	6.05983	4.75545	3.78879	4.22049	3.50609	3.76451	3.43168
metab_2067	0.93661	0.945062	0.830332	0.806655	0.0456	0.1453	0.937738	6.11793	5.9335	5.66223	5.66492	5.7573	5.45902	5.39462	5.7385	5.56663	5.42954	4.83109	5.48276
metab_2068	0.651496	0.535975	0.764848	0.786183	0.3086	0.5136	1.0608	5.44011	5.7682	4.79142	4.31238	4.28839	4.31344	5.19878	5.36073	5.05776	5.06218	5.15619	4.8351
metab_2069	1.10794	1.07142	0.723291	0.762228	0.03887	0.1304	1.11567	3.47836	4.48295	4.69532	4.34421	4.24123	4.48721	5.24557	4.74419	4.84781	4.42856	4.88036	4.56048
metab_2070	0.273955	0.00129698	0.771881	0.76923	0.8884	0.9427	0.992674	4.11869	5.32496	5.21067	4.15392	5.26682	5.40854	4.98351	4.93167	4.7888	5.01341	4.71287	4.83562
metab_2071	2.19828	2.19125	0.684576	0.793371	0.000478	0.0102	1.35887	3.50164	3.65362	4.95359	3.5676	3.54362	3.80178	5.00898	4.82018	5.7246	4.90763	5.30619	5.5182
Val Leu Lys	0.826573	0.679856	0.762078	0.792181	0.2097	0.4046	1.08678	4.95927	5.16988	5.3876	4.42401	3.84198	4.91156	5.79961	5.08852	5.43363	4.29607	5.40689	5.1556
metab_2075	0.289616	0.336699	0.748731	0.75732	0.6835	0.819	1.02431	4.63454	5.12741	3.47218	4.64015	4.59189	5.17429	4.72738	4.95834	5.01098	4.38464	4.56162	4.674
Ala Val Tyr	0.519497	0.508909	0.808414	0.794976	0.4162	0.617	0.963924	5.24778	5.87963	5.42282	5.49409	5.17232	5.38208	5.76514	5.1699	5.56075	4.29089	5.37949	5.25289
metab_2077	1.61387	1.56217	0.685652	0.754425	0.005053	0.0326	1.21616	3.61902	3.84322	4.59946	3.68499	3.66101	3.68785	4.92274	4.2428	5.12033	4.04896	4.8587	4.89156
metab_2078	1.38317	1.36815	0.777644	0.709609	0.07316	0.2013	0.825956	5.73323	5.45746	3.7883	4.22219	5.38018	5.37554	4.66725	4.56357	3.24783	3.2097	4.78383	4.27032
metab_2079	1.04611	1.06505	0.883548	0.864808	0.001053	0.01533	0.951414	6.56229	6.72559	6.61848	6.69888	6.71364	6.5706	6.48579	6.05004	6.39018	6.44493	6.31606	6.26522
Val His Ile	1.25691	1.1844	0.82256	0.774152	0.08654	0.2255	0.875841	4.81181	6.32798	5.09985	5.82771	5.45603	6.35514	5.54038	4.9201	5.6158	3.84941	5.00549	4.74101
Lys Val Phe	0.68017	0.525171	0.748963	0.773933	0.3697	0.5741	1.07202	4.61998	5.05559	5.2463	3.82288	4.02039	4.89498	5.6823	4.91356	5.2062	3.76636	5.24422	4.84127
metab_2082	1.60081	1.61764	0.729084	0.613525	0.0996	0.2475	0.712778	4.83934	5.28252	3.11105	5.13516	1.92296	5.86238	2.95499	1.91733	3.7242	3.62692	2.6134	3.80806
metab_2083	0.422189	0.476253	0.673758	0.661907	0.3777	0.5818	0.965842	3.91308	3.59246	4.10734	3.74158	3.29854	3.6547	3.66799	3.54447	3.77034	3.28542	3.77969	3.50088
metab_2084	0.350354	0.245595	0.795115	0.803321	0.6902	0.8231	1.02271	5.44657	4.29024	4.53176	5.82351	5.45165	5.88818	5.68599	5.23607	5.59221	5.04315	5.34686	5.24421
5-Methyldeoxycytidine	0.589041	0.599298	0.677972	0.664736	0.06848	0.1923	0.962009	3.677	3.76181	4.09689	3.69064	3.66666	3.69171	3.60912	3.66097	3.67227	3.63413	3.58875	3.55971
metab_2086	0.255037	0.339012	0.73981	0.7352	0.3924	0.5959	0.987091	4.5775	4.42987	4.65871	4.54282	4.23264	4.51459	4.48784	4.45477	4.37273	4.38004	4.51078	4.40212
Thr Asp Leu	0.270342	0.340374	0.83123	0.825686	0.6384	0.7891	0.985121	5.72544	6.08595	5.99705	5.77279	5.22887	5.86761	6.13771	5.54317	5.80957	5.22255	5.81077	5.64293
metab_2089	2.09837	2.16742	0.656577	0.76982	0.00259	0.02285	1.38218	3.25161	3.3887	4.64263	3.31756	3.29358	3.31862	3.72136	4.62073	5.29688	5.15506	5.16123	5.35936
metab_2090	0.63958	0.699973	0.561101	0.541953	0.02684	0.1	0.94053	2.88826	2.61677	2.72102	2.54578	2.52186	2.54685	2.50615	2.51619	2.52746	2.48942	2.44419	2.41525
Isoquinoline	0.646227	0.727122	0.78831	0.776193	0.04022	0.1335	0.967133	5.35676	5.08144	5.2709	5.17573	4.86478	5.10506	5.02988	4.90868	5.00255	4.93282	4.98445	4.97762
metab_2092	0.311584	0.413454	0.750817	0.743353	0.4892	0.6791	0.979284	4.94955	4.59991	4.99389	4.62122	4.19543	4.44616	4.64987	4.36836	4.54819	4.40694	4.67486	4.58139
4-Formyl Indole	0.592192	0.683025	0.842235	0.832445	0.06588	0.1874	0.973967	6.13614	5.89619	6.15604	5.93923	5.6929	5.90099	5.90309	5.72772	5.79409	5.74131	5.82353	5.80358
metab_2094	0.338183	0.408768	0.75274	0.745543	0.4187	0.6193	0.980039	4.88204	4.56466	5.0054	4.64761	4.31573	4.5376	4.63634	4.48346	4.67644	4.40032	4.58908	4.60905
L-Tryptophan	0.358466	0.47038	0.908646	0.902981	0.3555	0.5599	0.985218	7.34574	7.06733	7.38213	7.09928	6.69574	7.02656	7.12285	6.88166	6.98711	6.92059	7.06606	7.01081
metab_2097	1.01974	0.979446	0.742725	0.704665	0.07562	0.2061	0.897572	4.28513	4.26705	4.50615	4.85609	4.95107	4.31475	3.88351	4.3547	3.40475	4.78191	3.75164	4.21677
metab_2098	0.734306	0.80793	0.761477	0.744293	0.05077	0.1567	0.953079	5.05747	4.668	4.84381	4.92892	4.43487	4.70907	4.50324	4.52944	4.45866	4.75118	4.60885	4.44852
Ile Ala Thr	0.515484	0.522819	0.814181	0.800854	0.4521	0.6476	0.964305	5.29257	5.93507	5.70353	5.44551	4.94529	5.79318	5.94685	5.12464	5.64058	4.48164	5.4139	5.32187
metab_2100	2.56397	2.61976	0.593618	0.772688	0.001965	0.0199	1.68491	2.04873	2.18484	4.76254	2.11417	3.92046	2.50571	4.4399	4.94628	5.25327	4.82561	4.85343	5.23366
metab_2101	0.543882	0.413182	0.780317	0.767082	0.5565	0.731	0.964016	4.69403	5.63011	5.23877	4.58647	4.53304	5.49761	5.43925	4.57257	5.26698	3.93385	5.03346	4.84913
metab_2102	1.72017	1.74585	0.710202	0.784046	0.006405	0.03764	1.23021	3.57315	4.74657	4.37606	3.63912	3.79268	4.65604	5.13256	4.57296	5.49098	4.52841	5.33706	5.42874
metab_2103	1.3006	1.22331	0.737113	0.675595	0.05211	0.1596	0.838305	3.73579	3.87293	3.72402	5.59834	5.11672	4.70375	3.75711	3.77208	3.78339	3.74524	3.69986	3.67082
metab_2104	1.10963	0.858403	0.792812	0.746245	0.2681	0.4716	0.878794	3.93309	6.04453	5.06595	5.24585	3.97508	6.97301	4.51439	3.96939	5.34808	3.94254	4.5292	5.14889
metab_2105	0.185147	0.3085	0.721975	0.717004	0.6741	0.813	0.985955	4.5486	4.34427	4.59753	4.27245	3.6804	4.18989	4.33141	4.06885	4.21688	4.17045	4.24646	4.2369
metab_2106	0.640045	0.588995	0.708336	0.729165	0.2103	0.4054	1.06109	3.7249	4.22128	4.13264	4.19218	4.1414	4.23953	4.96444	4.13603	4.54604	3.71852	4.44402	4.34864
3-Methyl-5-Oxo-5-(4-Toluidino)Pentanoic Acid	1.32535	1.41234	0.749582	0.790004	0.002879	0.02395	1.11867	4.50654	4.53299	4.6804	4.73931	4.44846	4.80148	4.62942	5.03075	5.37983	5.28917	5.15478	5.50913
Hydroxyprolyl-Tyrosine	0.751628	0.825239	0.816506	0.795741	0.1874	0.3772	0.944905	5.88501	5.96403	5.97238	5.09579	5.01278	5.39627	5.61784	5.20185	5.36589	4.729	5.29658	5.27685
metab_2109	2.73288	2.80663	0.565257	0.751818	2.539e-05	0.001356	1.7372	2.28925	2.42581	2.27754	3.06611	2.33104	3.66234	4.06972	4.55574	4.9599	4.77878	4.56039	4.95865
metab_2110	0.214898	0.325204	0.8025	0.79796	0.6276	0.782	0.987654	5.62699	5.32087	5.6377	5.37408	4.80964	5.30787	5.41013	5.09344	5.28482	5.17994	5.36323	5.34735
metab_2111	0.734311	0.739472	0.757168	0.781755	0.2179	0.4145	1.0706	4.11604	5.40498	4.3991	4.63514	4.68234	5.0667	5.53556	4.72641	5.32735	4.50266	5.3536	4.85155
Queuine	0.594852	0.547332	0.843046	0.833338	0.1097	0.2641	0.974191	5.89581	6.10015	5.77543	6.06524	6.09845	5.86754	5.83322	6.05045	5.75343	5.94968	5.65016	5.63965
metab_2113	0.488065	0.355849	0.67256	0.691612	0.4717	0.6639	1.05695	4.29413	3.53442	4.037	3.46326	3.43928	3.46433	4.02292	4.64667	4.55256	3.40675	3.53286	3.33235
metab_2114	1.38749	1.33902	0.743823	0.79407	0.01314	0.06053	1.14965	4.58852	5.15289	4.81432	4.46129	3.58153	4.66512	5.18823	5.02204	5.45319	5.08328	5.2156	5.38269
metab_2115	0.998426	0.896969	0.687975	0.64197	0.2415	0.4424	0.873548	3.35102	3.77757	5.53892	3.44798	3.04188	4.09383	3.05056	3.89592	3.60436	3.00937	3.60708	3.14426
metab_2116	1.14837	1.25581	0.81124	0.767453	0.09076	0.2324	0.886575	6.07474	6.33408	5.5126	5.4924	4.24667	5.18666	5.14674	4.43254	5.28983	4.46398	4.89565	4.8938
metab_2117	0.158822	0.139626	0.74186	0.743667	0.9444	0.9722	1.00509	5.26814	4.14758	5.48965	4.07641	4.05242	4.07747	5.15697	4.04673	4.55522	4.01988	4.96795	4.50781
metab_2118	0.241849	0.366086	0.79796	0.792322	0.6161	0.7747	0.984659	5.60666	5.23782	5.661	5.27814	4.67002	5.22628	5.37598	5.02274	5.22088	5.04087	5.31779	5.21704
metab_2119	0.829473	0.790539	0.744449	0.776774	0.2125	0.4079	1.09424	4.12753	5.528	4.63264	3.72326	4.49198	4.81152	5.70841	5.35818	5.10404	4.5057	4.50542	4.70654
metab_2120	0.773956	0.732902	0.665018	0.618571	0.4784	0.6701	0.870585	3.56424	1.81452	3.90173	3.6749	4.02192	4.76619	3.79612	3.54217	4.36695	3.96484	1.64467	1.6163
metab_2121	0.451897	0.0204659	0.736078	0.73886	0.9438	0.972	1.00787	3.79991	5.48479	5.05838	3.5994	3.57542	5.15718	5.49605	3.56973	4.9804	3.54289	4.97675	4.32059
metab_2122	0.158274	0.0801736	0.710033	0.71071	0.9717	0.9857	1.00194	3.3001	4.13263	3.95209	4.49646	4.53539	4.35603	4.24099	4.33985	4.23508	4.3957	3.73419	3.87449
Leu Leu Gly	0.584284	0.574877	0.842297	0.828144	0.325	0.5302	0.962552	5.87588	6.39218	5.89716	5.92046	5.65902	5.98288	6.16078	5.77283	6.02814	4.83234	5.85186	5.74611
Pro Tyr Val	0.264509	0.266932	0.851747	0.85691	0.6294	0.7832	1.01392	5.8492	6.45115	5.88872	6.33372	5.59615	6.53047	6.1331	5.98094	6.41873	6.06367	6.18566	6.37716
metab_2125	1.18671	1.34059	0.777717	0.723374	0.1299	0.2965	0.858831	5.48105	5.56969	5.50463	4.45918	3.72588	5.22119	5.38683	3.55001	4.46355	3.46845	4.74796	4.11684
metab_2126	0.368689	0.284446	0.719497	0.710625	0.8553	0.9252	0.975012	4.54711	5.0452	4.69149	4.0618	2.29728	4.80957	4.80996	4.20487	4.75696	2.2649	4.54093	4.23966
metab_2128	1.03874	1.14119	0.793092	0.75694	0.09041	0.2319	0.904798	5.09579	5.85058	5.39478	5.25294	4.50641	5.15978	5.43903	4.43147	4.9067	4.03534	4.88243	4.58721
1-[2-(4-Fluorophenyl)Pyrimidin-4-Yl]-N-(3-Methylbutyl)Piperidine-3-Carboxamide	1.84738	1.86859	0.703893	0.780245	0.0003927	0.009113	1.23959	4.09563	4.6024	3.9531	3.76287	3.73889	4.19132	5.06709	4.86926	5.41114	4.53942	4.93602	5.35399
metab_2130	0.410761	0.356713	0.774809	0.766338	0.7386	0.8535	0.976786	4.97195	5.25037	5.72267	4.97824	3.82638	4.97293	5.32082	4.5104	5.22358	3.91051	5.05784	5.00845
metab_2132	0.183559	0.256807	0.627263	0.621799	0.6484	0.7967	0.983637	3.01385	3.1509	3.59361	3.23087	3.36459	3.08084	3.46415	3.05012	3.16735	3.21325	3.27117	2.94893
Val Leu	1.12159	1.23763	0.904066	0.876968	0.02842	0.1045	0.930892	7.37043	7.37785	7.20711	6.85272	6.40521	6.89453	6.91583	6.45949	6.81073	6.2137	6.42984	6.37124
Phe Val Gly	0.229325	0.151377	0.767527	0.764848	0.8953	0.9463	0.992585	4.99447	5.31123	5.08345	4.87648	4.17652	4.6907	5.17837	4.64082	5.39806	3.98899	4.5152	5.19291
Val Phe Glu	0.801536	0.816467	0.818424	0.792742	0.3008	0.5052	0.932294	5.61143	6.01669	5.90596	5.66443	4.9193	5.37978	5.93325	4.90129	5.60529	3.8393	5.5876	5.3627
metab_2136	1.68627	1.65944	0.699404	0.767453	0.001343	0.0168	1.21199	4.1371	4.11063	4.56147	3.82806	3.68341	3.70846	4.7624	4.33838	5.17881	4.67167	4.94827	5.22184
metab_2137	0.732768	0.69518	0.813047	0.801198	0.005422	0.03411	0.968193	5.51828	5.51716	5.36711	5.60201	5.6255	5.38446	5.24531	5.33093	5.33907	5.40975	5.28311	5.35324
metab_2138	0.721213	0.730396	0.794349	0.782616	0.004489	0.03026	0.968248	5.26145	5.21637	5.07832	5.35453	5.1552	5.30271	5.11551	5.06604	5.06739	5.05812	4.9716	5.09128
N-Jasmonoylisoleucine	0.202761	0.0876926	0.821645	0.818951	0.876	0.9366	0.99272	5.66421	4.52629	5.45077	6.05234	6.07648	6.01914	5.7138	5.39989	5.71249	5.79391	5.43145	5.49459
Ser Ser Phe	0.137936	0.00134163	0.79134	0.790637	0.9724	0.9858	0.998071	5.35804	5.47574	4.19759	5.37868	5.1622	5.53512	5.49522	5.5603	5.43916	4.33231	5.14385	5.07779
metab_2143	0.145749	0.0886857	0.690373	0.687351	0.7864	0.8835	0.991287	3.94219	3.71577	3.80417	3.93802	3.98201	4.03233	3.87585	4.19238	3.70244	3.41283	4.07949	3.94449
metab_2144	0.696236	0.668358	0.771073	0.758836	0.009749	0.04989	0.966551	4.8495	4.86323	4.84362	4.95898	5.01854	4.88701	4.70327	4.82429	4.68978	4.88767	4.58941	4.73888
metab_2145	0.708464	0.694743	0.864689	0.855398	0.00295	0.02429	0.975486	6.34449	6.27978	6.25029	6.37222	6.36335	6.32676	6.12673	6.23616	6.11006	6.3067	6.09421	6.1342
Ala Ser Phe	0.918752	0.915076	0.847573	0.820792	0.1617	0.3423	0.930298	5.6898	6.59269	6.09566	5.94288	5.32958	6.58941	6.15465	5.53873	5.82633	4.77984	5.82749	5.58517
metab_2147	0.768691	0.766764	0.752816	0.738384	0.004333	0.02955	0.9603	4.68633	4.61414	4.56577	4.71176	4.70301	4.67987	4.48262	4.64677	4.44862	4.53387	4.41139	4.32615
metab_2148	0.572601	0.541839	0.770115	0.760045	0.05467	0.165	0.972393	4.93139	4.9011	4.6938	4.93796	4.91739	4.95783	4.71332	4.77546	4.57391	4.93496	4.74882	4.78123
metab_2149	0.73941	0.728786	0.86368	0.853759	0.001793	0.01892	0.973834	6.31442	6.25729	6.25957	6.33713	6.35092	6.31407	6.09856	6.248	6.08609	6.25826	6.07531	6.0779
metab_2150	0.794682	0.789968	0.773933	0.760196	0.0009121	0.01433	0.962566	4.93475	4.89421	4.88454	4.97298	4.95714	5.00904	4.75065	4.89535	4.68163	4.81836	4.67938	4.71658
metab_2151	0.720412	0.708957	0.80291	0.791691	0.003546	0.0263	0.969731	5.36186	5.28994	5.29304	5.38775	5.41401	5.36681	5.15894	5.29406	5.11922	5.31931	5.13152	5.11888
metab_2152	0.731999	0.722591	0.889806	0.880528	0.002572	0.02281	0.975736	6.77258	6.70884	6.71151	6.79615	6.8111	6.75627	6.55917	6.70284	6.54325	6.72064	6.5201	6.52585
metab_2153	0.786539	0.774246	0.77873	0.763877	0.006474	0.03791	0.959665	5.01227	4.88721	4.98144	5.07644	5.04536	5.04464	4.74075	4.90344	4.7889	5.00227	4.64246	4.75553
metab_2154	0.694109	0.689435	0.785472	0.774663	0.003759	0.02706	0.9706	5.14407	5.01559	5.04433	5.15942	5.17755	5.07115	4.94194	5.01429	4.92339	5.06016	4.87583	4.89655
4-Hydroxy-5-Phenyltetrahydro-1,3-Oxazin-2-One	1.81231	1.94468	0.645521	0.733438	0.00178	0.01886	1.28997	3.33817	3.47528	3.5132	3.41109	3.38015	3.40519	3.32262	4.26793	4.85394	4.58435	4.64257	4.8071
metab_2157	1.31671	1.29224	0.746634	0.792111	0.01459	0.06525	1.1345	4.71355	5.14507	4.17819	4.25594	4.23195	4.9539	5.54389	4.82481	5.53085	4.93949	5.22625	5.10878
metab_2158	0.774996	0.762528	0.858718	0.847511	0.002386	0.02195	0.970432	6.23071	6.15117	6.19413	6.252	6.29207	6.22054	5.98381	6.17478	5.99985	6.16043	5.95426	5.96049
metab_2159	0.723188	0.719616	0.858116	0.847819	0.004849	0.03184	0.972799	6.22093	6.12726	6.23176	6.24312	6.28767	6.16525	5.99446	6.1789	6.01321	6.15951	5.96455	5.95625
Neuromedin N (1-4)	1.18443	1.23618	0.712481	0.757927	0.09387	0.2378	1.13684	4.06941	4.20657	4.05842	4.13539	4.11141	4.36392	4.05386	4.10571	5.72902	4.07887	5.01238	5.38191
Ile Ile Asp	0.635532	0.672087	0.828789	0.812913	0.251	0.453	0.957854	5.69362	6.16871	5.82699	5.79834	5.30201	5.66158	5.89791	5.44056	5.8	4.78106	5.63884	5.43884
[truncated: 16,428 more rows]
